# Supplementary material for: iTRAQ-based comparative proteomic analysis of differences in the protein profiles of stems and leaves from two alfalfa genotypes
Source: BMC Plant Biol. 2020 Sep 29;20:447. doi: 10.1186/s12870-020-02671-2 (PMC7525974; doi:10.1186/s12870-020-02671-2)
Supplement: Supplementary file 3 — Additional file 3: Table S1. The total identified proteins by iTRAQ in MS and FS. [file 12870_2020_2671_MOESM3_ESM.xlsx]

## Sheet: Sheet1
Supplementary Table 1 The total identified proteins by iTRAQ in MS and FS
Identified Proteins (7646/8403)	Accession Number	Molecular Weight	iTRAQ Sample 1	iTRAQ Sample 2	iTRAQ Sample 3	Percent Coverage iTRAQ Sample 1	Percent Coverage iTRAQ Sample 2	Percent Coverage iTRAQ Sample 3	Exclusive Unique Peptide Count iTRAQ Sample 1	Exclusive Unique Peptide Count iTRAQ Sample 2	Exclusive Unique Peptide Count iTRAQ Sample 3	Exclusive Unique Spectrum Count iTRAQ Sample 1	Exclusive Unique Spectrum Count iTRAQ Sample 2	Exclusive Unique Spectrum Count iTRAQ Sample 3	Quantitative Value iTRAQ Sample 1	Quantitative Value iTRAQ Sample 2	Quantitative Value iTRAQ Sample 3	POOL1	POOL2	POOL3	MS1	MS2	MS3	FS3	FS1	FS2	MS/FS	p-value MS_FS	Accession Number
ribulose bisphosphate carboxylase large chain domain protein [Medicago truncatula]	XP_003606047.1 (+2)	51 kDa	1	1	1	0.575	0.52	0.555	33	23	28	95	65	74	1064.8	422.53	393.61	16.81	17.73	17.78	116502	118129	127488	163621	152664	167059	0.749194	0.00186272	XP_003606047.1
ribulose bisphosphate carboxylase/oxygenase activase [Medicago truncatula]	XP_013460697.1	48 kDa	1	1	1	0.537	0.523	0.523	26	21	23	88	52	71	629.32	146.91	212.56	14.99	16.57	16.42	44146.1	42642.4	42055.3	54350.3	55878.3	56658.3	0.772043	0.000160808	XP_013460697.1
seed linoleate 9S-lipoxygenase [Medicago truncatula]	XP_003627196.1	97 kDa	1	1	1	0.332	0.336	0.399	27	27	38	79	69	107	216.16	178.48	358.05	16.91	16.8	15.97	68794.2	69754.6	68794.2	77397.5	79573.5	77935.9	0.88266	0.000227418	XP_003627196.1
seed linoleate 9S-lipoxygenase [Medicago truncatula]	XP_013461126.1	97 kDa	1	1	1	0.4	0.393	0.463	33	32	40	80	68	97	196.99	154.2	303.09	17.21	17.07	16.1	79573.5	87076.8	85877.9	92681.9	94629.3	95950.3	0.891502	0.0151474	XP_013461126.1
phosphoglycerate kinase-like protein [Medicago truncatula]	XP_003596091.1	50 kDa	1	1	1	0.699	0.445	0.555	27	20	25	67	44	51	368.43	154.2	128.51	14.62	15.55	15.56	29125.6	30573.6	29944.4	34877.3	35364.2	36358.4	0.840936	0.000729626	XP_003596091.1
heat shock cognate 70 kDa protein [Medicago truncatula]	XP_003625487.2	71 kDa	1	1	1	0.444	0.488	0.529	28	29	35	76	73	88	160.79	163.91	181.85	16.17	15.48	15.5	53602	51776.1	52136.3	42347.8	42055.3	46020.8	1.20771	0.00291688	XP_003625487.2
peroxisomal (S)-2-hydroxy-acid oxidase GLO1 [Medicago truncatula]	XP_013464366.1	41 kDa	1	1	1	0.594	0.481	0.497	19	15	15	55	39	41	289.63	127.49	94.563	15.15	16.33	16.18	44762.4	46341	46020.8	54350.3	54728.3	55109	0.835168	6.94648e-05	XP_013464366.1
heat shock protein 81-2 [Medicago truncatula]	XP_003617873.1 (+1)	80 kDa	1	1	1	0.383	0.438	0.482	33	33	40	73	74	95	133.1	171.2	167.3	17.26	16.4	16.41	98647.9	109457	102837	90774.5	92041.7	91405.9	1.1339	0.0180848	XP_003617873.1
glyceraldehyde-3-phosphate dehydrogenase B [Medicago truncatula]	XP_003603851.1	48 kDa	1	1	1	0.47	0.341	0.408	23	17	20	65	44	52	254.49	116.56	109.11	16.14	17.17	17.35	96617.7	100025	92681.9	110218	114105	118129	0.844863	0.00473838	XP_003603851.1
ferredoxin-dependent glutamate synthase [Medicago truncatula]	XP_003625007.2	176 kDa	1	1	1	0.384	0.273	0.305	52	37	42	131	63	85	249.17	99.562	105.07	15.8	16.84	16.89	72214.5	71715.6	75281.1	90147.5	88292.3	92041.7	0.810448	0.000388254	XP_003625007.2
phosphopyruvate hydratase [Medicago truncatula]	XP_013450091.1	48 kDa	1	1	1	0.687	0.651	0.637	26	25	27	60	62	74	121.39	129.92	172.96	16.61	15.8	15.87	63743.9	68794.2	67847.1	61572.6	60724.9	63743.9	1.0771	0.055893	XP_013450091.1
F0F1-type ATP synthase, beta subunit [Medicago truncatula]	XP_013470102.1	60 kDa	1	1	1	0.556	0.533	0.581	21	21	22	62	57	61	169.31	159.06	127.7	15.99	15.82	15.87	63303.6	60305.4	60724.9	58656.4	55109	59475.2	1.06403	0.0865561	XP_013470102.1
cobalamin-independent methionine synthase [Medicago truncatula]	XP_003624677.1	89 kDa	1	1	1	0.314	0.314	0.415	22	25	34	56	61	71	106.48	177.27	128.51	16.98	16.21	16.33	71715.6	72716.7	84695.6	78478	81245.5	76862.9	0.968475	0.599179	XP_003624677.1
glyceraldehyde-3-phosphate dehydrogenase [Medicago truncatula]	XP_003608875.1	37 kDa	1	1	1	0.596	0.481	0.664	17	15	18	45	42	48	115	148.13	130.93	16.52	15.89	16.01	62432.1	62432.1	61147.3	62866.3	70239.7	66450.8	0.932122	0.106102	XP_003608875.1
GTP-binding elongation factor Tu family protein [Medicago truncatula]	XP_003618775.2 (+1)	49 kDa	1	1	1	0.409	0.45	0.526	21	22	26	51	45	65	91.575	114.13	146.29	17.83	16.98	16.98	135694	164759	154795	133826	141457	133826	1.11278	0.158991	XP_003618775.2
plastid transketolase [Medicago truncatula]	XP_003592793.1 (+1)	80 kDa	1	1	1	0.331	0.278	0.366	22	19	23	60	43	55	191.67	88.634	77.59	16.34	17.22	17.25	100025	105728	107950	119778	124864	124864	0.848979	0.00305936	XP_003592793.1
fructose-bisphosphate aldolase class I [Medicago truncatula]	XP_003607065.1	43 kDa	1	1	1	0.505	0.46	0.48	22	16	18	56	33	40	228.94	77.707	82.439	13.41	14.37	14.35	15936	15076.4	14562.8	14362.3	14868.8	16158.4	1.00409	0.930674	XP_003607065.1
photosystem II oxygen-evolving enhancer protein [Medicago truncatula]	XP_013446435.1	35 kDa	1	1	1	0.629	0.52	0.629	18	15	16	46	30	33	210.84	94.705	77.59	15.37	16.54	16.39	53231.8	59064.4	59475.2	68794.2	65083.3	69272.7	0.845538	0.0122866	XP_013446435.1
glyceraldehyde-3-phosphate dehydrogenase [Medicago truncatula]	XP_003624553.1	43 kDa	1	1	1	0.49	0.413	0.468	15	13	14	41	28	33	296.02	138.41	124.47	15.07	16.41	16.41	44762.4	46341	44453.2	54728.3	55492.3	57848.8	0.806551	0.00060833	XP_003624553.1
S-adenosyl-L-homocysteine hydrolase [Medicago truncatula]	XP_003601687.1	53 kDa	1	1	1	0.435	0.499	0.495	20	24	24	44	59	56	86.251	151.77	112.34	17.88	16.34	16.91	107204	120611	123145	108701	107204	104273	1.09614	0.115257	XP_003601687.1
translation elongation factor EF-2 subunit [Medicago truncatula]	XP_013467256.1	94 kDa	1	1	1	0.363	0.3	0.418	31	27	37	66	63	88	99.029	123.84	118	16.25	16.01	15.89	63743.9	65536	66913.1	59475.2	60724.9	62866.3	1.0717	0.0316309	XP_013467256.1
ATP synthase CF1 alpha subunit (chloroplast) [Medicago truncatula]	YP_001381721.1	56 kDa	1	1	1	0.378	0.317	0.376	14	11	14	39	25	29	233.2	87.42	77.59	15.59	16.6	16.47	60305.4	58656.4	62866.3	75281.1	72716.7	71715.6	0.827569	0.00146396	YP_001381721.1
phosphoribulokinase [Medicago truncatula]	XP_003612664.1	46 kDa	1	1	1	0.564	0.321	0.394	23	13	16	64	31	42	218.29	54.637	76.782	16.43	17.46	17.3	92041.7	95950.3	98647.9	118950	120611	125733	0.784683	0.000725189	XP_003612664.1
ribulose bisphosphate carboxylase small chain [Medicago truncatula]	XP_003618736.1	20 kDa	1	1	1	0.344	0.261	0.339	4	2	4	14	7	12	339.68	222.19	118	14.84	16.51	16.11	30362.4	31000.4	29944.4	46020.8	56266.9	59475.2	0.564451	0.00447269	XP_003618736.1
TCP-1/cpn60 chaperonin family protein [Medicago truncatula]	XP_013465956.1	63 kDa	1	1	1	0.514	0.404	0.526	27	23	27	65	52	64	138.43	97.133	109.11	17.99	18.01	17.77	299044	301124	265803	254976	251465	249728	1.14521	0.0338607	XP_013465956.1
carbonic anhydrase family protein [Medicago truncatula]	XP_003618284.1	28 kDa	1	1	1	0.523	0.412	0.523	10	9	10	39	22	29	209.77	57.066	70.316	16.27	17.26	17.24	87682.4	88292.3	92681.9	117313	114898	114105	0.775756	0.00015026	XP_003618284.1
seed linoleate 9S-lipoxygenase [Medicago truncatula]	XP_013444392.1	97 kDa	1	1	1	0.272	0.275	0.353	23	25	29	54	57	70	95.835	111.7	116.38	16.87	16.29	15.83	88906.4	92681.9	86475.3	63743.9	63303.6	64633.7	1.39849	0.000160677	XP_013444392.1
clathrin heavy chain [Medicago truncatula]	XP_003600924.2	193 kDa	1	1	1	0.252	0.315	0.314	41	53	52	62	95	92	75.603	144.49	102.65	17.65	16.63	16.97	112534	119778	118129	117313	120611	116502	0.988755	0.626815	XP_003600924.2
elongation factor Tu protein [Medicago truncatula]	XP_003601160.1	53 kDa	1	1	1	0.448	0.344	0.409	16	14	14	45	34	36	159.72	75.278	84.864	15.01	15.58	15.47	38166	39511.9	39786.7	41189.8	40622.7	42347.8	0.946072	0.0351843	XP_003601160.1
glycine dehydrogenase [decarboxylating] protein [Medicago truncatula]	XP_003589000.1	115 kDa	1	1	1	0.367	0.157	0.297	31	17	28	78	33	59	176.76	50.995	70.316	16.26	17.13	17.39	94629.3	100025	97289.7	121450	126607	127488	0.777388	0.000337409	XP_003589000.1
70 kDa heat shock protein [Medicago truncatula]	XP_003592913.1	76 kDa	1	1	1	0.431	0.296	0.41	29	20	26	55	37	50	149.08	76.492	73.549	16.57	17.09	16.95	104998	114105	114898	118129	118129	114105	0.953302	0.188859	XP_003592913.1
phosphoglycerate kinase-like protein [Medicago truncatula]	XP_003596092.1	42 kDa	1	1	1	0.603	0.524	0.628	17	16	18	40	33	44	143.75	131.13	106.69	16.11	15.44	15.56	44762.4	47975.2	48308.9	47314.7	48983.2	48983.2	0.970852	0.325322	XP_003596092.1
actin-related protein 4A [Medicago truncatula]	XP_003593122.1	42 kDa	1	1	1	0.408	0.472	0.483	14	14	16	36	42	44	79.862	106.85	102.65	16.73	16.02	16.18	82379.6	80684.3	84695.6	75281.1	75804.7	79573.5	1.07414	0.0330048	XP_003593122.1
ATP-dependent Clp protease ATP-binding subunit [Medicago truncatula]	XP_013461653.1	103 kDa	1	1	1	0.392	0.397	0.392	33	34	33	73	56	63	116.07	86.206	71.932	16.19	16.73	16.88	97289.7	97966.4	97289.7	104998	100721	105728	0.939313	0.0162287	XP_013461653.1
leaf ferredoxin-NADP reductase [Medicago truncatula]	XP_003612185.1	40 kDa	1	1	1	0.54	0.416	0.471	20	14	17	55	31	39	169.31	50.995	66.275	15.59	16.52	16.76	59475.2	62432.1	65083.3	75804.7	76862.9	77935.9	0.810875	0.00110396	XP_003612185.1
UTP-glucose-1-phosphate uridylyltransferase [Medicago truncatula]	XP_003616180.1	51 kDa	1	1	1	0.589	0.604	0.566	21	24	23	52	50	52	105.42	101.99	76.782	16.95	16.5	16.8	95287.5	97966.4	101421	108701	109457	107950	0.903615	0.00458765	XP_003616180.1
glutamate-glyoxylate aminotransferase [Medicago truncatula]	XP_003613139.1	54 kDa	1	1	1	0.555	0.422	0.47	22	16	19	59	26	39	179.96	33.997	55.768	14.95	16.17	15.94	40342.1	40063.5	41764.8	50012.5	46987.8	50710.6	0.827091	0.00248806	XP_003613139.1
presequence protease [Medicago truncatula]	XP_013453279.1	121 kDa	1	1	1	0.462	0.247	0.446	42	24	39	90	37	72	143.75	48.567	73.549	15.82	16.49	16.42	71715.6	74244.7	74244.7	76332	74244.7	79023.8	0.959079	0.125337	XP_013453279.1
ruBisCO large subunit-binding protein [Medicago truncatula]	XP_013455979.1	62 kDa	1	1	1	0.463	0.33	0.446	23	16	21	53	36	43	121.39	75.278	84.864	16.13	16.36	16.22	74244.7	75804.7	80127	79023.8	77397.5	79573.5	0.975345	0.359783	XP_013455979.1
serine hydroxymethyltransferase [Medicago truncatula]	XP_003612954.1	57 kDa	1	1	1	0.498	0.326	0.483	21	15	20	53	32	42	146.95	57.066	53.343	16.54	17.43	17.57	120611	124002	124002	140479	146445	148489	0.846583	0.00110653	XP_003612954.1
archaeal/vacuolar-type H+-ATPase subunit A [Medicago truncatula]	XP_013454494.1	69 kDa	1	1	1	0.538	0.444	0.601	28	26	33	52	53	64	73.473	104.42	80.823	16.39	16	16.24	73222.5	74761.1	76862.9	74244.7	72716.7	72214.5	1.02587	0.195919	XP_013454494.1
oxygen-evolving enhancer protein [Medicago truncatula]	XP_013443748.1	25 kDa	1	1	1	0.345	0.25	0.31	7	5	6	19	14	16	160.79	41.282	58.192	15.84	16.78	16.63	66450.8	76332	68794.2	84110.6	78478	78478	0.877671	0.0493001	XP_013443748.1
ATPase subunit 1 (mitochondrion) [Medicago truncatula]	YP_009237616.1	55 kDa	1	1	1	0.401	0.314	0.462	20	17	23	44	31	47	93.705	83.777	79.206	16.93	16.61	16.7	104273	102127	108701	102837	102837	97289.7	1.04006	0.205249	YP_009237616.1
D-glycerate dehydrogenase/hydroxypyruvate reductase [Medicago truncatula]	XP_013470313.1	42 kDa	1	1	1	0.56	0.528	0.513	21	19	18	62	38	43	160.79	61.922	53.343	15.88	16.69	16.83	72214.5	75281.1	76862.9	86475.3	88906.4	87682.4	0.852866	0.00109508	XP_013470313.1
tubulin beta-1 chain [Medicago truncatula]	XP_003603670.1	50 kDa	1	1	1	0.421	0.523	0.457	14	18	16	27	36	45	41.528	109.27	87.289	15.94	15.09	15.39	57449.2	51776.1	48644.9	44762.4	40622.7	50360.3	1.16299	0.1258	XP_003603670.1
heat shock cognate 70 kDa-like protein [Medicago truncatula]	XP_013447255.1	74 kDa	1	1	1	0.305	0.357	0.377	17	23	23	30	40	44	75.603	106.85	105.88	15.64	14.85	14.94	35119.9	37640.5	35119.9	33923.6	33689.2	36107.2	1.04011	0.290548	XP_013447255.1
pfkB family carbohydrate kinase [Medicago truncatula]	XP_003590467.1	38 kDa	1	1	1	0.39	0.472	0.452	12	15	15	26	39	36	42.593	140.84	70.316	18.13	16.75	17.07	128375	148489	145433	128375	129267	127488	1.09651	0.119749	XP_003590467.1
photosystem I reaction center subunit II [Medicago truncatula]	XP_003610706.1	23 kDa	1	1	1	0.565	0.488	0.522	11	9	9	30	22	22	132.04	50.995	50.918	15.52	16.38	16.53	62000.8	67847.1	68794.2	74761.1	73222.5	75804.7	0.887634	0.020461	XP_003610706.1
cytochrome f (chloroplast) [Medicago truncatula]	YP_001381715.1	35 kDa	1	1	1	0.453	0.403	0.359	18	13	15	53	26	33	139.49	50.995	53.343	16.39	17.46	17.45	118129	118950	122295	138545	136638	136638	0.872644	0.000252653	YP_001381715.1
cytoplasmic-like aconitate hydratase [Medicago truncatula]	XP_003596988.1	107 kDa	1	1	1	0.304	0.331	0.34	28	31	32	51	58	73	72.409	86.206	81.631	17.12	16.8	16.9	123145	124864	129267	118950	118950	116502	1.06454	0.0188227	XP_003596988.1
sedoheptulose-1,7-bisphosphatase [Medicago truncatula]	XP_003600853.1	42 kDa	1	1	1	0.419	0.302	0.344	18	12	14	44	25	28	132.04	52.209	48.494	16.54	17.72	17.69	121450	124002	130167	151609	149522	150562	0.831577	0.000672735	XP_003600853.1
NADP-dependent glyceraldehyde-3-phosphate dehydrogenase [Medicago truncatula]	XP_003610350.1	53 kDa	1	1	1	0.399	0.381	0.387	17	16	15	42	31	34	95.835	66.779	63.85	14.73	14.71	14.94	25888.1	27364.2	27746.2	28724.6	28724.6	28724.6	0.939942	0.0382098	XP_003610350.1
oxygen-evolving enhancer protein 2-1 [Medicago truncatula]	XP_013459618.1	28 kDa	1	1	1	0.525	0.33	0.395	13	10	12	36	19	25	132.04	48.567	51.727	16.08	16.98	16.95	97966.4	96617.7	95287.5	107204	104998	110218	0.89905	0.0030871	XP_013459618.1
ribulose bisphosphate carboxylase small chain [Medicago truncatula]	XP_013447451.1	20 kDa	1	1	1	0.392	0.304	0.309	9	5	7	20	9	14	139.49	42.496	42.028	15.8	17.35	17.29	84695.6	78478	78478	101421	99334	107204	0.784687	0.00213742	XP_013447451.1
light-harvesting complex I chlorophyll A/B-binding protein [Medicago truncatula]	XP_013452411.1	31 kDa	1	1	1	0.464	0.467	0.436	12	11	10	31	20	23	115	57.066	50.918	15.27	16.12	16.15	48644.9	51063.3	49667	53231.8	57052.4	57052.4	0.892663	0.0146294	XP_013452411.1
fructose-bisphosphate aldolase [Medicago truncatula]	XP_013454118.1	38 kDa	1	1	1	0.422	0.422	0.531	14	14	17	34	32	42	71.344	76.492	75.974	17.81	17.08	17.05	137588	139509	144429	132902	132902	130167	1.06454	0.0188227	XP_013454118.1
tubulin beta-1 chain [Medicago truncatula]	XP_003603765.1	51 kDa	1	1	1	0.433	0.438	0.547	17	18	21	30	41	47	40.464	101.99	71.124	15.53	14.97	15.48	40063.5	40063.5	39511.9	38967.9	38967.9	38967.9	1.0234	0.00771326	XP_003603765.1
DEAD-box ATP-dependent RNA helicase [Medicago truncatula]	XP_003595233.1	47 kDa	1	1	1	0.288	0.378	0.465	14	16	20	33	31	46	62.825	58.28	92.946	18.01	16.82	17.11	150562	164759	158048	141457	142441	147464	1.09739	0.0358741	XP_003595233.1
photosystem II CP47 chlorophyll A apoprotein [Medicago truncatula]	XP_003606055.2 (+1)	56 kDa	1	1	1	0.293	0.23	0.311	13	11	13	37	20	29	126.71	44.924	42.836	15.75	16.5	16.68	71715.6	70239.7	69272.7	76332	73222.5	76862.9	0.932915	0.019426	XP_003606055.2
dihydrolipoyl dehydrogenase [Medicago truncatula]	XP_013458339.1	53 kDa	1	1	1	0.502	0.396	0.456	24	18	19	57	32	40	108.61	52.209	50.918	16.32	17.09	17.08	101421	107950	107204	113317	112534	114105	0.931225	0.0210302	XP_013458339.1
heat shock protein 81-2 [Medicago truncatula]	XP_003589505.1	94 kDa	1	1	1	0.297	0.306	0.344	21	24	27	38	43	50	58.566	89.848	80.015	16.78	16.1	16.27	84695.6	87076.8	90774.5	75281.1	76862.9	71715.6	1.17282	0.00523613	XP_003589505.1
glycine cleavage system T protein [Medicago truncatula]	XP_003610456.1 (+1)	47 kDa	1	1	1	0.522	0.443	0.473	22	20	18	56	34	38	111.81	46.138	42.836	16.72	17.61	17.66	126607	137588	134757	154795	155872	150562	0.864977	0.0048089	XP_003610456.1
ATP-dependent zinc metalloprotease FTSH protein [Medicago truncatula]	XP_013457362.1	75 kDa	1	1	1	0.437	0.343	0.372	26	16	21	54	29	41	97.964	49.781	59.001	14.91	15.56	15.52	37380.5	37122.3	36107.2	42939	40622.7	44146.1	0.866118	0.00669599	XP_013457362.1
110 kDa 4SNc-tudor domain protein [Medicago truncatula]	XP_003602730.1	108 kDa	1	1	1	0.341	0.412	0.41	28	37	36	43	63	69	52.177	87.42	71.932	17.31	16.41	16.54	96617.7	101421	100025	94629.3	94629.3	95950.3	1.04507	0.0454666	XP_003602730.1
catalase heme-binding enzyme [Medicago truncatula]	XP_013462277.1	57 kDa	1	1	1	0.384	0.232	0.364	18	11	16	43	22	28	115	40.067	46.877	16.7	17.69	17.42	129267	127488	136638	148489	152664	151609	0.868873	0.00297548	XP_013462277.1
general regulatory factor 2 [Medicago truncatula]	XP_003602823.2	29 kDa	1	1	1	0.381	0.554	0.642	10	14	16	24	29	37	53.242	75.278	64.658	17.9	17.18	17.37	171756	185364	190575	171756	171756	174154	1.05801	0.152067	XP_003602823.2
linoleate 13S-lipoxygenase 2-1, related protein [Medicago truncatula]	XP_013456242.1	104 kDa	1	1	1	0.222	0.219	0.24	21	20	19	44	35	35	74.538	57.066	52.535	15.6	15.68	15.78	42642.4	42939	41764.8	55878.3	57052.4	59064.4	0.740406	0.000116295	XP_013456242.1
1-cys peroxiredoxin PER1 [Medicago truncatula]	XP_013450181.1	29 kDa	1	1	1	0.46	0.362	0.34	11	8	8	26	19	18	95.835	36.425	47.685	16.46	17.12	17.08	100721	107950	104273	121450	118129	120611	0.868829	0.00243102	XP_013450181.1
stem-loop-binding protein of 41 kDa protein B [Medicago truncatula]	XP_013450437.1	42 kDa	1	1	1	0.463	0.447	0.492	18	16	16	50	35	37	108.61	52.209	46.069	16.54	17.6	17.67	135694	131072	123145	146445	153726	158048	0.850929	0.0103074	XP_013450437.1
2,3-bisphosphoglycerate-independent phosphoglycerate mutase [Medicago truncatula]	XP_003623690.1	61 kDa	1	1	1	0.444	0.392	0.511	23	21	26	44	37	54	62.825	61.922	77.59	17.83	17.25	17.26	170569	176585	177813	155872	162491	159147	1.09938	0.00578583	XP_003623690.1
ATP-dependent zinc metalloprotease FTSH protein [Medicago truncatula]	XP_013462252.1	76 kDa	1	1	1	0.395	0.293	0.36	24	17	20	54	28	39	106.48	43.71	49.302	15.06	15.7	15.76	41189.8	39511.9	43237.6	46020.8	48983.2	48644.9	0.862793	0.0100065	XP_013462252.1
nodulin-like protein [Medicago truncatula]	XP_003607781.1	13 kDa	1	1	1	0.504	0.504	0.504	7	7	7	25	20	23	90.511	52.209	51.727	17.17	17.14	17.26	137588	150562	150562	154795	144429	148489	0.979897	0.599755	XP_003607781.1
peptidase M1 family aminopeptidase N [Medicago truncatula]	XP_013447057.1	110 kDa	1	1	1	0.301	0.205	0.322	26	21	30	55	31	48	86.251	43.71	52.535	16.46	16.68	16.73	102127	100025	101421	104273	106464	106464	0.95704	0.00897597	XP_013447057.1
L-ascorbate peroxidase [Medicago truncatula]	XP_003606510.1	27 kDa	1	1	1	0.496	0.488	0.496	9	9	9	27	24	28	56.436	58.28	67.083	17.65	17.26	17.19	162491	169391	170569	171756	172951	170569	0.975112	0.177009	XP_003606510.1
TCP-1/cpn60 chaperonin family protein [Medicago truncatula]	XP_003591643.1	61 kDa	1	1	1	0.43	0.505	0.531	21	25	29	41	42	55	53.242	64.351	67.891	17.34	16.72	16.6	112534	126607	120611	106464	102837	102127	1.15517	0.0199068	XP_003591643.1
phosphoenolpyruvate carboxylase [Medicago truncatula]	XP_003596385.1	111 kDa	1	1	1	0.251	0.34	0.314	25	34	31	39	55	53	48.982	75.278	54.151	17.24	16.83	16.85	115698	118129	118129	120611	122295	120611	0.968196	0.0174005	XP_003596385.1
phospholipase D alpha 1 [Medicago truncatula]	XP_003597894.1	92 kDa	1	1	1	0.333	0.33	0.408	22	26	28	31	48	51	45.788	72.85	62.234	16.6	15.78	16.05	65536	68794.2	65083.3	62000.8	62000.8	65536	1.05211	0.118342	XP_003597894.1
plasma membrane H+-ATPase [Medicago truncatula]	XP_003610080.1	105 kDa	1	1	1	0.306	0.347	0.332	27	30	30	47	49	56	61.76	76.492	53.343	16.29	16.05	16.3	71220.3	71715.6	72716.7	76332	77935.9	79573.5	0.922218	0.00422497	XP_003610080.1
ADP/ATP carrier protein [Medicago truncatula]	XP_013459165.1 (+1)	42 kDa	1	1	1	0.275	0.247	0.314	11	10	13	27	25	30	56.436	54.637	67.083	16.68	16.32	16.62	97966.4	109457	100025	93975.7	95950.3	104998	1.04247	0.442366	XP_013459165.1
ribulose bisphosphate carboxylase small chain [Medicago truncatula]	XP_003618735.1	20 kDa	1	1	1	0.469	0.288	0.311	6	3	3	10	6	5	214.03	74.064	68.699	15.86	16.43	16.23	72716.7	59475.2	76332	84110.6	79023.8	87076.8	0.833392	0.0693299	XP_003618735.1
S-adenosylmethionine synthase-like protein [Medicago truncatula]	XP_013463713.1	43 kDa	1	1	1	0.386	0.503	0.508	13	19	14	26	35	35	36.204	72.85	60.617	17.63	16.5	17.11	115698	132902	130167	108701	110218	105728	1.1667	0.0304681	XP_013463713.1
glutamate decarboxylase [Medicago truncatula]	XP_013452780.1	56 kDa	1	1	1	0.341	0.373	0.357	15	17	16	34	32	38	46.853	72.85	50.11	16.24	15.71	15.98	59475.2	63743.9	62000.8	60305.4	61572.6	64187.3	0.995457	0.875357	XP_013452780.1
heat shock 70 kDa protein [Medicago truncatula]	XP_013454751.1	94 kDa	1	1	1	0.217	0.297	0.335	18	23	25	35	44	51	47.917	67.993	59.809	16.24	15.61	15.7	56266.9	57449.2	57449.2	55109	55878.3	55492.3	1.02815	0.0259859	XP_013454751.1
decarboxylating-like 6-phosphogluconate dehydrogenase [Medicago truncatula]	XP_013447701.1	54 kDa	1	1	1	0.389	0.401	0.436	19	21	22	31	39	50	40.464	58.28	60.617	16.86	16.42	16.49	90147.5	97289.7	93975.7	99334	102837	102837	0.922641	0.0294569	XP_013447701.1
light-harvesting complex I chlorophyll A/B-binding protein [Medicago truncatula]	XP_013457337.1	28 kDa	1	1	1	0.305	0.165	0.12	7	6	5	18	15	14	95.835	38.853	34.754	16.69	17.39	17.67	138545	148489	151609	154795	146445	134757	1.00607	0.906041	XP_013457337.1
cinnamoyl-CoA reductase-like protein [Medicago truncatula]	XP_003599325.1	35 kDa	1	1	1	0.473	0.332	0.464	13	10	12	30	22	32	61.76	52.209	50.918	16.14	15.7	16.03	69272.7	65991.8	65536	58251.2	62432.1	60724.9	1.1069	0.0187222	XP_003599325.1
protein disulfide isomerase [Medicago truncatula]	XP_013461277.1	57 kDa	1	1	1	0.314	0.251	0.343	12	14	15	27	34	28	43.658	70.422	54.151	17.34	16.64	16.64	115698	119778	119778	107204	105728	108701	1.10453	0.00222889	XP_013461277.1
E1 subunit-like 2-oxoglutarate dehydrogenase [Medicago truncatula]	XP_003621819.2	116 kDa	1	1	1	0.298	0.259	0.282	24	25	26	40	35	47	54.306	47.352	54.96	15.3	15.08	15.22	38967.9	38431.5	39239	39239	38431.5	40063.5	0.990695	0.526853	XP_003621819.2
heat shock 70 kDa protein [Medicago truncatula]	XP_003608351.1	72 kDa	1	1	1	0.302	0.332	0.323	17	21	21	32	38	51	46.853	63.137	58.192	16.71	16.16	16.09	73731.8	78478	79023.8	75804.7	73222.5	69754.6	1.05691	0.162563	XP_003608351.1
methylenetetrahydrofolate reductase [Medicago truncatula]	XP_013466927.1	67 kDa	1	1	1	0.301	0.287	0.398	15	15	22	28	37	42	40.464	66.779	56.576	17.37	15.99	16.45	82379.6	88906.4	85877.9	83529.6	85877.9	87076.8	1.00265	0.921307	XP_013466927.1
photosystem II 10 kDa proteinPsbR protein [Medicago truncatula]	XP_003595981.1 (+1)	14 kDa	1	1	1	0.324	0.213	0.213	5	4	4	22	15	17	92.64	37.639	39.603	16.82	17.7	17.59	137588	149522	154795	172951	163621	155872	0.897373	0.0763453	XP_003595981.1
translation elongation factor EF1B, gamma chain [Medicago truncatula]	XP_013458730.1	48 kDa	1	1	1	0.337	0.248	0.348	12	10	13	26	28	35	46.853	54.637	56.576	16.83	16.05	16.06	72716.7	74244.7	77397.5	76332	73731.8	76332	0.991003	0.698055	XP_013458730.1
aspartate aminotransferase [Medicago truncatula]	XP_013465824.1	51 kDa	1	1	1	0.523	0.456	0.49	23	20	19	43	36	40	62.825	50.995	46.069	16.03	16.08	16.17	65991.8	68319	70239.7	69754.6	72716.7	70728.3	0.959432	0.128109	XP_013465824.1
cytoplasmic-like malate dehydrogenase [Medicago truncatula]	XP_013468729.1	36 kDa	1	1	1	0.422	0.404	0.322	10	11	9	20	20	21	51.112	66.779	54.96	16.09	16.27	15.96	62000.8	56658.3	60724.9	56266.9	51063.3	57052.4	1.09126	0.11346	XP_013468729.1
triosephosphate isomerase [Medicago truncatula]	XP_013450029.1	33 kDa	1	1	1	0.481	0.481	0.481	12	12	12	33	23	29	73.473	46.138	47.685	16.52	16.89	17	105728	114105	114105	115698	118950	121450	0.93777	0.0855319	XP_013450029.1
cytoplasmic phosphoglucomutase [Medicago truncatula]	XP_003630885.1	63 kDa	1	1	1	0.349	0.359	0.409	17	18	20	40	31	41	56.436	53.423	50.11	17.02	16.78	16.93	124002	131984	125733	124002	123145	124002	1.02848	0.222406	XP_003630885.1
heat shock protein 81-2 [Medicago truncatula]	XP_013443515.1	90 kDa	1	1	1	0.258	0.211	0.308	18	14	20	33	26	41	63.89	50.995	59.001	15.43	15.47	15.29	42055.3	42642.4	42939	42347.8	42642.4	42642.4	1.00003	0.99632	XP_013443515.1
stem 28 kDa glycoprotein [Medicago truncatula]	XP_003627058.1	30 kDa	1	1	1	0.287	0.345	0.372	8	11	12	16	18	24	27.686	54.637	48.494	18.52	17.3	17.09	126607	145433	161369	168221	167059	160254	0.87463	0.115985	XP_003627058.1
NADP-dependent malic enzyme-like protein [Medicago truncatula]	XP_003630727.1	65 kDa	1	1	1	0.316	0.327	0.36	18	19	18	36	40	34	52.177	71.636	34.754	17.76	17.16	17.56	159147	167059	169391	182812	176585	175365	0.926764	0.0278175	XP_003630727.1
coatomer subunit alpha-like protein [Medicago truncatula]	XP_003607006.1	135 kDa	1	1	1	0.179	0.273	0.293	18	29	32	21	49	51	24.491	70.422	47.685	17.19	16.25	16.38	90147.5	90774.5	91405.9	89524.8	85877.9	88292.3	1.03274	0.0636814	XP_003607006.1
glycyl-tRNA synthetase/glycine-tRNA ligase [Medicago truncatula]	XP_013447806.1	77 kDa	1	1	1	0.347	0.268	0.389	25	22	27	46	33	46	60.695	43.71	48.494	17.17	17.23	17.32	145433	159147	153726	148489	151609	147464	1.02401	0.439658	XP_013447806.1
ubiquitin-activating enzyme E1 1 [Medicago truncatula]	XP_003615801.1 (+1)	132 kDa	1	1	1	0.2	0.201	0.311	17	23	29	29	36	54	34.075	48.567	62.234	16.37	15.68	15.75	56658.3	60305.4	61572.6	59064.4	59475.2	60305.4	0.998274	0.949203	XP_003615801.1
sieve element occlusion protein [Medicago truncatula]	XP_003590760.1	77 kDa	1	1	1	0.183	0.219	0.428	12	15	28	20	24	54	26.621	33.997	84.864	18.92	17.8	16.99	129267	122295	129267	191901	193235	191901	0.659974	1.01963e-05	XP_003590760.1
heat shock cognate 70 kDa protein [Medicago truncatula]	XP_013456102.1	71 kDa	1	1	1	0.37	0.453	0.476	8	12	14	18	30	37	118.2	154.2	156.8	17.3	16.95	17	125733	124864	131984	125733	124002	126607	1.01658	0.429685	XP_013456102.1
acetyl-CoA carboxylase [Medicago truncatula]	XP_013460845.1	252 kDa	1	1	1	0.101	0.16	0.215	18	29	38	22	37	68	25.556	46.138	68.699	16.28	16.06	16.02	71220.3	67847.1	70728.3	68794.2	66450.8	69754.6	1.0234	0.328726	XP_013460845.1
60S ribosomal protein L6 [Medicago truncatula]	XP_003602417.1	22 kDa	1	1	1	0.58	0.539	0.617	12	11	13	26	26	34	46.853	47.352	56.576	17.05	16.36	16.3	85877.9	95950.3	88292.3	87076.8	87076.8	87076.8	1.03403	0.384306	XP_003602417.1
archaeal/vacuolar-type H+-ATPase subunit B [Medicago truncatula]	XP_013470345.1	54 kDa	1	1	1	0.352	0.348	0.382	14	14	15	33	28	30	48.982	55.852	45.261	16.21	15.7	15.93	60305.4	59064.4	63743.9	58656.4	61147.3	61572.6	1.00958	0.746095	XP_013470345.1
ATP:citrate lyase [Medicago truncatula]	XP_003594738.1	66 kDa	1	1	1	0.299	0.329	0.396	15	17	21	30	34	47	35.139	53.423	63.85	17.57	16.61	16.54	101421	102837	97966.4	104273	104998	110218	0.945965	0.0718326	XP_003594738.1
GTP-binding elongation factor Tu family protein [Medicago truncatula]	XP_013449694.1	49 kDa	1	1	1	0.428	0.334	0.465	16	14	17	35	28	40	51.112	43.71	57.384	16.72	16.05	16.05	71220.3	76332	75281.1	68319	72214.5	70728.3	1.05477	0.116041	XP_013449694.1
rhamnose biosynthetic-like enzyme [Medicago truncatula]	XP_013443164.1	90 kDa	1	1	1	0.152	0.284	0.312	11	23	25	18	43	46	21.297	66.779	50.918	18.79	18.27	17.98	307452	341139	336442	292890	292890	284881	1.13136	0.0247114	XP_013443164.1
glycogen/starch/alpha-glucan phosphorylase family protein [Medicago truncatula]	XP_013460123.1	95 kDa	1	1	1	0.351	0.237	0.312	24	17	20	45	23	35	59.631	32.782	33.946	16.11	16.61	16.64	84110.6	87076.8	86475.3	88292.3	88906.4	88292.3	0.970514	0.0482424	XP_013460123.1
cytosolic triosephosphate isomerase [Medicago truncatula]	XP_013465404.1	27 kDa	1	1	1	0.403	0.399	0.542	12	11	14	28	24	31	54.306	54.637	42.028	17.77	17.61	17.66	197296	200050	223513	212927	209996	201441	0.994386	0.903007	XP_013465404.1
stress-inducible protein, putative [Medicago truncatula]	XP_003611260.1	65 kDa	1	1	1	0.215	0.287	0.341	13	16	23	23	28	43	27.686	47.352	46.877	17.86	16.91	17.11	146445	156956	156956	140479	138545	134757	1.11256	0.0161938	XP_003611260.1
coatomer subunit beta [Medicago truncatula]	XP_013454585.1	106 kDa	1	1	1	0.21	0.246	0.291	16	22	23	25	40	41	28.75	64.351	46.877	17.45	16.47	16.65	104998	110218	111757	104273	105728	105728	1.03561	0.149172	XP_013454585.1
beta-amylase [Medicago truncatula]	XP_013455524.1	56 kDa	1	1	1	0.177	0.238	0.327	8	11	12	20	24	28	35.139	49.781	42.028	16.43	15.19	15.87	43841.2	44146.1	43237.6	49323.9	50012.5	53231.8	0.860107	0.0044865	XP_013455524.1
elongation factor 1-beta [Medicago truncatula]	XP_013464058.1 (+1)	28 kDa	1	1	1	0.492	0.523	0.523	10	11	11	25	22	24	39.399	44.924	47.685	16.59	15.64	15.85	59475.2	63303.6	62866.3	59064.4	59475.2	56658.3	1.05963	0.0803322	XP_013464058.1
sucrose synthase [Medicago truncatula]	XP_003609949.1	92 kDa	1	1	1	0.193	0.337	0.327	15	26	25	20	37	41	25.556	54.637	46.877	17.62	15.9	16.26	69754.6	66913.1	67847.1	76332	77935.9	74244.7	0.894983	0.0041406	XP_003609949.1
U5 small nuclear ribonucleoprotein 200 kDa helicase [Medicago truncatula]	XP_003595992.2	248 kDa	1	1	1	0.118	0.136	0.183	23	29	37	29	35	54	30.88	48.567	46.877	16.28	15.87	15.76	62000.8	60724.9	61147.3	62000.8	60724.9	62432.1	0.993061	0.537145	XP_003595992.2
cytosol aminopeptidase family protein [Medicago truncatula]	XP_003610319.1	60 kDa	1	1	1	0.303	0.351	0.372	12	15	16	29	33	35	39.399	50.995	45.261	16.8	16.27	16.46	81810.6	86475.3	90147.5	85877.9	86475.3	90147.5	0.984505	0.648655	XP_003610319.1
caffeic acid O-methyltransferase [Medicago truncatula]	XP_003605744.1	41 kDa	1	1	1	0.344	0.371	0.385	13	13	14	28	22	26	46.853	46.138	39.603	17.33	16.66	16.9	114105	124864	131072	118950	118950	114898	1.04887	0.325885	XP_003605744.1
chaperone protein ClpB3 [Medicago truncatula]	XP_003618609.1	110 kDa	1	1	1	0.318	0.246	0.282	27	23	24	46	35	35	58.566	52.209	34.754	15.76	16.2	16.2	64633.7	63743.9	65536	68319	69272.7	68319	0.941736	0.00275227	XP_003618609.1
acetyl-CoA carboxylase biotin carboxylase subunit [Medicago truncatula]	XP_003630608.2	59 kDa	1	1	1	0.347	0.325	0.362	15	15	16	32	26	35	54.306	36.425	43.644	16.13	15.83	15.83	62432.1	60724.9	63303.6	58251.2	60724.9	60305.4	1.04004	0.090204	XP_003630608.2
UDP-D-apiose/UDP-D-xylose synthase [Medicago truncatula]	XP_013455882.1	44 kDa	1	1	1	0.338	0.4	0.392	13	15	17	22	31	34	36.204	47.352	48.494	17.07	16.13	16.17	78478	82379.6	80684.3	71220.3	72716.7	72716.7	1.11488	0.00255536	XP_013455882.1
GDP-D-mannose-3,5-epimerase [Medicago truncatula]	XP_013468986.1 (+1)	47 kDa	1	1	1	0.382	0.411	0.462	18	18	22	31	28	40	40.464	36.425	42.028	17.08	16.96	16.84	127488	132902	124002	119778	121450	118950	1.06723	0.0399942	XP_013468986.1
1-deoxy-D-xylulose 5-phosphate reductoisomerase [Medicago truncatula]	XP_013444093.1	51 kDa	1	1	1	0.451	0.204	0.228	20	7	9	45	10	18	103.29	12.142	16.973	15.38	17.29	17.58	59064.4	62866.3	66913.1	72214.5	68319	72716.7	0.88555	0.0376438	XP_013444093.1
zinc-binding dehydrogenase family oxidoreductase [Medicago truncatula]	XP_013445984.1	41 kDa	1	1	1	0.396	0.388	0.349	14	13	11	33	26	23	66.02	43.71	29.096	15.79	16.48	16.4	65083.3	65083.3	64187.3	77935.9	79573.5	81245.5	0.814031	0.000121815	XP_013445984.1
carbamoyl-phosphate synthase large chain [Medicago truncatula]	XP_003597156.1	128 kDa	1	1	1	0.166	0.183	0.217	18	21	23	32	36	39	39.399	47.352	41.22	17.33	17.12	17.01	139509	139509	143431	143431	142441	143431	0.984036	0.16548	XP_003597156.1
fatty acid hydroperoxide lyase [Medicago truncatula]	XP_003606860.1	54 kDa	1	1	1	0.255	0.226	0.407	10	10	16	19	20	43	27.686	40.067	63.85	15.89	14.94	14.83	33456.5	33923.6	32541.7	32995.9	32768	32541.7	1.01644	0.27516	XP_003606860.1
26S proteasome regulatory particle triple-A ATPase protein [Medicago truncatula]	XP_003591146.1	47 kDa	1	1	1	0.366	0.305	0.456	14	13	19	24	24	39	28.75	41.282	54.151	16.6	15.96	15.99	67378.5	69272.7	69754.6	67847.1	69272.7	66450.8	1.01393	0.435112	XP_003591146.1
polyadenylate-binding protein [Medicago truncatula]	XP_003607922.1	71 kDa	1	1	1	0.287	0.387	0.44	13	18	20	25	31	37	39.399	43.71	49.302	15.96	15.61	15.54	51418.5	50360.3	50012.5	51063.3	50012.5	49667	1.00696	0.589019	XP_003607922.1
annexin D8 [Medicago truncatula]	XP_003615096.1	36 kDa	1	1	1	0.342	0.497	0.459	10	19	18	16	35	29	30.88	57.066	44.453	18.19	16.65	17.41	122295	128375	132902	139509	145433	139509	0.903685	0.0202867	XP_003615096.1
fructose-1,6-bisphosphatase [Medicago truncatula]	XP_013449051.1	45 kDa	1	1	1	0.319	0.236	0.275	14	9	11	33	17	21	76.668	27.926	26.672	16.55	17.81	17.59	126607	131984	132902	141457	137588	143431	0.926662	0.0166628	XP_013449051.1
xylose isomerase [Medicago truncatula]	XP_003610179.2	54 kDa	1	1	1	0.285	0.344	0.4	11	14	18	24	23	35	36.204	32.782	50.918	16.33	15.98	16.01	70239.7	72214.5	71715.6	66913.1	67847.1	71220.3	1.03976	0.130136	XP_003610179.2
guanine nucleotide-binding protein beta subunit-like protein [Medicago truncatula]	XP_003631071.1	36 kDa	1	1	1	0.535	0.422	0.585	17	14	19	25	24	34	35.139	49.781	51.727	16.7	16.12	15.96	69754.6	74244.7	73731.8	65536	64633.7	63303.6	1.12538	0.00659279	XP_003631071.1
Kunitz type trypsin inhibitor [Medicago truncatula]	XP_013461880.1	23 kDa	1	1	1	0.336	0.265	0.374	4	4	5	9	10	16	18.102	30.354	64.658	17.58	16.52	15.83	85877.9	83529.6	92041.7	83529.6	80127	79573.5	1.07491	0.0978817	XP_013461880.1
puromycin-sensitive aminopeptidase-like protein [Medicago truncatula]	XP_003603176.1	99 kDa	1	1	1	0.237	0.227	0.311	19	19	28	30	35	40	33.01	47.352	48.494	17.46	16.96	16.92	126607	129267	128375	124002	125733	131072	1.00904	0.639289	XP_003603176.1
alpha-1,4-glucan-protein synthase [UDP-forming]-like protein [Medicago truncatula]	XP_003614188.1	41 kDa	1	1	1	0.351	0.434	0.376	11	14	12	21	24	30	33.01	37.639	52.535	17.44	16.37	16.29	92681.9	93326.6	90774.5	92041.7	90774.5	97966.4	0.985755	0.600094	XP_003614188.1
thioredoxin M-type protein [Medicago truncatula]	XP_013461370.1	19 kDa	1	1	1	0.291	0.24	0.314	6	5	7	19	13	16	68.149	31.568	32.329	15.6	16.77	16.77	61572.6	68794.2	68319	80684.3	80684.3	77935.9	0.830264	0.00567783	XP_013461370.1
dynamin-2B-like protein [Medicago truncatula]	XP_003605375.1	100 kDa	1	1	1	0.166	0.251	0.32	13	20	24	18	38	42	23.426	59.494	46.069	17.02	16.14	16.4	80684.3	87682.4	83529.6	82379.6	84695.6	84110.6	1.00283	0.917506	XP_003605375.1
peptidyl-prolyl cis-trans isomerase [Medicago truncatula]	XP_003607272.1	18 kDa	1	1	1	0.308	0.308	0.331	6	6	7	14	12	20	43.658	42.496	53.343	18.49	17.19	17.04	159147	184083	172951	154795	169391	155872	1.07525	0.234363	XP_003607272.1
translation elongation factor EF protein [Medicago truncatula]	XP_003608770.1 (+1)	86 kDa	1	1	1	0.23	0.168	0.267	17	13	19	39	20	33	61.76	27.926	29.904	16.58	17.26	17.13	112534	121450	122295	131984	132902	129267	0.903909	0.0188245	XP_003608770.1
translational activator GCN1-like protein [Medicago truncatula]	XP_013450583.1	288 kDa	1	1	1	0.084	0.133	0.144	20	33	35	28	41	52	33.01	50.995	43.644	16.75	16.3	16.28	81810.6	82952.6	85877.9	85284.7	82379.6	81810.6	1.00467	0.822155	XP_013450583.1
succinyl-CoA ligase [ADP-forming] subunit beta [Medicago truncatula]	XP_013468450.1	45 kDa	1	1	1	0.342	0.399	0.361	14	16	15	28	26	34	38.334	44.924	44.453	17.24	16.81	16.93	119778	132902	131072	125733	128375	130167	0.99864	0.969644	XP_013468450.1
ketol-acid reductoisomerase [Medicago truncatula]	XP_003607572.1	63 kDa	1	1	1	0.234	0.245	0.257	12	13	14	26	29	36	40.464	46.138	44.453	17.01	16.44	16.43	99334	95950.3	98647.9	96617.7	91405.9	87682.4	1.06611	0.0949624	XP_003607572.1
polygalacturonase inhibitor [Medicago truncatula]	XP_013448100.1	38 kDa	1	1	1	0.294	0.32	0.378	7	7	9	18	18	22	33.01	42.496	52.535	16.31	14.61	14.38	30152.7	28133.5	28329.2	24491.6	25006.2	26801	1.13521	0.0223948	XP_013448100.1
processing peptidase [Medicago truncatula]	XP_013448517.1	60 kDa	1	1	1	0.323	0.293	0.376	15	16	19	24	28	35	31.945	43.71	41.22	16.81	16.44	16.54	95287.5	97289.7	96617.7	90147.5	96617.7	95287.5	1.02532	0.311853	XP_013448517.1
pyridine nucleotide-disulfide oxidoreductase [Medicago truncatula]	XP_013468030.1	47 kDa	1	1	1	0.327	0.346	0.378	10	11	13	25	24	26	50.047	38.853	37.987	16.54	16.64	16.59	93975.7	96617.7	99334	102837	100025	97966.4	0.963763	0.157729	XP_013468030.1
elongation factor Ts protein [Medicago truncatula]	XP_003620654.1	115 kDa	1	1	1	0.177	0.145	0.155	21	17	16	44	27	30	61.76	36.425	29.904	16.89	17.32	17.26	133826	148489	145433	141457	145433	140479	1.00089	0.979894	XP_003620654.1
allergenic isoflavone reductase-like protein Bet protein [Medicago truncatula]	XP_013462132.1	34 kDa	1	1	1	0.442	0.41	0.448	12	13	13	23	29	27	37.269	55.852	29.096	17.32	16.53	17.13	106464	110985	108701	122295	123145	124864	0.88076	0.000617618	XP_013462132.1
glutamine synthetase domain protein [Medicago truncatula]	XP_013462706.1 (+1)	43 kDa	1	1	1	0.313	0.224	0.359	14	6	11	33	10	23	70.279	14.57	29.904	16.65	17.52	17.5	119778	128375	127488	128375	124002	133826	0.972651	0.422104	XP_013462706.1
photosystem I reaction center subunit III [Medicago truncatula]	XP_013462992.1	25 kDa	1	1	1	0.348	0.246	0.317	8	6	7	16	11	12	64.955	30.354	20.206	15.76	16.85	16.73	71220.3	74761.1	79023.8	90147.5	90147.5	88292.3	0.837736	0.0034202	XP_013462992.1
calreticulin [Medicago truncatula]	XP_003591212.1	48 kDa	1	1	1	0.265	0.331	0.329	11	16	16	17	27	30	22.361	50.995	42.836	17.21	15.65	15.75	60305.4	67847.1	63743.9	60305.4	66450.8	63743.9	1.00733	0.87662	XP_003591212.1
photosystem I P700 chlorophyll A apoprotein A2 [Medicago truncatula]	XP_003599572.2	168 kDa	1	1	1	0.125	0.108	0.103	19	16	14	32	25	22	60.695	32.782	24.247	16.73	17.33	17.43	136638	134757	130167	155872	145433	150562	0.888671	0.00936639	XP_003599572.2
glyceraldehyde-3-phosphate dehydrogenase [Medicago truncatula]	XP_003601828.1 (+1)	37 kDa	1	1	1	0.391	0.518	0.418	8	11	10	19	21	18	77.733	134.77	96.179	16.93	15.72	15.96	61572.6	71715.6	64187.3	58251.2	64187.3	63303.6	1.06317	0.333441	XP_003601828.1
glutamate-1-semialdehyde 2,1-aminomutase [Medicago truncatula]	XP_003604059.1	50 kDa	1	1	1	0.363	0.269	0.329	12	9	11	31	17	28	61.76	27.926	40.411	16.3	16.5	16.39	79023.8	85284.7	84110.6	87682.4	86475.3	88292.3	0.946539	0.0789231	XP_003604059.1
aspartate-tRNA ligase [Medicago truncatula]	XP_003588866.1	61 kDa	1	1	1	0.311	0.333	0.377	17	17	20	28	33	33	39.399	48.567	37.987	16.65	16.3	16.28	89524.8	92041.7	92681.9	79573.5	80684.3	80127	1.14087	0.000372696	XP_003588866.1
formate-tetrahydrofolate ligase [Medicago truncatula]	XP_003592795.2 (+1)	75 kDa	1	1	1	0.288	0.216	0.295	16	14	17	30	30	31	42.593	42.496	33.946	16.31	16.16	16.29	70239.7	73222.5	73731.8	77935.9	78478	79573.5	0.920363	0.00625289	XP_003592795.2
glucose-1-phosphate adenylyltransferase family protein [Medicago truncatula]	XP_003617925.1	56 kDa	1	1	1	0.419	0.437	0.433	18	19	18	37	27	28	60.695	37.639	26.672	16.84	17.79	17.79	147464	148489	155872	176585	180295	174154	0.850841	0.00116877	XP_003617925.1
UDP-glucose 6-dehydrogenase family protein [Medicago truncatula]	XP_003621403.1	53 kDa	1	1	1	0.352	0.383	0.394	15	16	17	18	34	34	27.686	60.708	40.411	16.55	14.53	15	28924.4	29328.2	28724.6	28526.2	28724.6	30786.3	0.987961	0.659673	XP_003621403.1
actin-97 [Medicago truncatula]	XP_003625265.1	42 kDa	1	1	1	0.438	0.422	0.448	6	7	6	15	22	16	87.316	116.56	92.946	15.6	14.7	15.48	35119.9	34877.3	33923.6	31000.4	31872	32541.7	1.08916	0.00793918	XP_003625265.1
light-harvesting complex I chlorophyll A/B-binding protein [Medicago truncatula]	XP_013454459.1	30 kDa	1	1	1	0.296	0.191	0.231	8	5	6	29	13	17	73.473	24.283	26.672	15.51	16.55	16.38	64187.3	63303.6	67847.1	69272.7	75281.1	75804.7	0.886455	0.0294862	XP_013454459.1
general regulatory factor 2 [Medicago truncatula]	XP_003615160.1	29 kDa	1	1	1	0.496	0.538	0.623	7	6	8	19	19	21	74.538	95.919	71.932	17.78	17.19	17.23	161369	168221	174154	160254	162491	163621	1.03573	0.204416	XP_003615160.1
pyridoxal biosynthesis protein PDX1, putative [Medicago truncatula]	XP_003593782.1	34 kDa	1	1	1	0.455	0.404	0.334	15	14	11	40	27	28	57.501	36.425	28.288	16.93	17.28	17.36	151609	151609	147464	142441	141457	140479	1.06199	0.00420208	XP_003593782.1
histone H4 domain protein [Medicago truncatula]	XP_003597302.1 (+13)	11 kDa	1	1	1	0.592	0.583	0.583	8	7	7	18	14	21	42.593	25.497	43.644	16.17	16.93	16.22	70239.7	65083.3	72214.5	92681.9	94629.3	89524.8	0.749677	0.000879483	XP_003597302.1
glyoxysomal malate dehydrogenase [Medicago truncatula]	XP_003608327.1	37 kDa	1	1	1	0.346	0.256	0.323	11	8	10	26	14	19	75.603	30.354	27.48	14.82	15.69	15.74	35857.8	34877.3	35119.9	40063.5	42642.4	40342.1	0.860274	0.00273523	XP_003608327.1
zincin-like metalloprotease family protein [Medicago truncatula]	XP_003612953.2	89 kDa	1	1	1	0.216	0.164	0.261	15	14	20	25	25	31	37.269	41.282	37.987	17.25	17.1	17.06	142441	147464	149522	135694	140479	134757	1.06934	0.0259647	XP_003612953.2
TCP-1/cpn60 chaperonin family protein [Medicago truncatula]	XP_013461938.1	57 kDa	1	1	1	0.402	0.434	0.457	18	20	21	28	32	42	31.945	43.71	49.302	17.01	16.08	16.06	75804.7	80684.3	76862.9	68319	70239.7	70239.7	1.11759	0.0071315	XP_013461938.1
papain family cysteine protease [Medicago truncatula]	XP_003589133.1 (+1)	52 kDa	1	1	1	0.194	0.19	0.203	8	8	8	17	17	16	54.306	26.712	33.946	15.37	15.56	15.75	45073.8	46020.8	45703	50360.3	50012.5	50710.6	0.905444	0.000157141	XP_003589133.1
serine-glyoxylate aminotransferase-like protein [Medicago truncatula]	XP_003600159.1	44 kDa	1	1	1	0.454	0.257	0.334	16	10	11	37	15	21	69.214	30.354	24.247	15.8	17.01	16.95	62432.1	65083.3	65991.8	82952.6	82379.6	85284.7	0.772123	0.000164238	XP_003600159.1
sieve element occlusion protein [Medicago truncatula]	XP_013466946.1	80 kDa	1	1	1	0.191	0.282	0.281	12	21	18	23	37	28	28.75	65.565	29.904	18.1	16.35	17.43	114898	120611	118950	125733	130167	131984	0.913831	0.0114213	XP_013466946.1
thylakoid-bound ascorbate peroxidase [Medicago truncatula]	XP_003602044.1 (+1)	42 kDa	1	1	1	0.488	0.323	0.406	20	12	16	37	18	29	51.112	25.497	30.713	16.9	17.24	17.36	139509	147464	153726	146445	150562	140479	1.00734	0.842426	XP_003602044.1
coatomer subunit gamma-like protein [Medicago truncatula]	XP_003606893.1	98 kDa	1	1	1	0.195	0.258	0.241	15	21	19	24	35	36	28.75	55.852	37.987	17.76	16.38	16.53	101421	102837	104998	96617.7	97289.7	97966.4	1.05955	0.0064366	XP_003606893.1
glucose-1-phosphate adenylyltransferase family protein [Medicago truncatula]	XP_003610395.2	58 kDa	1	1	1	0.372	0.194	0.267	19	10	14	40	14	21	64.955	18.212	21.014	15.84	16.82	16.88	80684.3	74244.7	75804.7	83529.6	88292.3	92681.9	0.872326	0.0264411	XP_003610395.2
actin-related protein 4A [Medicago truncatula]	XP_003602545.2	42 kDa	1	1	1	0.438	0.387	0.448	4	4	4	12	12	12	112.87	120.2	121.23	15.41	15.12	15.35	38166	39511.9	39511.9	38967.9	39511.9	40342.1	0.986264	0.416361	XP_003602545.2
photosystem II Q(B) protein [Medicago truncatula]	XP_003606049.1 (+2)	39 kDa	1	1	1	0.261	0.17	0.187	7	5	5	17	10	12	74.538	15.784	28.288	16.67	17.41	17.66	153726	151609	146445	163621	159147	165905	0.924504	0.0138084	XP_003606049.1
villin [Medicago truncatula]	XP_003625145.2	108 kDa	1	1	1	0.125	0.256	0.287	10	21	23	17	40	39	22.361	59.494	37.179	16.96	15.82	16.26	72214.5	76862.9	75281.1	75804.7	76332	75804.7	0.984281	0.434323	XP_003625145.2
ATP synthase [Medicago truncatula]	XP_003630121.1	28 kDa	1	1	1	0.316	0.344	0.328	8	9	11	21	16	23	39.399	40.067	35.562	15.95	15.48	15.58	49323.9	52864.1	50012.5	47975.2	48308.9	52136.3	1.02547	0.504283	XP_003630121.1
Uro-adherence factor A, putative [Medicago truncatula]	XP_003607292.1	150 kDa	1	1	1	0.175	0.279	0.213	19	33	24	26	48	32	33.01	61.922	26.672	17.65	16.88	17.24	132902	137588	138545	143431	148489	146445	0.933092	0.0127683	XP_003607292.1
tripeptidyl peptidase II [Medicago truncatula]	XP_013443268.1 (+1)	148 kDa	1	1	1	0.142	0.118	0.205	18	16	25	30	22	39	43.658	30.354	38.795	16.49	16.2	16.21	79023.8	83529.6	84110.6	77397.5	79023.8	75804.7	1.06217	0.0605631	XP_013443268.1
phosphoribosylformylglycinamidine synthase [Medicago truncatula]	XP_013447267.1	154 kDa	1	1	1	0.167	0.167	0.217	24	21	28	37	29	36	44.723	37.639	31.521	13.63	14.41	13.95	17928.9	14066.7	11425.7	14972.2	16961.8	21321.2	0.815346	0.285469	XP_013447267.1
plastocyanin [Medicago truncatula]	XP_003603843.1	17 kDa	1	1	1	0.389	0.281	0.389	3	2	3	13	7	10	78.797	19.427	23.439	15.02	15.9	15.59	37902.4	35364.2	34636.4	40622.7	42055.3	45387.3	0.842561	0.0175626	XP_003603843.1
carotenoid cleavage dioxygenase [Medicago truncatula]	XP_013445067.1	61 kDa	1	1	1	0.376	0.296	0.293	18	14	16	41	21	28	54.306	27.926	29.904	16.39	16.82	16.98	108701	105728	104998	109457	108701	107204	0.98176	0.205972	XP_013445067.1
TCP-1/cpn60 chaperonin family protein [Medicago truncatula]	XP_013447808.1	59 kDa	1	1	1	0.249	0.393	0.574	11	18	23	18	31	39	21.297	43.71	50.11	16.85	15.63	15.67	59064.4	62866.3	62432.1	52498.9	56658.3	57052.4	1.10922	0.0327549	XP_013447808.1
fructose-1,6-bisphosphatase, cytosolic-like protein [Medicago truncatula]	XP_013451828.1	37 kDa	1	1	1	0.389	0.351	0.28	14	12	9	38	17	15	69.214	27.926	15.356	16.55	17.78	17.74	138545	133826	141457	155872	154795	156956	0.884962	0.00148222	XP_013451828.1
clathrin heavy chain [Medicago truncatula]	XP_003616661.1	193 kDa	1	1	1	0.272	0.282	0.32	15	17	19	21	27	37	73.473	121.42	106.69	16.49	16	15.97	67378.5	68794.2	70239.7	71220.3	69272.7	69272.7	0.984014	0.347312	XP_003616661.1
glutathione S-transferase, amino-terminal domain protein [Medicago truncatula]	XP_013460594.1	29 kDa	1	1	1	0.477	0.432	0.413	14	11	10	33	18	16	60.695	27.926	22.63	16.56	17.02	17.25	103552	115698	110985	118950	121450	121450	0.912629	0.044052	XP_013460594.1
TCP-1/cpn60 chaperonin family protein [Medicago truncatula]	XP_003593572.2	60 kDa	1	1	1	0.144	0.335	0.373	9	19	19	15	31	32	18.102	52.209	33.137	17.91	16.96	17.02	139509	149522	147464	132902	132902	131984	1.09731	0.0136392	XP_003593572.2
NADH-ubiquinone oxidoreductase 75 kDa subunit [Medicago truncatula]	XP_003600690.1	81 kDa	1	1	1	0.24	0.211	0.315	14	14	20	24	23	38	29.815	36.425	35.562	16.98	16.58	16.64	110218	109457	110218	102837	103552	102837	1.06683	3.85128e-05	XP_003600690.1
photosystem II stability/assembly factor HCF136 [Medicago truncatula]	XP_003607248.1	44 kDa	1	1	1	0.439	0.323	0.404	15	12	14	36	19	23	63.89	26.712	25.863	15.95	16.61	16.7	81245.5	80127	81810.6	88906.4	88292.3	90147.5	0.909618	0.000397128	XP_003607248.1
aspartokinase-homoserine dehydrogenase [Medicago truncatula]	XP_003629619.2 (+1)	101 kDa	1	1	1	0.177	0.219	0.297	15	20	23	22	24	33	26.621	29.14	37.987	16.22	15.91	15.78	62000.8	64187.3	64633.7	62432.1	61572.6	61572.6	1.02826	0.112601	XP_003629619.2
dynamin 4C-like protein [Medicago truncatula]	XP_003629868.1	75 kDa	1	1	1	0.193	0.239	0.337	11	16	22	16	32	43	18.102	42.496	43.644	16.98	15.6	15.68	52864.1	57848.8	53974.9	55492.3	57449.2	57848.8	0.964268	0.291904	XP_003629868.1
TCP-1/cpn60 chaperonin family protein [Medicago truncatula]	XP_013466502.1	59 kDa	1	1	1	0.25	0.39	0.455	10	17	21	16	28	41	21.297	43.71	46.877	17.79	16.11	16.07	76332	82952.6	86475.3	71220.3	71715.6	71220.3	1.14757	0.024065	XP_013466502.1
ATP synthase D chain [Medicago truncatula]	XP_003591975.1	21 kDa	1	1	1	0.565	0.605	0.621	10	12	12	20	25	30	30.88	38.853	38.795	17.71	17.27	17.4	175365	191901	181549	169391	175365	169391	1.06743	0.0911832	XP_003591975.1
myo-inositol 1-phosphate synthase [Medicago truncatula]	XP_003601987.1	57 kDa	1	1	1	0.265	0.251	0.376	13	11	19	26	19	37	37.269	27.926	38.795	18.27	17.92	17.94	275177	292890	260333	226633	254976	208545	1.20031	0.04888	XP_003601987.1
Calnexin 2 [Medicago truncatula]	XP_003602731.1 (+1)	62 kDa	1	1	1	0.133	0.237	0.185	8	14	12	15	24	24	24.491	43.71	37.987	16.9	15.91	15.95	61572.6	68319	66450.8	69272.7	70728.3	69754.6	0.936053	0.0953349	XP_003602731.1
O-acetylserine (thiol) lyase [Medicago truncatula]	XP_003610723.1	34 kDa	1	1	1	0.511	0.545	0.48	13	14	13	28	20	28	44.723	31.568	33.137	17.14	17.04	16.9	118129	128375	138545	133826	128375	131072	0.979088	0.676437	XP_003610723.1
TCP-1/cpn60 chaperonin family protein [Medicago truncatula]	XP_003629912.1	59 kDa	1	1	1	0.224	0.377	0.347	11	18	16	18	29	31	20.232	44.924	39.603	16.98	16.05	15.94	73222.5	73222.5	74244.7	66450.8	65536	66913.1	1.10955	0.000162973	XP_003629912.1
malate dehydrogenase [Medicago truncatula]	XP_013445521.1	36 kDa	1	1	1	0.318	0.294	0.353	10	8	12	24	15	27	47.917	30.354	36.37	15.1	15.02	15.06	34636.4	32541.7	36358.4	31872	31651.8	33923.6	1.06249	0.198815	XP_013445521.1
pyruvate kinase family protein [Medicago truncatula]	XP_013469353.1	58 kDa	1	1	1	0.184	0.281	0.388	10	14	20	21	27	33	26.621	43.71	37.987	18.26	16.25	16.56	100721	105728	101421	93326.6	99334	98647.9	1.05685	0.0882815	XP_013469353.1
argonaute protein 1A [Medicago truncatula]	XP_013452826.1 (+1)	122 kDa	1	1	1	0.152	0.155	0.243	17	17	24	27	28	36	34.075	36.425	36.37	17.49	17.61	17.25	153726	154795	165905	179050	175365	168221	0.907757	0.0329942	XP_013452826.1
eukaryotic translation initiation factor 2c, putative [Medicago truncatula]	XP_013461066.1	103 kDa	1	1	1	0.125	0.157	0.264	9	11	21	16	17	42	23.426	29.14	59.001	16.93	16.13	15.85	74244.7	73222.5	75804.7	65991.8	63743.9	67847.1	1.13002	0.0036554	XP_013461066.1
40S ribosomal S3-like protein [Medicago truncatula]	XP_003590123.1	27 kDa	1	1	1	0.519	0.523	0.649	15	12	16	27	22	33	33.01	29.14	35.562	17.91	17.43	17.48	185364	195933	197296	174154	181549	194579	1.05145	0.252398	XP_003590123.1
alpha-glucosidase [Medicago truncatula]	XP_003614705.1	103 kDa	1	1	1	0.126	0.2	0.229	11	19	21	17	30	37	21.297	43.71	38.795	17.73	16.85	16.82	148489	158048	155872	104998	107204	103552	1.46446	9.22387e-05	XP_003614705.1
citrate synthase [Medicago truncatula]	XP_013464137.1	52 kDa	1	1	1	0.311	0.297	0.333	13	14	14	29	24	30	36.204	38.853	33.137	17.08	16.76	16.77	109457	114105	117313	112534	111757	114898	1.00497	0.83114	XP_013464137.1
thiazole biosynthetic enzyme [Medicago truncatula]	XP_013469882.1	37 kDa	1	1	1	0.318	0.287	0.287	9	8	8	21	18	22	45.788	30.354	29.904	16.78	17.05	17.05	118129	133826	129267	119778	121450	118129	1.06085	0.200451	XP_013469882.1
phosphoglycolate phosphatase-like protein [Medicago truncatula]	XP_003624218.1	40 kDa	1	1	1	0.381	0.207	0.21	11	7	8	26	16	16	63.89	24.283	25.055	14.94	16.33	16.21	40342.1	41764.8	42347.8	50012.5	52864.1	54350.3	0.791562	0.00147622	XP_003624218.1
S-adenosyl-L-homocysteine hydrolase [Medicago truncatula]	XP_003629610.1	53 kDa	1	1	1	0.357	0.421	0.412	9	10	9	16	20	18	72.409	131.13	86.48	17.23	16.56	16.84	101421	105728	105728	104998	106464	114105	0.961026	0.252678	XP_003629610.1
serine transhydroxymethyltransferase [Medicago truncatula]	XP_003601683.1	52 kDa	1	1	1	0.327	0.393	0.393	12	15	16	18	25	27	23.426	40.067	37.179	19.46	17.98	18.3	341139	343512	358099	322737	307452	305328	1.11462	0.00940533	XP_003601683.1
topoisomerase-like protein [Medicago truncatula]	XP_003608913.2	78 kDa	1	1	1	0.196	0.235	0.27	11	14	15	16	20	27	22.361	31.568	35.562	15.03	14.49	14.49	24662	25888.1	25180.2	23170.5	23170.5	23821.9	1.07935	0.0111926	XP_003608913.2
ATP synthase, F0 subunit B [Medicago truncatula]	XP_003603370.1	23 kDa	1	1	1	0.388	0.306	0.378	9	5	9	23	10	19	63.89	19.427	24.247	15.55	16.71	16.58	58656.4	56658.3	56266.9	66450.8	71220.3	79023.8	0.791812	0.015833	XP_003603370.1
60S acidic ribosomal protein P0-1 [Medicago truncatula]	XP_003603496.1	34 kDa	1	1	1	0.282	0.217	0.307	8	6	10	18	17	20	41.528	47.352	29.096	17.11	16	16.03	78478	92041.7	81245.5	64633.7	73222.5	72214.5	1.19848	0.0483355	XP_003603496.1
alpha-glucan water dikinase [Medicago truncatula]	XP_013446171.1	165 kDa	1	1	1	0.175	0.183	0.155	19	23	18	34	29	26	39.399	37.639	25.863	15.95	16.17	16.2	69754.6	68319	70239.7	71220.3	70239.7	72214.5	0.97491	0.0922498	XP_013446171.1
dynamin-like protein 1E [Medicago truncatula]	XP_013447209.1	68 kDa	1	1	1	0.241	0.385	0.402	13	21	23	16	30	38	18.102	43.71	39.603	17.1	16.33	16.53	91405.9	93975.7	93326.6	90147.5	91405.9	94629.3	1.00914	0.614045	XP_013447209.1
thylakoid lumenal 29 kDa protein [Medicago truncatula]	XP_003615163.1	39 kDa	1	1	1	0.445	0.201	0.363	16	8	14	30	14	24	57.501	20.641	26.672	16.93	17.6	17.82	131984	138545	143431	175365	172951	175365	0.790483	0.000429609	XP_003615163.1
elongation factor 1-beta [Medicago truncatula]	XP_003617173.1	24 kDa	1	1	1	0.274	0.251	0.363	6	4	8	18	13	20	26.621	26.712	41.22	17.69	16.78	16.8	124864	138545	133826	119778	121450	124002	1.08763	0.0638029	XP_003617173.1
NADH glutamate synthase [Medicago truncatula]	XP_013466268.1	240 kDa	1	1	1	0.0255	0.164	0.214	6	28	38	6	34	48	6.389	41.282	42.836	17.88	16.96	16.95	126607	122295	129267	135694	136638	137588	0.922542	0.00733143	XP_013466268.1
40S ribosomal SA-like protein [Medicago truncatula]	XP_003602572.1 (+2)	33 kDa	1	1	1	0.303	0.327	0.441	8	9	11	16	21	24	23.426	49.781	34.754	17.57	16.74	16.85	120611	127488	123145	112534	116502	116502	1.07439	0.023514	XP_003602572.1
type II peroxiredoxin [Medicago truncatula]	XP_003620633.1	17 kDa	1	1	1	0.667	0.395	0.673	8	7	9	15	13	19	31.945	43.71	35.562	15.54	15.07	14.97	35364.2	41476.3	39786.7	35364.2	31216	31872	1.18461	0.0532424	XP_003620633.1
heat shock cognate 70 kDa protein [Medicago truncatula]	XP_003621886.1	71 kDa	1	1	1	0.378	0.41	0.453	6	10	11	12	21	24	125.65	152.98	147.1	15.86	15.19	15.12	35610.1	36107.2	33689.2	37640.5	38166	42347.8	0.892109	0.0628317	XP_003621886.1
TCP-1/cpn60 chaperonin family protein [Medicago truncatula]	XP_003601873.1	59 kDa	1	1	1	0.236	0.389	0.376	11	19	22	16	27	39	21.297	36.425	41.22	18.06	17.18	17.24	163621	169391	171756	155872	156956	161369	1.06447	0.0257592	XP_003601873.1
cyanogenic beta-glucosidase, putative [Medicago truncatula]	XP_003604640.2	60 kDa	1	1	1	0.169	0.197	0.267	8	11	14	15	19	36	19.167	26.712	49.302	18.28	17.17	16.73	97289.7	99334	96617.7	124864	125733	128375	0.773782	2.81421e-05	XP_003604640.2
phosphate carrier protein [Medicago truncatula]	XP_003624478.1	40 kDa	1	1	1	0.284	0.284	0.397	11	11	16	23	20	30	27.686	36.425	34.754	16.82	16.22	16.33	79573.5	90774.5	86475.3	81810.6	81245.5	82379.6	1.0464	0.311409	XP_003624478.1
26S proteasome regulatory complex protein [Medicago truncatula]	XP_003627480.1	46 kDa	1	1	1	0.234	0.397	0.462	8	15	18	15	29	37	20.232	38.853	38.795	16.7	16.16	16.22	84110.6	87076.8	92681.9	88906.4	77935.9	82379.6	1.05877	0.295231	XP_003627480.1
40S ribosomal protein S19-1 [Medicago truncatula]	XP_013458956.1 (+1)	16 kDa	1	1	1	0.385	0.434	0.587	5	6	9	14	10	22	26.621	18.212	38.795	17.03	16.59	16.6	96617.7	107950	95950.3	100025	104998	103552	0.973889	0.554064	XP_013458956.1
F0F1 ATP synthase subunit gamma [Medicago truncatula]	XP_013462824.1	112 kDa	1	1	1	0.0823	0.0813	0.0568	9	8	5	18	14	12	52.177	26.712	21.014	16.67	17.39	17.58	119778	123145	131072	138545	133826	140479	0.905883	0.029057	XP_013462824.1
seed linoleate 9S-lipoxygenase [Medicago truncatula]	XP_003627185.1	98 kDa	1	1	1	0.18	0.179	0.288	4	4	11	9	9	23	99.029	87.42	158.41	17.2	17.21	16.41	88906.4	94629.3	89524.8	87682.4	87682.4	93326.6	1.01626	0.606999	XP_003627185.1
D-3-phosphoglycerate dehydrogenase family protein [Medicago truncatula]	XP_013470073.1	63 kDa	1	1	1	0.235	0.236	0.276	13	14	16	22	29	41	29.815	36.425	42.836	17.62	16.92	17.01	139509	143431	142441	132902	129267	129267	1.08672	0.00258557	XP_013470073.1
actin filament bundling protein P-115-ABP [Medicago truncatula]	XP_003594974.2	107 kDa	1	1	1	0.163	0.227	0.241	14	21	21	19	32	35	21.297	42.496	32.329	16.98	16.01	16.36	77935.9	79573.5	81810.6	81810.6	79023.8	79573.5	0.995475	0.809681	XP_003594974.2
LL-diaminopimelate aminotransferase [Medicago truncatula]	XP_003608321.1	50 kDa	1	1	1	0.364	0.307	0.414	13	12	14	25	20	25	40.464	27.926	31.521	15.5	15.54	15.43	45073.8	47643.8	45703	47643.8	46987.8	50710.6	0.952376	0.170748	XP_003608321.1
TCP-1/cpn60 chaperonin family protein [Medicago truncatula]	XP_003617067.1	60 kDa	1	1	1	0.262	0.296	0.342	12	17	17	17	26	32	25.556	40.067	34.754	16.94	15.68	15.84	62866.3	66450.8	66450.8	58251.2	58251.2	57848.8	1.12284	0.00403426	XP_003617067.1
50S ribosomal protein L7/L12 [Medicago truncatula]	XP_013450782.1	19 kDa	1	1	1	0.265	0.348	0.265	6	7	6	13	13	13	38.334	38.853	24.247	17.23	17.6	17.63	150562	176585	170569	180295	181549	175365	0.926485	0.178975	XP_013450782.1
light-harvesting complex I chlorophyll A/B-binding protein [Medicago truncatula]	XP_003604653.2	32 kDa	1	1	1	0.26	0.249	0.225	8	9	8	20	16	16	56.436	26.712	20.206	16.51	17.21	17.22	104273	110218	116502	121450	120611	119778	0.914754	0.0447822	XP_003604653.2
lactoylglutathione lyase-like protein [Medicago truncatula]	XP_003610448.2	32 kDa	1	1	1	0.292	0.295	0.327	7	8	9	17	14	22	23.426	35.211	40.411	16.51	14.96	14.72	34159.5	32995.9	30573.6	31000.4	31433.2	35610.1	0.996791	0.956568	XP_003610448.2
pectinesterase/pectinesterase inhibitor [Medicago truncatula]	XP_003627458.1	65 kDa	1	1	1	0.192	0.19	0.195	11	11	10	18	24	22	24.491	40.067	27.48	18.59	17.74	17.84	214408	242900	253214	229797	229797	218913	1.04718	0.429664	XP_003627458.1
peptidyl-prolyl cis-trans isomerase [Medicago truncatula]	XP_013450814.1	50 kDa	1	1	1	0.253	0.202	0.253	9	6	9	30	8	19	57.501	9.7133	22.63	15.4	16.47	16.37	56266.9	55492.3	53231.8	67847.1	62432.1	69272.7	0.826807	0.00714891	XP_013450814.1
magnesium-chelatase subunit ChlI [Medicago truncatula]	XP_003593716.1	46 kDa	1	1	1	0.408	0.382	0.417	14	13	15	24	18	26	34.075	27.926	29.096	16.32	16.62	16.44	90147.5	91405.9	87682.4	92041.7	85877.9	85877.9	1.02062	0.479572	XP_003593716.1
26S proteasome regulatory subunit S2 1B [Medicago truncatula]	XP_003607505.1 (+1)	97 kDa	1	1	1	0.13	0.216	0.288	9	17	19	17	24	38	21.297	32.782	38.795	17.75	16.93	17.05	148489	148489	143431	139509	142441	143431	1.03533	0.0715153	XP_003607505.1
trigger factor-like protein [Medicago truncatula]	XP_003617641.1	63 kDa	1	1	1	0.31	0.273	0.31	16	14	16	27	18	26	45.788	24.283	27.48	15.88	16.28	16.24	61147.3	62432.1	60724.9	72716.7	74761.1	74761.1	0.829307	0.000120666	XP_003617641.1
dicarboxylate carrier protein [Medicago truncatula]	XP_003629745.1	32 kDa	1	1	1	0.355	0.346	0.355	9	9	9	24	18	21	37.269	29.14	29.904	16.25	16.8	16.76	89524.8	92041.7	90774.5	97966.4	101421	97966.4	0.915881	0.00360326	XP_003629745.1
tyrosine phosphatase, putative [Medicago truncatula]	XP_003629926.1	38 kDa	1	1	1	0.358	0.251	0.251	12	10	8	23	17	13	53.242	21.855	14.548	15.84	16.71	16.84	79023.8	83529.6	82379.6	91405.9	88292.3	87682.4	0.916046	0.0135689	XP_003629926.1
profilin [Medicago truncatula]	XP_003630698.2	14 kDa	1	1	1	0.383	0.383	0.383	4	5	5	12	11	13	27.686	40.067	31.521	16.75	15.46	16.25	64187.3	74244.7	66913.1	61572.6	62866.3	62432.1	1.09886	0.111662	XP_003630698.2
zinc-binding dehydrogenase family oxidoreductase [Medicago truncatula]	XP_013448191.1	34 kDa	1	1	1	0.467	0.385	0.511	14	12	16	25	19	24	37.269	29.14	28.288	17.09	16.83	17.11	117313	128375	126607	131072	134757	137588	0.922852	0.0570018	XP_013448191.1
protein transporter Sec31 [Medicago truncatula]	XP_013455514.1	122 kDa	1	1	1	0.132	0.19	0.135	13	20	14	20	29	23	27.686	41.282	25.863	17.37	16.51	16.61	100721	102837	100721	97289.7	100025	101421	1.01855	0.25843	XP_013455514.1
eukaryotic translation initiation factor 3 subunit B [Medicago truncatula]	XP_003603240.2	82 kDa	1	1	1	0.23	0.203	0.325	15	15	22	19	25	36	22.361	31.568	36.37	16.42	15.89	15.94	69272.7	71220.3	70239.7	63743.9	62866.3	65991.8	1.09414	0.0051296	XP_003603240.2
alanine-tRNA ligase [Medicago truncatula]	XP_003607217.1	105 kDa	1	1	1	0.214	0.185	0.193	18	18	15	25	30	29	33.01	38.853	28.288	17.54	17.27	17.27	169391	180295	176585	162491	164759	159147	1.08198	0.0208289	XP_003607217.1
translocon at the inner envelope membrane ofs 110 protein [Medicago truncatula]	XP_003615974.1	110 kDa	1	1	1	0.243	0.191	0.242	20	17	21	30	24	30	37.269	31.568	31.521	16.98	16.91	16.81	118950	117313	124002	122295	118129	122295	0.993237	0.75491	XP_003615974.1
ferritin [Medicago truncatula]	XP_003616685.1	28 kDa	1	1	1	0.49	0.269	0.398	11	6	10	23	11	25	40.464	23.069	33.137	15.15	15.19	15.03	32768	33689.2	34159.5	36865.9	38698.8	40063.5	0.870175	0.00780511	XP_003616685.1
fructose-bisphosphate aldolase [Medicago truncatula]	XP_003617895.1	38 kDa	1	1	1	0.409	0.291	0.291	10	7	7	25	14	12	92.64	35.211	29.904	16.93	19.05	18.15	124002	129267	138545	164759	165905	169391	0.783542	0.00128377	XP_003617895.1
extracellular calcium sensing receptor [Medicago truncatula]	XP_003609151.2	42 kDa	1	1	1	0.319	0.268	0.296	14	11	12	31	17	24	47.917	23.069	26.672	16.76	17.57	17.51	127488	136638	140479	153726	156956	153726	0.871229	0.00758463	XP_003609151.2
guanine nucleotide-exchange protein, putative [Medicago truncatula]	XP_003609924.2	198 kDa	1	1	1	0.0626	0.141	0.166	10	24	26	15	32	38	17.037	40.067	33.137	17.38	16.75	16.92	123145	124002	131984	128375	121450	122295	1.01884	0.547403	XP_003609924.2
pyrophosphate-fructose-6-phosphate 1-phosphotransferase [Medicago truncatula]	XP_003594152.1	62 kDa	1	1	1	0.154	0.216	0.287	9	13	15	12	26	29	12.778	36.425	41.22	16.77	15.2	15.38	45387.3	45073.8	46987.8	43237.6	42055.3	40622.7	1.09159	0.0161057	XP_003594152.1
protein disulfide isomerase-like protein [Medicago truncatula]	XP_003606389.1	65 kDa	1	1	1	0.123	0.273	0.264	6	17	16	8	25	32	9.5835	38.853	37.987	17.31	16.18	16.39	92041.7	101421	97966.4	92041.7	92041.7	92681.9	1.05298	0.149794	XP_003606389.1
pyruvate kinase family protein [Medicago truncatula]	XP_013450691.1	55 kDa	1	1	1	0.186	0.384	0.263	8	18	13	13	34	25	17.037	50.995	28.288	17.92	16.19	16.41	90147.5	95287.5	95287.5	88906.4	90147.5	89524.8	1.04522	0.0817999	XP_013450691.1
aspartate aminotransferase [Medicago truncatula]	XP_013461987.1	46 kDa	1	1	1	0.45	0.423	0.524	14	15	17	23	20	30	28.75	38.853	33.946	17.46	16.46	16.7	102127	107204	102837	104998	105728	104273	0.991013	0.596303	XP_013461987.1
sucrose synthase [Medicago truncatula]	XP_013463622.1	92 kDa	1	1	1	0.185	0.306	0.323	10	18	17	13	30	25	21.297	57.066	42.028	18.9	16.7	16.93	119778	121450	121450	124864	127488	126607	0.957035	0.00466593	XP_013463622.1
O-acetylserine (thiol) lyase [Medicago truncatula]	XP_003608090.2	29 kDa	1	1	1	0.604	0.333	0.604	10	7	10	22	13	20	61.76	20.641	32.329	15.17	16	15.77	51063.3	50012.5	54728.3	53974.9	51776.1	52498.9	0.984545	0.63076	XP_003608090.2
phospho-2-dehydro-3-deoxyheptonate aldolase [Medicago truncatula]	XP_003615152.1	59 kDa	1	1	1	0.141	0.263	0.323	7	14	15	12	26	29	20.232	40.067	32.329	16.3	15.48	15.74	50012.5	51776.1	49667	56266.9	59064.4	58251.2	0.872528	0.0022166	XP_003615152.1
pyruvate dehydrogenase E1 beta subunit [Medicago truncatula]	XP_003620963.1	39 kDa	1	1	1	0.28	0.274	0.296	9	9	9	21	17	24	33.01	24.283	37.179	16.53	16.25	16.41	87682.4	84110.6	87682.4	84110.6	85284.7	86475.3	1.01409	0.430706	XP_003620963.1
porin/voltage-dependent anion-selective channel protein [Medicago truncatula]	XP_003621109.1	30 kDa	1	1	1	0.455	0.444	0.513	9	10	12	23	18	24	41.528	24.283	31.521	16.55	16.49	16.38	88906.4	89524.8	87076.8	87076.8	90774.5	95950.3	0.969709	0.359977	XP_003621109.1
coatomer subunit beta-like protein [Medicago truncatula]	XP_013465538.1 (+1)	104 kDa	1	1	1	0.16	0.21	0.188	14	19	17	18	28	33	21.297	36.425	35.562	17.51	16.33	16.51	95287.5	98647.9	90147.5	89524.8	95287.5	89524.8	1.03552	0.357993	XP_013465538.1
60S ribosomal protein L7 [Medicago truncatula]	XP_013466126.1	32 kDa	1	1	1	0.378	0.367	0.44	11	11	13	21	23	21	25.556	31.568	29.904	16.08	15.99	15.81	50012.5	55109	53231.8	64633.7	64633.7	63743.9	0.820435	0.00159759	XP_013466126.1
phosphoenolpyruvate carboxylase [Medicago truncatula]	XP_003597124.1	111 kDa	1	1	1	0.275	0.284	0.27	16	15	15	22	22	25	51.112	63.137	47.685	16.11	15.99	16.15	57052.4	57449.2	61147.3	81810.6	80127	84695.6	0.712187	0.000222456	XP_003597124.1
4-hydroxy-3-methylbut-2-enyl diphosphate synthase [Medicago truncatula]	XP_003597228.2	82 kDa	1	1	1	0.324	0.219	0.264	21	15	17	35	20	25	44.723	25.497	24.247	16.43	16.7	16.6	95287.5	89524.8	92681.9	104998	102127	106464	0.884901	0.00457319	XP_003597228.2
D-3-phosphoglycerate dehydrogenase family protein [Medicago truncatula]	XP_003604140.1	67 kDa	1	1	1	0.184	0.268	0.287	9	14	14	13	34	29	14.908	49.781	32.329	17.92	16.59	17.01	113317	116502	122295	131072	131072	132902	0.891323	0.00606742	XP_003604140.1
importin subunit beta-like protein [Medicago truncatula]	XP_013447246.1	96 kDa	1	1	1	0.13	0.157	0.18	9	12	13	17	24	25	26.621	44.924	28.288	16.19	15.43	15.42	46341	46341	49323.9	44146.1	44453.2	46020.8	1.05486	0.0992915	XP_013447246.1
ER membrane protein complex subunit-like protein [Medicago truncatula]	XP_013462006.1	110 kDa	1	1	1	0.132	0.213	0.295	10	20	27	11	30	37	12.778	41.282	33.946	17.17	16.65	16.69	105728	108701	110218	107950	109457	106464	1.0024	0.877502	XP_013462006.1
protein disulfide isomerase-like protein [Medicago truncatula]	XP_003591444.2	40 kDa	1	1	1	0.264	0.308	0.352	8	8	9	15	15	19	28.75	44.924	33.137	16.6	15.66	15.85	59064.4	64633.7	62432.1	64187.3	59064.4	60724.9	1.01171	0.761951	XP_003591444.2
ribosomal protein S11 [Medicago truncatula]	XP_003608501.1	16 kDa	1	1	1	0.517	0.55	0.57	7	10	11	15	19	27	23.426	35.211	36.37	18.14	18.21	18.26	284881	309590	313912	338783	327242	313912	0.926981	0.107844	XP_003608501.1
regulatory particle triple-A ATPase [Medicago truncatula]	XP_003625484.1	49 kDa	1	1	1	0.335	0.335	0.418	13	14	15	22	23	25	24.491	30.354	28.288	19.11	18.59	18.36	345901	389159	373306	414209	422913	411348	0.88778	0.0235088	XP_003625484.1
late embryogenesis abundant protein [Medicago truncatula]	XP_013459494.1	34 kDa	1	1	1	0.41	0.416	0.458	12	11	12	21	20	26	30.88	27.926	33.137	15.93	15.77	16.12	61572.6	58251.2	57848.8	63303.6	63303.6	67378.5	0.915906	0.0390759	XP_013459494.1
glycoside hydrolase family 3 protein [Medicago truncatula]	XP_003601350.1	68 kDa	1	1	1	0.196	0.196	0.199	11	12	13	20	22	25	24.491	32.782	27.48	16.99	16.52	16.32	96617.7	92681.9	100721	87682.4	90147.5	90147.5	1.08226	0.0405582	XP_003601350.1
glucose-6-phosphate isomerase [Medicago truncatula]	XP_003615260.2	68 kDa	1	1	1	0.292	0.18	0.31	17	10	18	31	17	28	38.334	20.641	28.288	16.66	16.87	16.81	106464	108701	114105	112534	107204	110218	0.997918	0.937481	XP_003615260.2
26S proteasome regulatory particle triple-A ATPase protein [Medicago truncatula]	XP_013457207.1	47 kDa	1	1	1	0.329	0.451	0.504	11	16	19	13	23	35	20.232	37.639	48.494	17.46	16.67	16.72	112534	114105	109457	111757	107204	110218	1.02101	0.294057	XP_013457207.1
cytochrome B-c1 complex subunit 7 [Medicago truncatula]	XP_003588718.1	14 kDa	1	1	1	0.574	0.566	0.574	6	6	6	17	14	19	33.01	21.855	28.288	16.07	15.89	15.97	65536	65083.3	67378.5	63303.6	66450.8	65083.3	1.01622	0.411565	XP_003588718.1
serine transhydroxymethyltransferase [Medicago truncatula]	XP_003593836.1	58 kDa	1	1	1	0.229	0.195	0.278	11	11	14	19	18	25	23.426	27.926	29.096	15.72	15.81	15.66	53974.9	55109	53974.9	50710.6	47975.2	51063.3	1.08888	0.0132738	XP_003593836.1
fatty acid hydroperoxide lyase [Medicago truncatula]	XP_003596941.1	54 kDa	1	1	1	0.308	0.235	0.308	13	11	13	24	17	28	34.075	24.283	29.096	16.59	16.61	16.61	95950.3	100721	100721	107950	105728	104273	0.93534	0.0232412	XP_003596941.1
ubiquitin carboxyl-terminal hydrolase-like protein [Medicago truncatula]	XP_003601357.2 (+1)	131 kDa	1	1	1	0.0912	0.167	0.224	11	17	28	15	26	39	18.102	32.782	35.562	17.55	17.16	17.01	147464	151609	154795	151609	143431	143431	1.03511	0.211605	XP_003601357.2
adenylate kinase [Medicago truncatula]	XP_003608862.1	27 kDa	1	1	1	0.527	0.453	0.42	11	10	9	22	20	22	35.139	31.568	26.672	15.57	15.08	15.06	36107.2	37122.3	38166	37380.5	37380.5	36107.2	1.00476	0.821666	XP_003608862.1
long form dihydrolipoamide acetyltransferase [Medicago truncatula]	XP_003627206.1	59 kDa	1	1	1	0.273	0.23	0.308	14	12	16	22	21	32	28.75	31.568	34.754	17.92	17.45	17.52	184083	197296	193235	185364	194579	191901	1.00485	0.855928	XP_003627206.1
PLAT/LH2 domain lipoxygenase family protein [Medicago truncatula]	XP_013446534.1	103 kDa	1	1	1	0.242	0.158	0.228	19	12	16	38	16	26	53.242	24.283	25.863	15.74	16.26	16.13	62000.8	61147.3	62000.8	65083.3	66450.8	65991.8	0.937339	0.00110953	XP_013446534.1
26S proteasome non-ATPase regulatory subunit-like protein [Medicago truncatula]	XP_003588599.1	47 kDa	1	1	1	0.354	0.352	0.58	11	13	19	18	20	39	19.167	25.497	42.028	16.95	16.41	16.43	102837	104998	102127	92041.7	91405.9	92681.9	1.12252	0.000275149	XP_003588599.1
pyrophosphate-fructose-6-phosphate 1-phosphotransferase [Medicago truncatula]	XP_003589697.2	65 kDa	1	1	1	0.179	0.295	0.399	9	14	17	13	23	31	17.037	33.997	34.754	17.65	16.23	16.33	91405.9	94629.3	97289.7	88292.3	90774.5	87076.8	1.06456	0.0470518	XP_003589697.2
eukaryotic translation initiation factor 2c, putative [Medicago truncatula]	XP_003617095.1	106 kDa	1	1	1	0.122	0.19	0.27	11	17	24	16	22	34	18.102	31.568	36.37	17.89	16.71	16.36	98647.9	98647.9	106464	104998	103552	102127	0.977734	0.446474	XP_003617095.1
26S proteasome regulatory particle triple-A ATPase protein [Medicago truncatula]	XP_013462160.1	45 kDa	1	1	1	0.273	0.333	0.346	10	12	12	16	20	25	25.556	38.853	36.37	16.89	16.21	16.25	80684.3	80127	81810.6	75804.7	80127	79573.5	1.03022	0.176096	XP_013462160.1
GroES chaperonin [Medicago truncatula]	XP_013463580.1	27 kDa	1	1	1	0.543	0.37	0.48	12	8	9	25	18	17	36.204	23.069	23.439	16.3	16.78	16.65	100025	106464	102127	99334	97966.4	97966.4	1.04521	0.0845875	XP_013463580.1
amino-terminal acetyltransferase, putative [Medicago truncatula]	XP_013465543.1	103 kDa	1	1	1	0.185	0.188	0.216	15	15	18	23	22	31	25.556	31.568	29.904	16.32	16.15	16.05	75804.7	77397.5	76862.9	76862.9	74244.7	73222.5	1.02557	0.180751	XP_013465543.1
granule bound starch synthase I, putative [Medicago truncatula]	XP_013468877.1	67 kDa	1	1	1	0.232	0.161	0.316	11	9	16	19	19	30	24.491	31.568	33.137	17.57	16.98	16.94	135694	132902	136638	127488	121450	123145	1.0891	0.00645243	XP_013468877.1
NADP-dependent isocitrate dehydrogenase [Medicago truncatula]	XP_003616186.1	46 kDa	1	1	1	0.238	0.369	0.357	10	15	16	13	24	31	14.908	36.425	30.713	16.74	16.27	16.26	87682.4	88292.3	81810.6	79023.8	81245.5	86475.3	1.04475	0.290581	XP_003616186.1
transaldolase family protein [Medicago truncatula]	XP_003621050.1	49 kDa	1	1	1	0.248	0.199	0.253	10	9	11	18	18	19	20.232	32.782	29.904	16.97	16.04	16.25	67378.5	75281.1	73731.8	84695.6	85877.9	87682.4	0.837895	0.00557207	XP_003621050.1
31 kDa ribonucleoprotein [Medicago truncatula]	XP_013457715.1	34 kDa	1	1	1	0.25	0.157	0.25	5	4	5	11	9	9	40.464	21.855	21.822	15.86	16.37	16.19	68319	69754.6	69754.6	78478	76332	74761.1	0.905289	0.00354881	XP_013457715.1
40S ribosomal S4-like protein [Medicago truncatula]	XP_003611879.1 (+2)	30 kDa	1	1	1	0.438	0.313	0.479	11	7	13	21	15	27	24.491	21.855	29.904	16.58	16.77	16.61	100721	100025	107950	131984	121450	123145	0.819737	0.00541783	XP_003611879.1
oxygen-evolving enhancer protein 2-1 [Medicago truncatula]	XP_003617328.1	29 kDa	1	1	1	0.201	0.216	0.234	4	4	5	7	7	9	50.047	26.712	31.521	17.03	17.35	17.31	130167	134757	132902	177813	169391	153726	0.794173	0.00874215	XP_003617328.1
polyketide cyclase/dehydrase and lipid transporter [Medicago truncatula]	XP_003628184.1	18 kDa	1	1	1	0.248	0.287	0.338	5	5	6	8	11	12	20.232	36.425	23.439	19.95	18.66	18.76	598089	659037	561918	394591	411348	381150	1.53236	0.00207455	XP_003628184.1
GDP dissociation inhibitor [Medicago truncatula]	XP_003629947.1	50 kDa	1	1	1	0.225	0.266	0.394	9	12	15	16	24	28	21.297	37.639	32.329	17.3	16.33	16.59	94629.3	104273	102127	90774.5	91405.9	91405.9	1.10031	0.0354848	XP_003629947.1
20S proteasome subunit alpha [Medicago truncatula]	XP_013451443.1	27 kDa	1	1	1	0.446	0.518	0.586	9	11	13	14	22	27	19.167	35.211	33.946	17.67	17.05	17.08	137588	151609	146445	140479	142441	138545	1.03364	0.328041	XP_013451443.1
cobalamin-independent methionine synthase [Medicago truncatula]	XP_013451552.1	84 kDa	1	1	1	0.23	0.302	0.32	8	16	15	12	29	24	43.658	88.634	58.192	17.26	16.11	16.32	65083.3	62432.1	65991.8	102127	99334	101421	0.638887	1.14329e-05	XP_013451552.1
plant/F18G18-200 protein [Medicago truncatula]	XP_003588711.2	41 kDa	1	1	1	0.234	0.191	0.234	9	8	9	16	18	18	24.491	38.853	23.439	20.47	18	19.15	389159	402883	417090	360590	363098	338783	1.13804	0.0118846	XP_003588711.2
phosphogluco-mutase [Medicago truncatula]	XP_003592358.1 (+1)	69 kDa	1	1	1	0.237	0.209	0.17	12	11	9	27	16	14	42.593	21.855	15.356	16.13	16.88	16.91	93975.7	92681.9	95287.5	92681.9	90774.5	91405.9	1.02577	0.0656334	XP_003592358.1
proteasome subunit alpha type-6-A protein [Medicago truncatula]	XP_003595788.1	27 kDa	1	1	1	0.337	0.443	0.504	8	11	12	19	20	25	27.686	30.354	27.48	16.75	16.15	16.18	80127	81245.5	81810.6	78478	74761.1	74244.7	1.06901	0.0212116	XP_003595788.1
nucleoside diphosphate kinase-like protein [Medicago truncatula]	XP_013443870.1	16 kDa	1	1	1	0.477	0.43	0.43	7	6	6	15	14	16	26.621	32.782	29.904	17.76	16.81	16.88	143431	153726	147464	128375	130167	127488	1.15178	0.00323191	XP_013443870.1
hydroxyproline-rich glycoprotein family protein [Medicago truncatula]	XP_013460522.1	47 kDa	1	1	1	0.336	0.251	0.352	12	10	13	22	16	21	27.686	24.283	23.439	15.71	15.8	15.77	55492.3	55492.3	57848.8	56658.3	54728.3	54350.3	1.01868	0.38613	XP_013460522.1
core histone H2A/H2B/H3/H4 [Medicago truncatula]	XP_003606924.2 (+2)	16 kDa	1	1	1	0.432	0.182	0.52	7	3	9	14	6	17	30.88	13.356	31.521	19.88	19.67	18.99	443938	450136	422913	569762	589855	561918	0.765007	0.00032444	XP_003606924.2
pyruvate kinase family protein [Medicago truncatula]	XP_003590395.1 (+1)	58 kDa	1	1	1	0.338	0.312	0.248	14	14	10	27	21	23	41.528	47.352	39.603	17.43	17.19	17.28	151609	161369	161369	160254	155872	162491	0.991078	0.726289	XP_003590395.1
ribosome recycling factor [Medicago truncatula]	XP_003590639.1	29 kDa	1	1	1	0.378	0.355	0.378	10	8	9	24	14	18	43.658	20.641	18.589	16.36	16.99	17.13	100721	109457	102127	107950	114898	119778	0.911501	0.0818549	XP_003590639.1
general regulatory factor 2 [Medicago truncatula]	XP_003602941.1	28 kDa	1	1	1	0.472	0.389	0.472	10	8	10	19	17	20	48.982	53.423	37.179	17.59	17.36	17.6	184083	190575	189259	186653	191901	191901	0.98854	0.455986	XP_003602941.1
plastid transcriptionally active protein [Medicago truncatula]	XP_003606716.2	60 kDa	1	1	1	0.25	0.161	0.195	16	9	11	27	11	15	43.658	15.784	15.356	15.74	16.41	16.62	69754.6	63303.6	70239.7	77397.5	77397.5	78478	0.871502	0.0115779	XP_003606716.2
membrane-associated 30 kDa protein [Medicago truncatula]	XP_003606831.1	35 kDa	1	1	1	0.442	0.273	0.404	12	7	10	26	10	20	39.399	12.142	24.247	15.34	15.86	15.8	48308.9	51418.5	51418.5	51063.3	52864.1	52864.1	0.963993	0.191254	XP_003606831.1
dihydroxyacid dehydratase [Medicago truncatula]	XP_003597071.1	64 kDa	1	1	1	0.226	0.229	0.276	11	12	12	18	16	27	25.556	20.641	31.521	17	16.7	16.68	111757	118950	115698	106464	104273	105728	1.09461	0.0101532	XP_003597071.1
linoleate 13S-lipoxygenase 2-1, related protein [Medicago truncatula]	XP_003601325.2	103 kDa	1	1	1	0.204	0.132	0.192	17	10	15	26	14	23	31.945	18.212	25.055	15.21	16.08	15.49	39511.9	41764.8	44453.2	49323.9	44146.1	48308.9	0.886803	0.0661874	XP_003601325.2
40S ribosomal protein S17 [Medicago truncatula]	XP_013467927.1	16 kDa	1	1	1	0.306	0.299	0.306	7	6	9	17	12	22	31.945	25.497	27.48	16.44	16.14	16.19	79023.8	81810.6	77935.9	73731.8	74244.7	76332	1.06447	0.0262894	XP_013467927.1
4-alpha-glucanotransferase DPE2 [Medicago truncatula]	XP_003624889.2	113 kDa	1	1	1	0.191	0.141	0.183	16	12	16	29	16	26	38.334	23.069	22.63	16.28	16.65	16.62	95287.5	92681.9	91405.9	100025	97289.7	96617.7	0.950475	0.0348987	XP_003624889.2
decarboxylating-like 6-phosphogluconate dehydrogenase [Medicago truncatula]	XP_013447150.1	54 kDa	1	1	1	0.273	0.265	0.319	10	11	12	16	17	24	28.75	30.354	35.562	16.93	16.81	16.74	115698	119778	123145	110985	113317	114105	1.05973	0.0454875	XP_013447150.1
thylakoid lumen 18.3 kDa protein [Medicago truncatula]	XP_003591062.1	31 kDa	1	1	1	0.26	0.294	0.221	8	7	6	20	12	13	40.464	25.497	19.397	15.6	16.28	16.42	63303.6	57449.2	58251.2	65083.3	71220.3	69754.6	0.868706	0.0257504	XP_003591062.1
26S proteasome non-ATPase regulatory subunit-like protein [Medicago truncatula]	XP_003612702.1	44 kDa	1	1	1	0.218	0.282	0.199	9	11	8	18	16	16	23.426	29.14	23.439	16.21	15.32	15.32	47643.8	46663.3	45703	43237.6	43538.4	46663.3	1.04924	0.149614	XP_003612702.1
porin/voltage-dependent anion-selective channel protein [Medicago truncatula]	XP_013445806.1	30 kDa	1	1	1	0.359	0.293	0.33	9	7	9	20	14	20	37.269	29.14	28.288	16.61	16.49	16.32	88292.3	86475.3	90147.5	90774.5	92041.7	90774.5	0.96829	0.0643773	XP_013445806.1
porin/voltage-dependent anion-selective channel protein [Medicago truncatula]	XP_013450932.1	30 kDa	1	1	1	0.363	0.335	0.446	11	9	13	20	15	28	25.556	24.283	27.48	17.8	17.23	17.2	177813	177813	170569	151609	159147	164759	1.10658	0.020025	XP_013450932.1
GTP-binding nuclear Ran-like protein [Medicago truncatula]	XP_013461890.1 (+2)	25 kDa	1	1	1	0.303	0.244	0.367	6	5	7	9	9	15	18.102	24.283	29.904	18.05	17.14	17.32	161369	174154	180295	154795	160254	155872	1.09534	0.0618664	XP_013461890.1
cytochrome b6-F complex iron-sulfur subunit [Medicago truncatula]	XP_003597086.1	24 kDa	1	1	1	0.297	0.231	0.231	7	5	6	14	9	10	51.112	21.855	15.356	15.21	16.21	16.08	47975.2	46020.8	50710.6	56658.3	55878.3	53231.8	0.872945	0.0147925	XP_003597086.1
NAD-dependent aldehyde dehydrogenase family protein [Medicago truncatula]	XP_013445953.1	59 kDa	1	1	1	0.25	0.275	0.238	15	16	13	22	27	22	24.491	37.639	19.397	17.63	16.74	17.07	125733	137588	136638	135694	136638	133826	0.984737	0.623588	XP_013445953.1
RNA-binding (RRM/RBD/RNP motif) family protein [Medicago truncatula]	XP_013450761.1	40 kDa	1	1	1	0.209	0.266	0.339	8	11	11	17	21	24	28.75	29.14	25.863	17.45	17.09	16.91	131984	142441	140479	134757	131072	134757	1.03574	0.237181	XP_013450761.1
60S ribosomal L12-like protein [Medicago truncatula]	XP_013468200.1	18 kDa	1	1	1	0.361	0.458	0.458	5	8	8	11	15	14	19.167	35.211	25.863	17.65	17.04	16.99	135694	162491	159147	135694	127488	125733	1.17592	0.0638524	XP_013468200.1
caffeic acid O-methyltransferase [Medicago truncatula]	XP_003602396.1	40 kDa	1	1	1	0.321	0.389	0.348	9	12	11	17	23	21	19.167	41.282	22.63	16.65	15.28	16	49323.9	50012.5	48983.2	62000.8	61572.6	63303.6	0.793675	2.84911e-05	XP_003602396.1
beta-adaptin-like protein [Medicago truncatula]	XP_003607308.1	100 kDa	1	1	1	0.167	0.167	0.183	14	15	15	17	21	23	20.232	29.14	25.055	15.92	15.22	15.45	45073.8	45073.8	46987.8	44146.1	45073.8	46663.3	1.00922	0.690115	XP_003607308.1
cytoplasmic-like aconitate hydratase [Medicago truncatula]	XP_003612247.1	98 kDa	1	1	1	0.209	0.254	0.276	8	14	12	16	20	22	40.464	53.423	47.685	17.16	16.75	16.75	112534	117313	114898	113317	114898	110985	1.01635	0.359519	XP_003612247.1
vacuolar H+-ATPase subunit C [Medicago truncatula]	XP_003624472.1 (+1)	43 kDa	1	1	1	0.354	0.354	0.288	12	14	9	20	22	17	26.621	27.926	18.589	17.25	16.53	16.84	104273	105728	110985	108701	107950	106464	0.993412	0.757078	XP_003624472.1
ribulose bisphosphate carboxylase/oxygenase activase [Medicago truncatula]	XP_003616450.1	52 kDa	1	1	1	0.458	0.372	0.435	11	6	8	24	9	16	350.33	83.777	120.43	15.57	15.88	16.12	53231.8	54728.3	55878.3	63743.9	65536	64633.7	0.844904	0.000410331	XP_003616450.1
TCP-1/cpn60 chaperonin family protein [Medicago truncatula]	XP_003627097.1	62 kDa	1	1	1	0.299	0.297	0.378	15	15	19	21	23	35	23.426	29.14	33.137	17.12	16.73	16.65	118950	112534	118129	104273	105728	103552	1.115	0.00473237	XP_003627097.1
phosphoglucan, water dikinase [Medicago truncatula]	XP_013453265.1	133 kDa	1	1	1	0.169	0.127	0.15	18	15	17	33	21	21	38.334	25.497	17.781	16.82	17.36	17.42	134757	140479	146445	145433	145433	145433	0.966493	0.222196	XP_013453265.1
adaptor protein complex AP-2, alpha subunit [Medicago truncatula]	XP_013464887.1	114 kDa	1	1	1	0.125	0.194	0.246	11	19	22	13	30	32	17.037	37.639	26.672	16.85	16.17	16.45	88292.3	89524.8	87682.4	87076.8	86475.3	87076.8	1.01869	0.0483156	XP_013464887.1
60S ribosomal L4-like protein [Medicago truncatula]	XP_013468257.1	45 kDa	1	1	1	0.375	0.284	0.375	13	11	13	18	16	24	25.556	20.641	21.822	15.32	15.12	14.95	34636.4	33923.6	34636.4	41476.3	37640.5	43237.6	0.843421	0.018689	XP_013468257.1
photosystem II CP43 chlorophyll apoprotein (chloroplast) [Medicago truncatula]	YP_001381732.2	52 kDa	1	1	1	0.214	0.216	0.197	2	2	2	7	7	6	119.26	55.852	47.685	13.58	14.19	14.33	19083	13969.6	15716.6	18951.2	15500.2	17928.9	0.931059	0.543754	YP_001381732.2
RNA-binding (RRM/RBD/RNP motif) family protein [Medicago truncatula]	XP_003606910.1	16 kDa	1	1	1	0.205	0.398	0.391	3	5	5	7	12	11	14.908	37.639	28.288	18.22	17.17	17.03	165905	168221	179050	152664	152664	144429	1.14101	0.0124473	XP_003606910.1
processing peptidase [Medicago truncatula]	XP_003630686.1	55 kDa	1	1	1	0.233	0.218	0.302	10	11	13	19	19	23	25.556	25.497	29.096	17.89	17.54	17.61	189259	207105	200050	193235	202842	191901	1.01435	0.675135	XP_003630686.1
50S ribosomal protein L1p [Medicago truncatula]	XP_013442937.1	39 kDa	1	1	1	0.323	0.251	0.259	13	10	11	23	16	19	31.945	20.641	19.397	17.44	17.82	17.8	186653	197296	198668	215899	225068	215899	0.886964	0.00709136	XP_013442937.1
phosphoenolpyruvate carboxylase [Medicago truncatula]	XP_013445533.1	111 kDa	1	1	1	0.219	0.281	0.262	10	13	14	15	21	23	44.723	70.422	48.494	17.46	16.77	16.91	124864	131072	129267	119778	119778	118129	1.07694	0.00885212	XP_013445533.1
pathogen-inducible alpha-dioxygenase [Medicago truncatula]	XP_013450857.1	71 kDa	1	1	1	0.126	0.158	0.271	7	9	17	9	11	33	11.713	14.57	42.028	17.88	17.35	16.51	95287.5	95287.5	102837	114898	114898	118129	0.843318	0.00267195	XP_013450857.1
coatomer subunit delta-like protein [Medicago truncatula]	XP_003597689.1	59 kDa	1	1	1	0.19	0.228	0.243	9	11	11	15	23	16	17.037	40.067	21.014	17.21	15.91	16.13	68794.2	74761.1	73731.8	66450.8	68319	67378.5	1.07489	0.0581987	XP_003597689.1
isoleucine-tRNA ligase [Medicago truncatula]	XP_003607351.2	134 kDa	1	1	1	0.0933	0.105	0.168	11	12	18	14	18	28	15.972	24.283	25.863	17.41	16.76	16.79	116502	120611	125733	123145	118950	112534	1.02317	0.538839	XP_003607351.2
40S ribosomal protein S3a-1 [Medicago truncatula]	XP_003610736.1	30 kDa	1	1	1	0.322	0.333	0.425	10	10	13	14	15	25	21.297	21.855	28.288	18.18	17.93	17.61	198668	233005	209996	241222	256749	241222	0.868067	0.0457422	XP_003610736.1
threonyl-tRNA synthetase/threonine-tRNA ligase, putative [Medicago truncatula]	XP_003613276.1	82 kDa	1	1	1	0.176	0.235	0.278	12	18	20	15	24	26	17.037	35.211	23.439	17.38	16.75	16.74	114898	116502	124864	120611	114898	112534	1.02362	0.522039	XP_003613276.1
magnesium-protoporphyrin IX monomethyl ester cyclase [Medicago truncatula]	XP_003624856.1	47 kDa	1	1	1	0.241	0.186	0.33	10	8	13	23	13	22	27.686	15.784	25.055	15.48	15.82	15.65	46663.3	47314.7	53231.8	52136.3	51776.1	48983.2	0.962812	0.458897	XP_003624856.1
haloacid dehalogenase-like hydrolase [Medicago truncatula]	XP_013460957.1	35 kDa	1	1	1	0.347	0.214	0.257	11	6	8	27	9	15	39.399	12.142	14.548	16.37	17.23	17.43	110985	110218	112534	121450	125733	127488	0.890747	0.00206425	XP_013460957.1
cytoplasmic-like arginine-tRNA ligase [Medicago truncatula]	XP_013469965.1	68 kDa	1	1	1	0.232	0.203	0.258	10	12	13	13	18	27	15.972	26.712	26.672	16.67	16.17	16.15	82379.6	75804.7	77397.5	75804.7	79023.8	80684.3	1.00029	0.992936	XP_013469965.1
inorganic pyrophosphatase [Medicago truncatula]	XP_003593342.1	32 kDa	1	1	1	0.338	0.266	0.355	10	8	11	25	13	24	33.01	20.641	25.863	16.26	16.71	16.45	88906.4	93326.6	85284.7	83529.6	84695.6	87682.4	1.04537	0.215649	XP_003593342.1
3-demethylubiquinone-9 3-methyltransferase domain protein [Medicago truncatula]	XP_003622809.1	17 kDa	1	1	1	0.248	0.248	0.552	4	4	6	11	9	14	17.037	16.998	38.795	16.73	16.19	15.54	51776.1	57052.4	56266.9	56266.9	54350.3	54728.3	0.998488	0.964191	XP_003622809.1
26S proteasome regulatory complex component [Medicago truncatula]	XP_003631011.1	109 kDa	1	1	1	0.111	0.161	0.149	11	16	14	16	24	23	21.297	30.354	21.014	17.09	16.39	16.42	93975.7	100721	101421	91405.9	92681.9	92041.7	1.07239	0.0501426	XP_003631011.1
40S ribosomal protein S5-2 [Medicago truncatula]	XP_013450311.1 (+1)	23 kDa	1	1	1	0.364	0.359	0.32	9	8	9	12	12	14	23.426	19.427	25.863	17.71	17.36	17.26	179050	185364	182812	170569	172951	169391	1.0669	0.00562947	XP_013450311.1
UDP-glucose:glycoprotein glucosyltransferase [Medicago truncatula]	XP_003593026.2	185 kDa	1	1	1	0.0558	0.121	0.136	8	19	20	12	21	27	12.778	26.712	25.863	16.55	16.04	16.18	75804.7	74761.1	76332	74761.1	76862.9	76862.9	0.993045	0.562079	XP_003593026.2
splicing factor 3B subunit 1 [Medicago truncatula]	XP_003593224.1 (+1)	155 kDa	1	1	1	0.135	0.146	0.157	15	17	18	17	24	27	20.232	31.568	25.055	16.94	16.7	16.61	112534	108701	112534	108701	107950	104273	1.04003	0.0841105	XP_003593224.1
plasma membrane H+-ATPase [Medicago truncatula]	XP_003603532.1	105 kDa	1	1	1	0.298	0.294	0.311	14	14	16	23	20	24	51.112	54.637	42.028	15.23	15.12	15.26	36611.3	36611.3	37640.5	38166	37122.3	39239	0.968006	0.156299	XP_003603532.1
EF hand calcium-binding family protein [Medicago truncatula]	XP_003611244.1	17 kDa	1	1	1	0.483	0.694	0.68	6	11	10	13	18	22	19.167	30.354	24.247	17.29	15.8	16.09	73731.8	79573.5	76332	71715.6	70728.3	67847.1	1.092	0.0346486	XP_003611244.1
peroxisomal acetoacetyl-coenzyme A thiolase [Medicago truncatula]	XP_003618039.1	42 kDa	1	1	1	0.349	0.371	0.516	10	11	15	17	18	26	20.232	25.497	30.713	17.28	16.19	16.03	71220.3	75281.1	74761.1	71220.3	74761.1	72214.5	1.01405	0.57026	XP_003618039.1
lactoylglutathione lyase-like protein [Medicago truncatula]	XP_003630757.1	39 kDa	1	1	1	0.36	0.213	0.242	13	7	9	23	10	17	39.399	14.57	18.589	15.51	15.99	16.24	52498.9	55492.3	52136.3	62866.3	64187.3	67847.1	0.821585	0.00318291	XP_003630757.1
protein disulfide isomerase (PDI)-like protein [Medicago truncatula]	XP_013445998.1	64 kDa	1	1	1	0.175	0.161	0.218	8	7	11	16	14	22	27.686	20.641	23.439	16.66	16.29	16.33	82952.6	92041.7	82952.6	79573.5	79023.8	80127	1.08052	0.103264	XP_013445998.1
TGB12K interacting protein [Medicago truncatula]	XP_013458822.1	37 kDa	1	1	1	0.319	0.247	0.422	10	8	12	17	14	20	24.491	25.497	21.822	17.13	16.86	17.03	125733	143431	132902	121450	125733	118950	1.09814	0.0953223	XP_013458822.1
NADPH-protochlorophyllide oxidoreductase [Medicago truncatula]	XP_013464736.1	43 kDa	1	1	1	0.216	0.326	0.401	9	11	16	16	19	26	23.426	23.069	25.055	17.21	17.15	17.06	141457	149522	145433	135694	134757	138545	1.06703	0.0243301	XP_013464736.1
3-ketoacyl-CoA thiolase 2, peroxisomal-like protein [Medicago truncatula]	XP_013467214.1	48 kDa	1	1	1	0.377	0.271	0.379	12	8	13	23	14	25	28.75	18.212	25.055	15.77	15.7	15.78	59064.4	58251.2	58251.2	52864.1	56266.9	55492.3	1.06648	0.0266402	XP_013467214.1
26S proteasome regulatory particle non-ATPase subunit 12 [Medicago truncatula]	XP_003589038.1	31 kDa	1	1	1	0.491	0.442	0.573	11	9	13	18	15	23	23.426	23.069	24.247	16.19	15.65	15.57	55878.3	51776.1	50710.6	50012.5	50710.6	51063.3	1.04334	0.243685	XP_003589038.1
eukaryotic translation initiation factor 3 subunit C [Medicago truncatula]	XP_003589347.2	105 kDa	1	1	1	0.121	0.138	0.181	11	13	19	14	15	29	18.102	20.641	28.288	16.32	15.78	15.86	68319	66450.8	59475.2	53602	50710.6	67378.5	1.13136	0.264905	XP_003589347.2
ADP-ribosylation factor-like protein A1D [Medicago truncatula]	XP_003591352.1 (+1)	21 kDa	1	1	1	0.315	0.315	0.586	5	5	8	14	15	21	17.037	27.926	29.904	17.86	16.58	17.01	125733	131072	126607	118950	124002	118950	1.05943	0.0384674	XP_003591352.1
UDP-glucuronic acid decarboxylase [Medicago truncatula]	XP_003606662.2 (+1)	39 kDa	1	1	1	0.293	0.362	0.412	8	11	12	11	22	24	12.778	40.067	27.48	17.73	15.72	16.57	60724.9	57848.8	57052.4	63303.6	67378.5	70728.3	0.871981	0.0237403	XP_003606662.2
elongation factor EF-Tu-like protein [Medicago truncatula]	XP_003609507.2	110 kDa	1	1	1	0.167	0.162	0.184	14	15	15	19	20	29	21.297	24.283	25.863	17.25	16.88	16.82	122295	129267	127488	123145	123145	124864	1.02127	0.291708	XP_003609507.2
subtilisin-like serine protease [Medicago truncatula]	XP_003627323.1	84 kDa	1	1	1	0.194	0.149	0.194	14	11	14	24	17	23	34.075	24.283	22.63	16.9	16.89	16.93	114105	118950	121450	125733	123145	126607	0.944125	0.0431661	XP_003627323.1
thylakoid rhodanese-like protein [Medicago truncatula]	XP_013444660.1	51 kDa	1	1	1	0.185	0.216	0.205	9	9	8	15	20	11	23.426	38.853	12.123	16.59	17.4	17.4	137588	146445	144429	140479	146445	148489	0.984035	0.554799	XP_013444660.1
type II peroxiredoxin [Medicago truncatula]	XP_013450089.1	23 kDa	1	1	1	0.493	0.171	0.498	8	4	9	20	8	17	42.593	14.57	21.822	15.27	15.84	15.92	53974.9	51418.5	53602	53602	54728.3	51776.1	0.99306	0.767952	XP_013450089.1
plasma membrane H+-ATPase [Medicago truncatula]	XP_013457870.1	106 kDa	1	1	1	0.203	0.255	0.277	10	14	16	12	25	27	26.621	59.494	40.411	17.07	16.87	16.77	124864	124002	123145	114898	117313	114898	1.07174	0.000928223	XP_013457870.1
3-isopropylmalate dehydratase, large subunit [Medicago truncatula]	XP_003590190.1	55 kDa	1	1	1	0.212	0.188	0.263	10	8	12	20	15	21	21.297	20.641	22.63	17.59	17.24	17.18	151609	159147	160254	159147	158048	154795	0.997925	0.918958	XP_003590190.1
eukaryotic translation initiation factor iso4G [Medicago truncatula]	XP_003610290.1	85 kDa	1	1	1	0.184	0.2	0.214	14	16	16	21	24	26	23.426	30.354	21.822	17.31	16.59	16.67	104998	110218	110985	102127	103552	104998	1.04997	0.0655295	XP_003610290.1
CCR4-NOT transcription complex protein, putative [Medicago truncatula]	XP_003626682.2	266 kDa	1	1	1	0.0376	0.0869	0.102	7	20	20	8	24	27	8.5186	29.14	25.055	16.78	16.35	16.25	83529.6	84695.6	89524.8	81810.6	81245.5	80127	1.0599	0.0629929	XP_003626682.2
alanine aminotransferase [Medicago truncatula]	XP_003627448.1	58 kDa	1	1	1	0.189	0.198	0.191	9	9	10	19	13	17	28.75	21.855	23.439	17.61	16.99	17.21	153726	150562	147464	151609	148489	152664	0.997767	0.885651	XP_003627448.1
phosphoserine aminotransferase [Medicago truncatula]	XP_003629163.1	47 kDa	1	1	1	0.252	0.294	0.313	9	11	12	15	19	27	18.102	24.283	31.521	17.6	16.4	16.4	94629.3	95287.5	92681.9	83529.6	85284.7	90774.5	1.08864	0.0296887	XP_003629163.1
20S proteasome alpha subunit E1 [Medicago truncatula]	XP_013442471.1	26 kDa	1	1	1	0.426	0.281	0.426	9	6	9	14	13	20	20.232	16.998	31.521	15.9	15.24	15.19	40905.3	43841.2	43237.6	39786.7	40342.1	40063.5	1.06483	0.0461157	XP_013442471.1
F0F1 ATP synthase subunit gamma [Medicago truncatula]	XP_013458562.1	36 kDa	1	1	1	0.239	0.232	0.324	8	11	11	13	18	18	20.232	29.14	20.206	17.21	16.83	16.92	118129	124864	126607	121450	123145	124002	1.00272	0.907091	XP_013458562.1
26S protease regulatory subunit 6B [Medicago truncatula]	XP_003600548.1	46 kDa	1	1	1	0.333	0.381	0.366	10	11	12	15	15	23	22.361	30.354	31.521	17.25	16.5	16.35	100721	99334	98647.9	91405.9	93326.6	90147.5	1.08667	0.00200172	XP_003600548.1
plastid fibrillin [Medicago truncatula]	XP_003612834.1	38 kDa	1	1	1	0.231	0.161	0.203	9	5	7	20	11	14	41.528	15.784	20.206	16.18	17.3	16.97	85877.9	89524.8	86475.3	104998	106464	102837	0.833215	0.000347727	XP_003612834.1
eukaryotic translation initiation factor 3a [Medicago truncatula]	XP_003625506.1	112 kDa	1	1	1	0.141	0.13	0.19	13	13	18	20	18	29	22.361	24.283	25.863	17.38	16.94	16.75	117313	122295	125733	128375	130167	131072	0.937699	0.0345504	XP_003625506.1
ABC transporter B family protein [Medicago truncatula]	XP_003625677.2	147 kDa	1	1	1	0.0688	0.208	0.1	6	24	12	8	34	15	9.5835	48.567	12.932	16.47	15.74	16.27	66913.1	68794.2	70239.7	67847.1	62866.3	63743.9	1.05909	0.102093	XP_003625677.2
glutamyl endopeptidase, putative [Medicago truncatula]	XP_003625970.1 (+3)	107 kDa	1	1	1	0.2	0.105	0.172	14	7	12	26	11	21	40.464	14.57	19.397	15.59	15.93	15.85	53231.8	52136.3	53602	57449.2	55878.3	55109	0.943798	0.0181303	XP_003625970.1
coatomer subunit alpha-like protein [Medicago truncatula]	XP_013469309.1	136 kDa	1	1	1	0.151	0.251	0.259	9	15	19	9	23	25	21.297	64.351	45.261	17.76	16.98	17.03	137588	140479	148489	153726	144429	143431	0.965967	0.339514	XP_013469309.1
peptidyl-prolyl cis-trans isomerase [Medicago truncatula]	XP_003626095.2	28 kDa	1	1	1	0.172	0.0843	0.103	4	2	2	9	7	8	39.399	18.212	21.822	16.64	16.86	16.82	123145	121450	122295	104998	107204	104998	1.15665	4.76394e-05	XP_003626095.2
topless-like protein [Medicago truncatula]	XP_003591186.2	125 kDa	1	1	1	0.101	0.0842	0.195	12	10	20	18	16	28	19.167	19.427	27.48	17.76	17.2	16.98	145433	147464	143431	150562	154795	156956	0.943794	0.01724	XP_003591186.2
glutamine-tRNA ligase [Medicago truncatula]	XP_003592638.2	91 kDa	1	1	1	0.149	0.169	0.227	11	13	18	15	20	31	18.102	24.283	27.48	17.08	16.77	16.79	124002	122295	127488	116502	114105	114105	1.08434	0.00493082	XP_003592638.2
NAD-dependent aldehyde dehydrogenase family protein [Medicago truncatula]	XP_003595308.1	54 kDa	1	1	1	0.169	0.206	0.208	10	11	11	15	18	25	20.232	24.283	27.48	17.45	17.21	17.14	149522	156956	156956	153726	155872	150562	1.00712	0.727415	XP_003595308.1
protein disulfide isomerase-like protein [Medicago truncatula]	XP_003597231.1	63 kDa	1	1	1	0.145	0.278	0.229	7	13	12	11	23	19	17.037	46.138	29.096	17.39	16.38	16.57	107950	116502	110218	104998	103552	100721	1.08213	0.04111	XP_003597231.1
LRR receptor-like kinase family protein [Medicago truncatula]	XP_003597454.1	41 kDa	1	1	1	0.24	0.4	0.368	10	15	14	11	25	22	11.713	35.211	21.822	18.36	16.82	17.11	125733	131984	135694	134757	132902	136638	0.973074	0.306804	XP_003597454.1
pfkB family carbohydrate kinase [Medicago truncatula]	XP_003616371.1	41 kDa	1	1	1	0.383	0.29	0.334	11	9	11	17	14	22	31.945	25.497	24.247	15.83	15.36	15.47	47643.8	46341	46987.8	45387.3	43841.2	46020.8	1.04232	0.0634234	XP_003616371.1
glycogen/starch/alpha-glucan phosphorylase family protein [Medicago truncatula]	XP_013442153.1	103 kDa	1	1	1	0.151	0.187	0.224	12	15	18	18	18	29	22.361	21.855	27.48	17.09	16.63	16.64	100025	100721	106464	115698	114898	116502	0.885078	0.00314059	XP_013442153.1
fasciclin-like arabinogalactan protein [Medicago truncatula]	XP_013449302.1	43 kDa	1	1	1	0.201	0.16	0.254	8	7	9	14	14	18	20.232	24.283	25.863	17.61	16.89	17.3	163621	190575	182812	148489	155872	148489	1.18584	0.0286345	XP_013449302.1
CDSP32 protein (drought-induced stress protein of 32 kDa) [Medicago truncatula]	XP_013466200.1	34 kDa	1	1	1	0.195	0.134	0.225	6	4	7	15	10	14	36.204	18.212	21.822	15.03	16.08	15.99	46987.8	48983.2	47975.2	51776.1	48308.9	54728.3	0.929805	0.135645	XP_013466200.1
inositol monophosphatase family protein [Medicago truncatula]	XP_003594243.1	29 kDa	1	1	1	0.303	0.365	0.303	9	10	10	17	18	22	21.297	27.926	24.247	17.52	16.9	17.15	137588	146445	141457	138545	141457	139509	1.01425	0.501794	XP_003594243.1
alanine-tRNA ligase [Medicago truncatula]	XP_003604089.2 (+1)	108 kDa	1	1	1	0.211	0.133	0.154	21	11	12	34	13	16	40.464	15.784	14.548	16.29	16.96	16.94	93975.7	102127	104998	117313	108701	108701	0.899575	0.0625632	XP_003604089.2
NAD-dependent aldehyde dehydrogenase family protein [Medicago truncatula]	XP_003608928.1	54 kDa	1	1	1	0.326	0.239	0.264	12	10	12	19	16	25	22.361	21.855	28.288	16.77	16.66	16.5	101421	102127	107204	104273	100025	102127	1.01412	0.547062	XP_003608928.1
RNA-binding KH domain protein [Medicago truncatula]	XP_003610912.2	83 kDa	1	1	1	0.158	0.181	0.192	10	13	14	17	21	25	20.232	26.712	21.822	17.03	16.58	16.54	106464	107950	107950	95950.3	100721	95287.5	1.10414	0.00471553	XP_003610912.2
ribose-5-phosphate isomerase A [Medicago truncatula]	XP_003626424.1	30 kDa	1	1	1	0.439	0.196	0.332	9	4	7	17	9	11	40.464	20.641	15.356	15.26	16.41	15.99	41189.8	40622.7	40063.5	51776.1	54728.3	55878.3	0.750548	0.000435355	XP_003626424.1
glyoxylate/succinic semialdehyde reductase [Medicago truncatula]	XP_013444705.1	30 kDa	1	1	1	0.405	0.243	0.405	9	5	9	20	11	18	38.334	13.356	18.589	15.23	15.61	15.54	37122.3	40622.7	40063.5	46341	46341	51776.1	0.815521	0.013632	XP_013444705.1
F0F1-type ATP synthase, delta subunit [Medicago truncatula]	XP_013459179.1	27 kDa	1	1	1	0.344	0.279	0.32	8	7	8	20	17	18	27.686	26.712	20.206	17.08	16.52	16.71	118129	121450	124864	107950	113317	111757	1.09435	0.0140812	XP_013459179.1
ribulose-phosphate 3-epimerase [Medicago truncatula]	XP_013457914.1	30 kDa	1	1	1	0.242	0.125	0.242	5	2	5	15	6	10	45.788	8.4992	18.589	14.81	15.9	15.65	37902.4	37122.3	37122.3	44453.2	39786.7	43841.2	0.875594	0.0233414	XP_013457914.1
pfkB family carbohydrate kinase [Medicago truncatula]	XP_003597523.1	35 kDa	1	1	1	0.334	0.401	0.55	8	12	16	10	20	27	10.648	30.354	24.247	16.62	15.26	15.32	38431.5	39786.7	39511.9	42055.3	42939	46663.3	0.894215	0.0343359	XP_003597523.1
delta-1-pyrroline-5-carboxylate synthetase [Medicago truncatula]	XP_003600762.2	78 kDa	1	1	1	0.178	0.193	0.249	12	13	19	15	17	30	15.972	20.641	25.863	17.23	16.88	16.86	131984	129267	130167	107950	113317	109457	1.18352	0.000346731	XP_003600762.2
light-harvesting complex I chlorophyll A/B-binding protein [Medicago truncatula]	XP_003600876.1	31 kDa	1	1	1	0.266	0.183	0.255	6	5	5	15	8	11	41.528	10.927	19.397	14.51	15.78	15.79	37640.5	37380.5	34636.4	40905.3	43237.6	46020.8	0.842458	0.0179007	XP_003600876.1
aldo/keto reductase family oxidoreductase [Medicago truncatula]	XP_003604913.1	35 kDa	1	1	1	0.431	0.371	0.46	13	12	14	19	19	21	23.426	26.712	19.397	17.79	17.86	17.78	207105	228210	225068	234625	242900	242900	0.916657	0.0484497	XP_003604913.1
peroxisomal acyl-coenzyme A oxidase-like protein [Medicago truncatula]	XP_003611339.1	74 kDa	1	1	1	0.208	0.215	0.33	12	12	19	19	15	29	20.232	19.427	29.096	16.79	16.84	16.49	109457	103552	101421	103552	97966.4	104998	1.02582	0.458747	XP_003611339.1
prolyl-tRNA synthetase family protein [Medicago truncatula]	XP_003626067.2 (+1)	70 kDa	1	1	1	0.2	0.214	0.284	10	13	16	14	21	27	15.972	25.497	25.863	17.32	16.63	16.71	113317	124002	118129	103552	107950	108701	1.11007	0.0279382	XP_003626067.2
histone-lysine N-methyltransferase [Medicago truncatula]	XP_003624859.1	77 kDa	1	1	1	0.116	0.177	0.214	8	13	14	12	21	23	13.843	30.354	24.247	17.1	16.71	16.43	98647.9	107204	105728	107204	107950	107204	0.966566	0.247036	XP_003624859.1
starch branching enzyme I [Medicago truncatula]	XP_003625771.2 (+1)	100 kDa	1	1	1	0.197	0.101	0.12	16	9	10	29	12	17	37.269	15.784	17.781	15.9	16.28	16.21	69272.7	69272.7	71220.3	73731.8	72214.5	76862.9	0.941459	0.045453	XP_003625771.2
AAA family ATPase [Medicago truncatula]	XP_013457049.1	83 kDa	1	1	1	0.134	0.219	0.199	9	14	14	16	22	27	19.167	29.14	26.672	17.11	16.19	16.42	89524.8	93326.6	96617.7	85284.7	83529.6	85284.7	1.09984	0.0165656	XP_013457049.1
stress responsive A/B barrel domain protein [Medicago truncatula]	XP_013464923.1	13 kDa	1	1	1	0.459	0.622	0.396	6	7	5	8	15	9	9.5835	42.496	16.973	18.57	16.08	16.93	87682.4	90147.5	93975.7	104273	104998	101421	0.874841	0.00369625	XP_013464923.1
ATP synthase protein [Medicago truncatula]	XP_003594009.1	27 kDa	0.97	0.97	0.96	0.184	0.18	0.18	1	1	1	3	3	3	83.057	35.211	27.48	15.51	16.72	16.43	61147.3	56266.9	61572.6	71715.6	71220.3	70239.7	0.839621	0.00290955	XP_003594009.1
archaeal/vacuolar-type H+-ATPase subunit E [Medicago truncatula]	XP_003611036.1	26 kDa	1	1	1	0.265	0.309	0.361	8	10	12	13	18	20	14.908	29.14	18.589	17.55	17.25	17.47	177813	194579	197296	174154	180295	172951	1.08018	0.0960585	XP_003611036.1
60S ribosomal protein L5-2 [Medicago truncatula]	XP_013444706.1	35 kDa	1	1	1	0.149	0.175	0.195	7	9	10	15	16	20	20.232	24.283	21.014	18.01	17.55	17.46	181549	198668	190575	193235	201441	198668	0.961991	0.243486	XP_013444706.1
poly(rC)-binding-like protein [Medicago truncatula]	XP_013450538.1 (+1)	55 kDa	1	1	1	0.192	0.269	0.304	9	11	15	14	14	24	19.167	20.641	25.055	16.29	15.96	15.8	64187.3	64187.3	59064.4	58251.2	58251.2	59475.2	1.06513	0.0951672	XP_013450538.1
tubulin beta-1 chain [Medicago truncatula]	XP_013454867.1	51 kDa	1	1	1	0.383	0.486	0.477	4	6	5	9	12	12	45.788	81.349	93.755	17.22	15.63	15.58	60724.9	73222.5	68319	53602	52498.9	54728.3	1.25765	0.0201016	XP_013454867.1
eukaryotic translation initiation factor 5A [Medicago truncatula]	XP_013458592.1	17 kDa	1	1	1	0.214	0.258	0.258	4	5	5	8	12	9	20.232	26.712	21.014	16.92	15.92	16.34	88906.4	92681.9	81245.5	66913.1	75281.1	85284.7	1.15542	0.134106	XP_013458592.1
translocon at the outer envelope membrane ofs protein 75-III [Medicago truncatula]	XP_003606719.1	88 kDa	1	1	1	0.257	0.139	0.252	15	8	16	23	10	22	30.88	12.142	21.822	16.46	16.5	16.39	88906.4	84110.6	90774.5	85877.9	88292.3	85877.9	1.01439	0.591398	XP_003606719.1
ribosomal protein S5 [Medicago truncatula]	XP_013457004.1	33 kDa	1	1	1	0.277	0.254	0.234	8	7	7	18	12	13	30.88	19.427	16.165	16.06	16.71	16.7	88292.3	95287.5	87076.8	92681.9	95287.5	93975.7	0.959962	0.231076	XP_013457004.1
RNA polymerase I-associated factor PAF67 [Medicago truncatula]	XP_013461988.1	60 kDa	1	1	1	0.227	0.266	0.245	11	13	13	16	21	21	19.167	26.712	21.014	16.65	15.92	16	74244.7	73731.8	77397.5	68794.2	70239.7	68319	1.08691	0.0094423	XP_013461988.1
voltage-gated potassium channel subunit beta [Medicago truncatula]	XP_013467217.1	36 kDa	1	1	1	0.271	0.32	0.305	10	11	10	15	20	19	23.426	26.712	18.589	17.44	17.07	17.23	142441	153726	158048	146445	149522	145433	1.02903	0.424926	XP_013467217.1
vacuolar (H+)-ATPase G subunit [Medicago truncatula]	XP_013468202.1	12 kDa	1	1	1	0.33	0.455	0.411	4	5	5	10	11	11	25.556	30.354	20.206	16.37	15.51	16.07	59064.4	67847.1	66913.1	64187.3	65083.3	67378.5	0.985637	0.765018	XP_013468202.1
adenylosuccinate synthetase [Medicago truncatula]	XP_003625174.1	53 kDa	1	1	1	0.285	0.179	0.233	11	8	10	19	13	17	24.491	18.212	19.397	16.69	16.77	16.72	101421	104273	112534	101421	106464	103552	1.0218	0.56759	XP_003625174.1
cytoplasmic C-1-tetrahydrofolate synthase [Medicago truncatula]	XP_003625904.1	31 kDa	1	1	1	0.328	0.358	0.372	8	10	8	14	16	16	18.102	23.069	21.822	16.33	16	16.26	73731.8	79573.5	80684.3	69754.6	71715.6	74761.1	1.08213	0.085272	XP_003625904.1
S-adenosylmethionine synthase-like protein [Medicago truncatula]	XP_003626035.1	43 kDa	1	1	1	0.368	0.51	0.487	6	7	6	12	13	17	31.945	66.779	57.384	17.79	16.16	16.23	77935.9	77935.9	74761.1	77397.5	75804.7	80127	0.988444	0.614271	XP_003626035.1
transducin/WD40 repeat protein [Medicago truncatula]	XP_003629591.2	176 kDa	1	1	1	0.0848	0.146	0.123	13	21	15	14	27	21	15.972	33.997	19.397	16.11	15.68	15.73	52136.3	54728.3	55878.3	57449.2	55492.3	55878.3	0.964003	0.182664	XP_003629591.2
general regulatory factor 2 [Medicago truncatula]	XP_013465242.1	30 kDa	1	1	1	0.31	0.379	0.444	6	8	7	11	13	14	29.815	37.639	28.288	17.06	16.2	16.31	87076.8	90774.5	90774.5	79023.8	81245.5	82379.6	1.10706	0.00537473	XP_013465242.1
20S proteasome subunit alpha [Medicago truncatula]	XP_013470289.1	26 kDa	1	1	1	0.384	0.304	0.468	7	6	11	13	14	22	18.102	23.069	25.863	17.38	16.84	16.81	116502	125733	126607	120611	120611	117313	1.02875	0.371178	XP_013470289.1
phenylalanine ammonia-lyase-like protein [Medicago truncatula]	XP_003590471.1	77 kDa	1	1	1	0.0871	0.242	0.232	5	16	15	7	24	24	7.4538	38.853	24.247	17.64	16.53	16.74	101421	103552	100025	126607	127488	134757	0.784356	0.000549221	XP_003590471.1
preprotein translocase subunit SecA [Medicago truncatula]	XP_003591307.1	114 kDa	1	1	1	0.224	0.0682	0.181	19	6	15	31	7	17	37.269	9.7133	14.548	16.32	16.93	16.88	107950	104273	102127	102127	98647.9	104998	1.02805	0.31698	XP_003591307.1
2-isopropylmalate synthase [Medicago truncatula]	XP_003592827.1	65 kDa	1	1	1	0.242	0.156	0.212	12	8	11	18	12	22	21.297	18.212	23.439	16.52	16.32	16.27	80684.3	84695.6	83529.6	77397.5	81245.5	81245.5	1.03761	0.160974	XP_003592827.1
translation elongation factor EF1B, gamma chain [Medicago truncatula]	XP_003592901.1 (+1)	48 kDa	1	1	1	0.297	0.249	0.278	4	4	4	14	15	17	39.399	55.852	56.576	16.64	16.09	16.4	97289.7	107204	97966.4	82379.6	84695.6	91405.9	1.17014	0.0249175	XP_003592901.1
60S ribosomal protein L23a-2 [Medicago truncatula]	XP_003597322.1	17 kDa	1	1	1	0.455	0.305	0.461	8	6	9	14	8	20	20.232	10.927	21.822	17.61	17.52	17.25	169391	214408	193235	130167	136638	138545	1.42355	0.012449	XP_003597322.1
Pre-mRNA-processing-splicing factor 8 [Medicago truncatula]	XP_003597914.2	276 kDa	1	1	1	0.0475	0.0607	0.124	9	13	23	10	15	28	10.648	19.427	23.439	16.16	16.09	15.98	70239.7	66450.8	69272.7	73222.5	69272.7	70239.7	0.968168	0.241841	XP_003597914.2
tubulin beta-1 chain [Medicago truncatula]	XP_003604818.1	51 kDa	1	1	1	0.445	0.49	0.483	4	4	5	11	13	14	59.631	131.13	113.15	16.17	14.82	14.83	38166	38698.8	38431.5	31433.2	32995.9	33456.5	1.17787	0.000777793	XP_003604818.1
soluble acid invertase FRUCT2 [Medicago truncatula]	XP_003608758.2	72 kDa	1	1	1	0.154	0.19	0.224	7	12	12	11	23	21	15.972	32.782	21.014	17.48	16.23	16.84	92681.9	98647.9	97289.7	97966.4	101421	101421	0.959478	0.130627	XP_003608758.2
thioredoxin-dependent peroxidase [Medicago truncatula]	XP_003609961.2	24 kDa	1	1	1	0.452	0.285	0.43	10	5	9	22	7	14	37.269	9.7133	13.74	15.64	16.66	16.84	73731.8	74761.1	76862.9	84695.6	84695.6	88292.3	0.874545	0.00204941	XP_003609961.2
glucose-6-phosphate isomerase [Medicago truncatula]	XP_003618419.1	62 kDa	1	1	1	0.222	0.194	0.248	10	9	12	17	16	20	25.556	24.283	18.589	15.9	15.79	15.98	55878.3	56658.3	61147.3	63743.9	61572.6	61147.3	0.931462	0.0802359	XP_003618419.1
pyruvate kinase family protein [Medicago truncatula]	XP_003625586.1	54 kDa	1	1	1	0.272	0.254	0.33	11	10	12	18	14	24	26.621	20.641	26.672	17.07	16.63	16.94	112534	120611	117313	104998	107950	114898	1.06897	0.115252	XP_003625586.1
cellulose synthase-interactive protein [Medicago truncatula]	XP_003630076.2	237 kDa	1	1	1	0.0248	0.097	0.107	4	19	19	5	26	24	5.3242	31.568	19.397	16.83	15.89	16.11	66913.1	64633.7	68794.2	65991.8	64633.7	63743.9	1.03072	0.219615	XP_003630076.2
40S ribosomal S7-like protein [Medicago truncatula]	XP_013453041.1	22 kDa	1	1	1	0.445	0.298	0.482	6	6	9	12	11	17	18.102	25.497	20.206	15.71	15.7	15.48	47643.8	47975.2	49667	54350.3	49667	50360.3	0.941108	0.129006	XP_013453041.1
DEAD-box ATP-dependent RNA helicase-like protein [Medicago truncatula]	XP_013454647.1	57 kDa	1	1	1	0.198	0.196	0.24	9	9	11	11	17	17	12.778	25.497	19.397	16.06	15.47	15.54	50360.3	52136.3	50012.5	46987.8	46987.8	50012.5	1.05918	0.0777012	XP_013454647.1
glucosamine-6-phosphate isomerase/6-phosphogluconolactonase [Medicago truncatula]	XP_013466360.1	35 kDa	1	1	1	0.173	0.333	0.274	6	11	10	10	21	15	12.778	35.211	15.356	18.17	16.51	17.52	122295	134757	130167	128375	137588	132902	0.9708	0.437647	XP_013466360.1
serine/threonine protein phosphatase 2A regulatory subunit A [Medicago truncatula]	XP_013470212.1	65 kDa	1	1	1	0.175	0.189	0.279	8	9	13	11	13	24	14.908	20.641	24.247	15.09	14.76	14.63	30362.4	25180.2	29532.2	23493.9	26801	26987.4	1.10083	0.2572	XP_013470212.1
2-oxoacid dehydrogenase acyltransferase family protein [Medicago truncatula]	XP_003593015.1	50 kDa	1	1	1	0.163	0.201	0.238	8	8	10	17	14	19	21.297	19.427	19.397	17.33	17.08	17.32	148489	155872	163621	159147	161369	151609	0.991226	0.806354	XP_003593015.1
eukaryotic translation initiation factor 3 subunit, putative [Medicago truncatula]	XP_003599087.2	157 kDa	1	1	1	0.0898	0.103	0.113	10	13	13	14	18	21	17.037	25.497	19.397	16.06	15.85	15.78	59888.9	57449.2	60724.9	59064.4	56658.3	58656.4	1.02113	0.375362	XP_003599087.2
NAD(P)H-quinone oxidoreductase subunit H [Medicago truncatula]	XP_003604159.1	103 kDa	1	1	1	0.142	0.0356	0.0901	12	3	7	30	5	9	51.112	6.0708	7.2741	15.6	16.85	16.93	67847.1	65083.3	62866.3	77935.9	75281.1	76332	0.852963	0.00233438	XP_003604159.1
Xaa-pro aminopeptidase P [Medicago truncatula]	XP_003611940.1	73 kDa	1	1	1	0.206	0.188	0.24	11	11	12	16	15	23	19.167	21.855	21.822	15.27	14.93	14.97	35364.2	33456.5	33456.5	31433.2	31216	31651.8	1.08458	0.0148322	XP_003611940.1
cinnamyl alcohol dehydrogenase family protein [Medicago truncatula]	XP_003612986.1	39 kDa	1	1	1	0.369	0.366	0.369	9	8	9	22	15	15	33.01	26.712	16.165	15.41	15.62	15.77	48983.2	47314.7	43841.2	51776.1	51776.1	56266.9	0.87686	0.0369101	XP_003612986.1
allene oxide cyclase [Medicago truncatula]	XP_003614458.1	28 kDa	1	1	1	0.222	0.23	0.254	5	6	6	9	11	12	17.037	24.283	24.247	14.88	14.55	14.36	26068.1	24662	25006.2	22851.5	23987.6	26249.5	1.03623	0.461469	XP_003614458.1
cystathionine beta-synthase (CBS) family protein [Medicago truncatula]	XP_003616097.1 (+1)	28 kDa	1	1	1	0.406	0.331	0.291	9	9	7	18	15	16	24.491	19.427	16.165	17.39	17.46	17.33	180295	187951	172951	160254	170569	159147	1.10455	0.0391882	XP_003616097.1
NAD(P)-binding rossmann-fold protein [Medicago truncatula]	XP_013448875.1	36 kDa	1	1	1	0.413	0.325	0.347	10	9	10	16	15	18	22.361	21.855	16.165	16.23	16.7	16.74	97966.4	102127	100025	95287.5	97966.4	97289.7	1.03295	0.091831	XP_013448875.1
GroES chaperonin [Medicago truncatula]	XP_003626805.1	15 kDa	1	1	1	0.326	0.444	0.444	3	5	5	7	9	10	22.361	18.212	19.397	14.68	15.03	14.87	27175.1	28526.2	28724.6	28924.4	28724.6	29532.2	0.968396	0.166638	XP_003626805.1
quinone oxidoreductase [Medicago truncatula]	XP_003596543.1	22 kDa	1	1	1	0.463	0.419	0.478	7	7	7	16	14	15	26.621	26.712	16.973	16.26	15.7	16.55	57052.4	60724.9	62000.8	62866.3	63743.9	66913.1	0.928974	0.0761126	XP_003596543.1
3-phosphoshikimate 1-carboxyvinyltransferase [Medicago truncatula]	XP_003605139.1	56 kDa	1	1	1	0.234	0.193	0.243	12	10	13	19	14	20	20.232	21.855	18.589	17.26	16.5	16.7	103552	102127	101421	112534	108701	109457	0.928662	0.00408922	XP_003605139.1
granule bound starch synthase [Medicago truncatula]	XP_013444547.1	68 kDa	1	1	1	0.334	0.266	0.242	12	10	9	24	13	19	45.788	31.568	28.288	14.6	15.46	15.25	34636.4	34159.5	35364.2	35364.2	35364.2	36107.2	0.974957	0.106151	XP_013444547.1
NAD(P)H:quinone oxidoreductase, type IV protein [Medicago truncatula]	XP_013457135.1 (+1)	20 kDa	1	1	1	0.365	0.344	0.505	4	4	6	11	10	14	28.75	38.853	21.822	15.03	14.6	14.95	25006.2	26615.9	24833.5	29125.6	31433.2	32995.9	0.817229	0.0106085	XP_013457135.1
DEAD-box ATP-dependent RNA helicase [Medicago truncatula]	XP_013463348.1	46 kDa	1	1	1	0.209	0.296	0.379	8	11	14	12	15	22	21.297	25.497	32.329	17.63	16.98	16.98	136638	140479	142441	136638	133826	131984	1.04252	0.0587402	XP_013463348.1
pyruvate kinase family protein [Medicago truncatula]	XP_013468767.1	63 kDa	1	1	1	0.0842	0.186	0.363	4	9	17	6	14	28	7.4538	19.427	29.904	17.13	16.21	16.01	71220.3	73222.5	72214.5	64633.7	67378.5	64187.3	1.10427	0.00409263	XP_013468767.1
UDP-glucuronic acid decarboxylase-like protein [Medicago truncatula]	XP_003591521.1	48 kDa	1	1	1	0.0744	0.23	0.247	3	12	12	3	23	24	3.1945	37.639	24.247	17.75	16.65	16.89	117313	123145	130167	114105	114898	114898	1.0777	0.0750774	XP_003591521.1
lysine-tRNA ligase-like protein [Medicago truncatula]	XP_003594948.1	69 kDa	1	1	1	0.111	0.157	0.192	6	10	11	8	18	23	8.5186	23.069	25.863	17.6	17.1	17.19	156956	165905	156956	152664	158048	158048	1.02359	0.349397	XP_003594948.1
aldose 1-epimerase family protein [Medicago truncatula]	XP_003594970.1	36 kDa	1	1	1	0.336	0.431	0.314	9	11	9	14	19	14	18.102	26.712	18.589	15.87	15.49	15.63	50710.6	50012.5	50012.5	50710.6	51418.5	53974.9	0.96561	0.153708	XP_003594970.1
translation elongation factor EF-2 subunit [Medicago truncatula]	XP_003596186.1	94 kDa	1	1	1	0.31	0.291	0.382	3	5	5	10	10	17	94.77	120.2	111.54	17.01	16.58	16.45	99334	103552	111757	95287.5	100721	95950.3	1.0777	0.133755	XP_003596186.1
heat shock 70 kDa protein [Medicago truncatula]	XP_003597778.1	95 kDa	1	1	1	0.179	0.23	0.267	8	11	13	12	14	22	29.815	43.71	50.11	16.8	16	16.12	80684.3	79573.5	82379.6	75804.7	74244.7	76332	1.07181	0.00622451	XP_003597778.1
dehydrin [Medicago truncatula]	XP_003603987.1	24 kDa	1	1	1	0.196	0.22	0.215	5	7	6	9	12	10	11.713	29.14	14.548	18.48	17.19	18.35	217401	253214	236257	209996	215899	217401	1.09883	0.115896	XP_003603987.1
eukaryotic translation initiation factor 3 subunit [Medicago truncatula]	XP_003604357.2	180 kDa	1	1	1	0.0659	0.0556	0.091	9	9	14	13	11	22	17.037	15.784	19.397	16.33	16.41	16.32	78478	81245.5	85877.9	82952.6	83529.6	80684.3	0.993668	0.833577	XP_003604357.2
ferredoxin-nitrite reductase [Medicago truncatula]	XP_003607969.1	65 kDa	1	1	1	0.227	0.211	0.132	13	11	8	22	14	13	28.75	19.427	12.932	15.67	15.78	16.29	55492.3	59888.9	59475.2	58656.4	60305.4	61572.6	0.968549	0.311774	XP_003607969.1
pyruvate dehydrogenase complex E1 alpha subunit [Medicago truncatula]	XP_003628618.1	44 kDa	1	1	1	0.18	0.17	0.18	8	8	8	16	12	20	23.426	16.998	21.014	15.82	15.44	15.66	46020.8	51418.5	50360.3	49323.9	51418.5	50360.3	0.97814	0.565209	XP_003628618.1
eukaryotic translation initiation factor 2c [Medicago truncatula]	XP_013455904.1	108 kDa	1	1	1	0.12	0.153	0.158	11	14	15	16	18	22	18.102	23.069	21.014	16.55	16.53	16.5	87076.8	85284.7	86475.3	97966.4	100721	98647.9	0.870523	0.000197482	XP_013455904.1
2-oxoacid dehydrogenase acyltransferase family protein [Medicago truncatula]	XP_013470199.1	49 kDa	1	1	1	0.204	0.153	0.3	6	7	10	10	10	22	13.843	14.57	28.288	16.27	15.95	16.05	65536	71715.6	74761.1	66913.1	64187.3	61572.6	1.10038	0.107786	XP_013470199.1
hypothetical protein MTR_1g075490 [Medicago truncatula]	XP_003590811.1	33 kDa	1	1	1	0.189	0.172	0.252	7	8	10	13	16	21	13.843	26.712	24.247	19.89	18.86	18.61	365624	414209	428816	558037	550354	520666	0.741932	0.00324312	XP_003590811.1
Lon-related ATP-dependent protease, putative [Medicago truncatula]	XP_003591217.2	109 kDa	1	1	1	0.156	0.103	0.218	13	10	20	15	14	28	17.037	16.998	25.055	16.46	16.2	16.21	77935.9	79573.5	78478	75281.1	77935.9	74244.7	1.03748	0.0769787	XP_003591217.2
30S ribosomal protein S1 [Medicago truncatula]	XP_003594656.2	45 kDa	1	1	1	0.169	0.237	0.164	9	9	7	22	13	14	28.75	18.212	15.356	17.89	17.98	18.04	233005	249728	253214	269514	260333	249728	0.944036	0.160764	XP_003594656.2
serine carboxypeptidase-like protein [Medicago truncatula]	XP_003595890.1	54 kDa	1	1	1	0.161	0.186	0.169	7	8	7	15	14	14	19.167	20.641	16.165	15.42	15.13	15.17	42939	40063.5	39239	37122.3	34397.1	36358.4	1.13315	0.025851	XP_003595890.1
DEAD-box ATP-dependent RNA helicase-like protein [Medicago truncatula]	XP_003597619.1	55 kDa	1	1	1	0.216	0.248	0.341	9	12	16	12	15	25	12.778	19.427	22.63	16.57	16.43	16.16	83529.6	82952.6	77397.5	78478	78478	84695.6	1.00922	0.807202	XP_003597619.1
thylakoid lumenal protein [Medicago truncatula]	XP_003611267.1 (+1)	28 kDa	1	1	1	0.489	0.332	0.393	11	7	8	22	10	11	37.269	14.57	12.123	15.75	16.25	16.47	62000.8	62000.8	65083.3	75281.1	69754.6	74761.1	0.860272	0.00738966	XP_003611267.1
calcium-binding EF hand protein [Medicago truncatula]	XP_013462300.1	129 kDa	1	1	1	0.0712	0.139	0.132	7	17	14	8	21	23	8.5186	27.926	18.589	17.56	16.88	17.01	131072	136638	130167	135694	131984	127488	1.00686	0.786366	XP_013462300.1
S-formylglutathione hydrolase [Medicago truncatula]	XP_013467511.1	32 kDa	1	1	1	0.27	0.27	0.27	6	6	6	13	12	15	17.037	15.784	21.014	17.07	16.67	16.82	110218	102127	112534	115698	118129	125733	0.903547	0.0572205	XP_013467511.1
glutamine synthetase domain protein [Medicago truncatula]	XP_003600702.1	39 kDa	1	1	1	0.16	0.36	0.326	2	8	9	4	16	19	18.102	29.14	30.713	16.85	16.55	16.28	92041.7	80684.3	83529.6	82379.6	82952.6	90774.5	1.00058	0.99146	XP_003600702.1
nucleosome assembly protein [Medicago truncatula]	XP_003595206.1 (+1)	42 kDa	1	1	1	0.226	0.245	0.207	8	7	7	13	13	16	17.037	23.069	16.165	16.38	15.84	15.91	66450.8	60724.9	61572.6	58251.2	58251.2	57848.8	1.08258	0.0551076	XP_003595206.1
SAP domain protein [Medicago truncatula]	XP_003602011.1	79 kDa	1	1	1	0.157	0.142	0.221	9	9	13	15	13	20	19.167	18.212	21.014	15.79	15.38	15.36	46341	46663.3	46663.3	42939	42347.8	45073.8	1.07139	0.020545	XP_003602011.1
26S proteasome non-ATPase regulatory subunit 3 [Medicago truncatula]	XP_003603813.1	56 kDa	1	1	1	0.143	0.161	0.298	7	8	14	8	12	20	9.5835	16.998	21.822	17.41	16.83	16.65	104998	108701	104998	114105	114105	110985	0.939569	0.013335	XP_003603813.1
superoxide dismutase [Cu-Zn] protein [Medicago truncatula]	XP_003606328.2	21 kDa	1	1	1	0.286	0.286	0.34	4	4	5	10	10	11	26.621	24.283	17.781	16.07	16.67	16.54	87682.4	92681.9	86475.3	75804.7	82379.6	77397.5	1.13268	0.0191584	XP_003606328.2
NADP-dependent D-sorbitol-6-phosphate dehydrogenase [Medicago truncatula]	XP_003607080.1	35 kDa	1	1	1	0.285	0.139	0.35	10	5	11	15	7	17	17.037	13.356	14.548	18.27	17.79	17.71	229797	239555	237901	234625	236257	244589	0.988513	0.559907	XP_003607080.1
subtilisin-like serine protease [Medicago truncatula]	XP_003608462.1	80 kDa	1	1	1	0.131	0.186	0.202	8	11	13	9	20	21	9.5835	31.568	23.439	17.82	16.57	16.41	113317	120611	113317	93975.7	95287.5	97289.7	1.2118	0.00150442	XP_003608462.1
insulinase (peptidase family M16) [Medicago truncatula]	XP_003610819.2	140 kDa	1	1	1	0.121	0.097	0.141	15	10	14	24	12	22	28.75	14.57	17.781	16.53	16.76	16.7	106464	105728	101421	111757	109457	107950	0.952759	0.0543565	XP_003610819.2
aicarft/IMPCHase bienzyme family protein [Medicago truncatula]	XP_003617820.2	65 kDa	1	1	1	0.199	0.188	0.246	10	12	12	15	17	20	17.037	24.283	21.014	16.12	15.84	15.76	60305.4	68319	66913.1	54350.3	54728.3	57848.8	1.17139	0.0244065	XP_003617820.2
Zn-dependent alcohol dehydrogenase family, class III protein [Medicago truncatula]	XP_003625427.1	41 kDa	1	1	1	0.239	0.216	0.221	8	7	8	15	12	18	21.297	16.998	23.439	17.5	17.43	17.38	165905	177813	177813	171756	176585	170569	1.00505	0.851452	XP_003625427.1
50S ribosomal protein L4, bacterial/organelle protein [Medicago truncatula]	XP_013443838.1	32 kDa	1	1	1	0.29	0.117	0.238	10	3	8	20	6	13	30.88	7.285	16.165	16.18	17.02	16.86	103552	102127	97289.7	109457	123145	114105	0.873848	0.0304645	XP_013443838.1
monodehydroascorbate reductase [Medicago truncatula]	XP_013447102.1 (+1)	54 kDa	1	1	1	0.296	0.284	0.298	13	11	11	20	15	16	23.426	21.855	14.548	16.55	16.44	16.43	84110.6	85284.7	82379.6	90147.5	88292.3	87076.8	0.948246	0.0203196	XP_013447102.1
oxygen-evolving complex/thylakoid lumenal 25.6 kDa protein [Medicago truncatula]	XP_013447861.1 (+1)	27 kDa	1	1	1	0.363	0.246	0.304	9	6	6	19	11	11	34.075	14.57	13.74	15	15.81	15.9	38698.8	40342.1	41189.8	50012.5	49323.9	51063.3	0.799408	0.000348229	XP_013447861.1
apoptosis inhibitory protein 5 (API5) [Medicago truncatula]	XP_013456902.1	64 kDa	1	1	1	0.121	0.196	0.282	6	11	16	12	15	26	13.843	20.641	22.63	17.37	17.05	16.83	129267	131984	132902	133826	129267	129267	1.00457	0.765495	XP_013456902.1
heat shock 70 kDa protein [Medicago truncatula]	XP_013461130.1	99 kDa	1	1	1	0.133	0.138	0.187	12	11	16	14	16	24	17.037	24.283	19.397	16.78	16.24	16.17	79023.8	74761.1	79023.8	82379.6	81245.5	79573.5	0.957278	0.101999	XP_013461130.1
DPP6 amino-terminal domain protein [Medicago truncatula]	XP_013461291.1	77 kDa	1	1	1	0.203	0.173	0.171	12	11	10	21	15	18	25.556	18.212	15.356	15.45	15.72	16.02	48983.2	49323.9	53231.8	57449.2	55492.3	55492.3	0.899694	0.0203488	XP_013461291.1
photosystem I reaction center subunit IV A [Medicago truncatula]	XP_013468389.1	15 kDa	1	1	1	0.236	0.277	0.236	3	3	3	5	7	5	26.621	16.998	12.123	15.13	16.21	16.34	51776.1	53974.9	52498.9	56658.3	53602	52136.3	0.974466	0.403456	XP_013468389.1
polyketide cyclase/dehydrase and lipid transporter [Medicago truncatula]	XP_003613297.1	17 kDa	1	1	1	0.147	0.173	0.295	3	3	6	5	7	13	8.5186	21.855	23.439	19.97	18.29	17.9	299044	336442	322737	277091	294927	275177	1.13105	0.0425481	XP_003613297.1
polyadenylate-binding protein [Medicago truncatula]	XP_003589160.1	71 kDa	1	1	1	0.175	0.17	0.306	7	9	14	9	13	22	13.843	19.427	24.247	16.51	15.97	15.97	70239.7	70728.3	70239.7	67847.1	60724.9	62866.3	1.10327	0.0357261	XP_003589160.1
NAD-dependent isocitrate dehydrogenase [Medicago truncatula]	XP_003590469.1	40 kDa	1	1	1	0.254	0.302	0.313	9	10	10	14	16	19	18.102	23.069	21.014	14.25	14.42	14.44	21618.8	19349.4	19619.5	20738.2	21469.5	23821.9	0.917585	0.197137	XP_003590469.1
50S ribosomal protein L5P [Medicago truncatula]	XP_003598139.1	21 kDa	1	1	1	0.258	0.214	0.264	5	4	5	12	7	11	20.232	10.927	21.822	17.4	16.89	16.91	118950	133826	133826	130167	125733	125733	1.01302	0.764832	XP_003598139.1
20S proteasome subunit alpha [Medicago truncatula]	XP_003611674.1	27 kDa	1	1	1	0.264	0.328	0.388	6	8	10	11	14	20	18.102	21.855	22.63	15.82	14.93	14.9	35364.2	36107.2	33225.4	31872	31872	33923.6	1.07197	0.100578	XP_003611674.1
succinate dehydrogenase [ubiquinone] flavoprotein subunit [Medicago truncatula]	XP_003611986.1	69 kDa	1	1	1	0.145	0.129	0.195	8	7	11	13	10	16	20.232	12.142	18.589	16.82	16.42	16.47	91405.9	101421	95950.3	90774.5	97289.7	94629.3	1.02152	0.589099	XP_003611986.1
cytosolic aldehyde dehydrogenase [Medicago truncatula]	XP_003620519.1 (+1)	55 kDa	1	1	1	0.237	0.269	0.253	12	13	11	19	18	15	22.361	24.283	14.548	16.32	16.43	16.29	84695.6	88292.3	92041.7	87076.8	80684.3	87076.8	1.03999	0.321632	XP_003620519.1
cullin-associated NEDD8-dissociated protein [Medicago truncatula]	XP_013458713.1	134 kDa	1	1	1	0.0772	0.103	0.158	9	14	19	10	16	27	10.648	20.641	25.055	17.27	16.69	16.75	120611	120611	126607	117313	113317	110985	1.07674	0.0325804	XP_013458713.1
histidyl-tRNA synthetase [Medicago truncatula]	XP_013467905.1	96 kDa	1	1	1	0.112	0.103	0.19	9	9	15	11	14	18	12.778	23.069	15.356	17.61	17.08	16.93	133826	141457	142441	127488	129267	126607	1.08963	0.0155584	XP_013467905.1
glutathione reductase [Medicago truncatula]	XP_013468580.1	59 kDa	1	1	1	0.226	0.222	0.21	10	9	9	24	11	17	29.815	16.998	16.165	17.22	17.62	17.56	168221	176585	179050	161369	164759	168221	1.05969	0.0620066	XP_013468580.1
heat shock 70 kDa protein [Medicago truncatula]	XP_003593307.1 (+1)	72 kDa	1	1	1	0.238	0.256	0.259	3	6	7	7	11	15	40.464	47.352	57.384	15.87	15.57	15.51	45387.3	46663.3	48308.9	47975.2	45387.3	46341	1.0047	0.85649	XP_003593307.1
L-ascorbate peroxidase [Medicago truncatula]	XP_003607199.1	32 kDa	1	1	1	0.289	0.226	0.296	8	7	8	18	12	13	26.621	21.855	15.356	15.9	16.24	16.22	65536	64187.3	72716.7	81245.5	80127	79573.5	0.840189	0.00885857	XP_003607199.1
cinnamyl alcohol dehydrogenase-like protein [Medicago truncatula]	XP_003612983.2	39 kDa	1	1	1	0.221	0.229	0.334	7	9	12	11	16	26	11.713	20.641	27.48	17.71	17.12	16.77	143431	152664	155872	121450	121450	120611	1.24334	0.00139883	XP_003612983.2
proliferation-associated 2G4-like protein [Medicago truncatula]	XP_003623305.1	43 kDa	1	1	1	0.251	0.244	0.272	9	9	10	14	14	19	20.232	19.427	22.63	18.41	17.48	17.49	201441	225068	215899	204253	200050	218913	1.0308	0.513947	XP_003623305.1
signal recognition particle 54 kDa protein [Medicago truncatula]	XP_003625843.1	61 kDa	1	1	1	0.226	0.203	0.226	12	10	11	18	12	16	20.232	16.998	15.356	16.36	16.84	16.52	85877.9	88292.3	96617.7	99334	98647.9	97289.7	0.917081	0.069164	XP_003625843.1
AP-4 complex subunit epsilon [Medicago truncatula]	XP_003629017.2	107 kDa	1	1	1	0.0992	0.162	0.198	8	14	15	11	22	25	11.713	26.712	25.055	16.29	15.64	15.9	64633.7	65536	62432.1	57449.2	60724.9	58251.2	1.09169	0.0161939	XP_003629017.2
polygalacturonase inhibitor [Medicago truncatula]	XP_013448102.1	40 kDa	1	1	1	0.327	0.269	0.332	4	4	5	10	10	13	33.01	42.496	52.535	18.94	17.67	17.44	189259	204253	215899	185364	204253	193235	1.04557	0.402277	XP_013448102.1
40S ribosomal S21-like protein [Medicago truncatula]	XP_003623870.1 (+1)	9 kDa	1	1	1	0.321	0.321	0.321	2	2	2	5	5	6	12.778	32.782	21.822	15.28	14.62	14.59	25888.1	27746.2	28133.5	25888.1	24491.6	23821.9	1.10197	0.0522024	XP_003623870.1
sieve element occlusion protein [Medicago truncatula]	XP_003590780.1	77 kDa	1	1	1	0.0563	0.111	0.116	4	9	9	6	18	14	7.4538	31.568	15.356	18.48	16.64	17.57	124864	128375	130167	136638	133826	132902	0.950515	0.0257025	XP_003590780.1
leukotriene A-4 hydrolase-like protein [Medicago truncatula]	XP_003592804.1	69 kDa	1	1	1	0.0923	0.145	0.204	6	8	12	10	11	23	12.778	15.784	25.863	17.34	16.19	16.29	85284.7	83529.6	84695.6	90147.5	86475.3	88906.4	0.954735	0.0285313	XP_003592804.1
50S ribosomal protein L11P [Medicago truncatula]	XP_003601447.2	23 kDa	1	1	1	0.395	0.209	0.395	7	5	7	17	8	17	24.491	14.57	19.397	15.88	16.34	16.22	68319	77397.5	73731.8	78478	79023.8	77935.9	0.932087	0.115184	XP_003601447.2
porphobilinogen deaminase [Medicago truncatula]	XP_003607331.1	40 kDa	1	1	1	0.339	0.271	0.363	11	10	13	18	14	20	21.297	20.641	18.589	17.45	17.27	17.3	165905	174154	172951	159147	161369	159147	1.06952	0.014233	XP_003607331.1
dihydrolipoamide dehydrogenase [Medicago truncatula]	XP_003609754.1	60 kDa	1	1	1	0.173	0.25	0.257	8	12	12	9	18	21	9.5835	25.497	19.397	17.54	16.63	16.63	104273	102127	108701	110218	110218	106464	0.963904	0.163104	XP_003609754.1
diaminopimelate decarboxylase [Medicago truncatula]	XP_003612224.1	53 kDa	1	1	1	0.135	0.211	0.213	7	10	9	11	16	17	12.778	24.283	20.206	17.01	16.75	16.71	114105	118129	121450	110985	116502	114898	1.033	0.233	XP_003612224.1
asparagine synthetase [glutamine-hydrolyzing] protein [Medicago truncatula]	XP_003615711.1	66 kDa	1	1	1	0.195	0.212	0.211	9	10	11	12	16	20	13.843	21.855	21.822	17.3	17.17	17.05	124864	128375	126607	142441	145433	142441	0.882717	0.000292289	XP_003615711.1
dihydroorotate dehydrogenase family protein [Medicago truncatula]	XP_003619878.1	46 kDa	1	1	1	0.205	0.134	0.205	9	6	9	15	8	17	18.102	10.927	20.206	17.56	17.41	17.42	159147	172951	167059	179050	181549	171756	0.93764	0.0896011	XP_003619878.1
alpha-1,4-glucan-protein synthase [UDP-forming]-like protein [Medicago truncatula]	XP_013447670.1	41 kDa	1	1	1	0.328	0.383	0.392	7	8	8	14	13	15	29.815	35.211	51.727	17.88	16.84	17.05	134757	151609	148489	133826	130167	135694	1.08799	0.096792	XP_013447670.1
RNA-binding KH domain protein [Medicago truncatula]	XP_003589039.2	65 kDa	1	1	1	0.15	0.18	0.241	6	7	11	11	10	22	24.491	20.641	26.672	16.92	16.66	16.56	106464	107950	106464	103552	99334	100025	1.05931	0.0127808	XP_003589039.2
NADH-ubiquinone oxidoreductase 51 kDa subunit [Medicago truncatula]	XP_003589961.2	53 kDa	1	1	1	0.147	0.203	0.257	7	8	11	11	11	22	19.167	14.57	21.822	17.04	16.71	16.7	107204	106464	108701	104998	102127	112534	1.00848	0.789977	XP_003589961.2
Rho GTPase-like protein [Medicago truncatula]	XP_003591106.1	72 kDa	1	1	1	0.172	0.184	0.229	9	10	12	14	16	22	19.167	21.855	21.014	16.25	16	15.87	66913.1	65536	67847.1	63743.9	61147.3	63303.6	1.0643	0.0182065	XP_003591106.1
20S proteasome beta protein [Medicago truncatula]	XP_003610773.1	22 kDa	1	1	1	0.31	0.345	0.369	7	7	8	14	14	16	15.972	25.497	18.589	17.73	17.27	17.23	141457	152664	165905	144429	150562	152664	1.02763	0.611027	XP_003610773.1
UDP-glucose 6-dehydrogenase family protein [Medicago truncatula]	XP_003614035.1	53 kDa	1	1	1	0.26	0.306	0.391	5	7	10	6	10	23	15.972	44.924	34.754	17.56	16.26	16.24	79023.8	77397.5	76862.9	75281.1	73222.5	79573.5	1.02283	0.430271	XP_003614035.1
cell division FtsZ-like protein [Medicago truncatula]	XP_003617666.2	44 kDa	1	1	1	0.263	0.263	0.263	9	9	9	13	15	18	15.972	20.641	20.206	16.28	15.75	15.53	49667	47975.2	53602	56658.3	52136.3	55109	0.922763	0.118699	XP_003617666.2
UDP-sulfoquinovose synthase [Medicago truncatula]	XP_003625059.1	53 kDa	1	1	1	0.229	0.138	0.229	9	6	9	17	9	15	26.621	14.57	17.781	15.36	15.65	15.54	46020.8	44762.4	43841.2	50710.6	48983.2	50710.6	0.895083	0.00353788	XP_003625059.1
GDSL-like lipase/acylhydrolase [Medicago truncatula]	XP_013448075.1	43 kDa	1	1	1	0.236	0.249	0.257	8	9	8	11	14	16	12.778	25.497	19.397	16.47	15.51	15.75	59475.2	61572.6	62000.8	52864.1	51418.5	51063.3	1.17833	0.00064031	XP_013448075.1
cytosolic glutathione reductase [Medicago truncatula]	XP_013451659.1 (+1)	54 kDa	1	1	1	0.171	0.179	0.259	6	10	11	11	14	18	14.908	18.212	19.397	17.07	16.9	16.88	126607	131072	135694	122295	125733	123145	1.05981	0.0585213	XP_013451659.1
leucyl-tRNA synthetase, putative [Medicago truncatula]	XP_013460004.1	65 kDa	1	1	1	0.188	0.158	0.293	8	8	14	11	12	20	12.778	14.57	23.439	15.29	15.08	15.04	34877.3	36358.4	39239	32093.6	32316.9	32541.7	1.13948	0.0248471	XP_013460004.1
peptidyl-prolyl cis-trans isomerase [Medicago truncatula]	XP_013460238.1	22 kDa	1	1	1	0.212	0.266	0.32	5	6	9	9	9	14	15.972	19.427	22.63	16.34	15.79	15.88	64187.3	70239.7	61572.6	54350.3	54728.3	57449.2	1.17698	0.0232213	XP_013460238.1
gamma carbonic anhydrase-like protein [Medicago truncatula]	XP_013462135.1	29 kDa	1	1	1	0.364	0.404	0.379	7	8	8	13	12	14	20.232	16.998	17.781	16.61	16.28	16.32	85877.9	87076.8	82379.6	80684.3	82952.6	83529.6	1.03305	0.175334	XP_013462135.1
photosystem II cytochrome b559 alpha subunit (chloroplast) [Medicago truncatula]	YP_001381711.1	9 kDa	1	1	1	0.373	0.373	0.373	3	3	3	5	6	6	34.075	12.142	13.74	15.66	17.03	16.79	74761.1	68319	70239.7	85877.9	91405.9	87682.4	0.805083	0.00236238	YP_001381711.1
RNA recognition motif [Medicago truncatula]	XP_003607239.1 (+3)	67 kDa	1	1	1	0.0488	0.184	0.186	3	10	11	5	15	22	6.389	18.212	23.439	18.22	17.27	17.1	177813	207105	186653	143431	150562	140479	1.31555	0.00759629	XP_003607239.1
methionine S-methyltransferase [Medicago truncatula]	XP_003592868.1	121 kDa	1	1	1	0.0852	0.185	0.166	8	17	17	12	22	23	12.778	27.926	21.014	15.83	15.44	15.45	51418.5	46987.8	50012.5	47643.8	43538.4	45073.8	1.08927	0.084143	XP_003592868.1
beta-galactosidase-like protein [Medicago truncatula]	XP_003597217.1 (+2)	91 kDa	1	1	1	0.096	0.166	0.151	6	11	10	13	16	17	18.102	20.641	19.397	15.23	14.68	14.73	32768	32768	32768	26249.5	25006.2	25709.3	1.27726	3.86677e-05	XP_003597217.1
enhancer of mRNA-decapping-like protein [Medicago truncatula]	XP_003600439.1	151 kDa	1	1	1	0.0651	0.133	0.181	7	15	21	9	19	29	9.5835	24.283	24.247	17.5	16.91	16.88	124864	125733	128375	122295	120611	123145	1.0353	0.0289955	XP_003600439.1
eukaryotic translation initiation factor 2 alpha [Medicago truncatula]	XP_003600968.1	39 kDa	1	1	1	0.215	0.282	0.25	8	11	11	10	16	18	10.648	20.641	17.781	17.99	17.49	17.54	207105	205674	204253	204253	195933	197296	1.03272	0.0736128	XP_003600968.1
MAR-binding filament-like protein, putative [Medicago truncatula]	XP_003606225.1 (+1)	87 kDa	1	1	1	0.143	0.193	0.135	11	14	11	20	17	18	23.426	24.283	14.548	17.27	17.59	17.65	169391	168221	175365	193235	189259	187951	0.899257	0.00215356	XP_003606225.1
Serine/Threonine kinase, plant-type protein, putative [Medicago truncatula]	XP_003607916.2	51 kDa	1	1	1	0.326	0.198	0.257	11	8	9	20	12	13	33.01	16.998	11.315	15.88	15.92	17.01	72716.7	71715.6	73222.5	81245.5	78478	86475.3	0.884062	0.0163022	XP_003607916.2
class III peroxidase [Medicago truncatula]	XP_003608471.1	35 kDa	1	1	1	0.387	0.353	0.384	12	9	11	19	16	20	21.297	23.069	18.589	17.51	17.01	17.31	145433	140479	144429	134757	134757	136638	1.05956	0.00789466	XP_003608471.1
auxin transporter BIG [Medicago truncatula]	XP_003621559.2	567 kDa	1	1	1	0.0173	0.0302	0.0514	7	13	20	7	16	23	8.5186	19.427	19.397	16.18	16.17	16.19	76332	73731.8	79573.5	75281.1	72716.7	79023.8	1.01152	0.744053	XP_003621559.2
importin beta-3, putative [Medicago truncatula]	XP_003629733.1	123 kDa	1	1	1	0.0761	0.128	0.116	8	15	13	11	23	19	12.778	30.354	17.781	17.16	16.46	16.75	104273	108701	113317	103552	97966.4	96617.7	1.09443	0.0493713	XP_003629733.1
polyketide cyclase/dehydrase and lipid transporter [Medicago truncatula]	XP_013445249.1	18 kDa	1	1	1	0.261	0.28	0.28	5	6	6	10	11	11	20.232	21.855	15.356	16.8	16.35	16.41	83529.6	90774.5	88292.3	110218	110218	101421	0.815879	0.00549108	XP_013445249.1
kinesin-like protein for actin based movement protein [Medicago truncatula]	XP_013446115.1	143 kDa	1	1	1	0.137	0.0694	0.081	17	10	10	29	12	12	30.88	14.57	10.507	16.91	17.26	17.26	138545	142441	141457	144429	143431	145433	0.974957	0.0501828	XP_013446115.1
RNA and export factor-binding protein [Medicago truncatula]	XP_013456083.1	28 kDa	1	1	1	0.361	0.251	0.449	7	6	11	8	10	18	10.648	16.998	25.863	16.05	15.97	15.85	59475.2	60305.4	58656.4	61572.6	65536	62000.8	0.943565	0.0570546	XP_013456083.1
delta(24)-sterol reductase-like protein [Medicago truncatula]	XP_013456535.1	66 kDa	1	1	1	0.0988	0.157	0.272	5	8	14	8	12	21	8.5186	15.784	22.63	17.08	16.23	16.23	91405.9	88292.3	89524.8	86475.3	89524.8	88906.4	1.01629	0.329933	XP_013456535.1
perchloric acid soluble translation inhibitor-like protein [Medicago truncatula]	XP_013459798.1	20 kDa	1	1	1	0.277	0.319	0.277	5	6	6	12	12	13	17.037	19.427	15.356	16.56	16.45	16.37	86475.3	90147.5	90147.5	89524.8	84110.6	91405.9	1.00652	0.829396	XP_013459798.1
adenine phosphoribosyltransferase-like protein [Medicago truncatula]	XP_013461771.1	20 kDa	1	1	1	0.473	0.38	0.484	7	6	9	14	9	17	19.167	18.212	21.014	15.51	15.06	15.16	36107.2	35610.1	34877.3	35857.8	34877.3	35119.9	1.00699	0.622712	XP_013461771.1
photosystem II biogenesis protein [Medicago truncatula]	XP_013465003.1	33 kDa	1	1	1	0.3	0.16	0.213	9	4	6	14	5	10	24.491	8.4992	12.123	14.67	15.49	15.45	36865.9	37640.5	33689.2	37380.5	35364.2	37122.3	0.984788	0.704031	XP_013465003.1
prolyl oligopeptidase family protein [Medicago truncatula]	XP_013470412.1	80 kDa	1	1	1	0.16	0.208	0.242	11	15	15	14	20	20	15.972	24.283	16.973	17.1	16.73	16.87	114105	117313	119778	122295	124002	122295	0.952806	0.0289406	XP_013470412.1
cobalamin biosynthesis protein [Medicago truncatula]	XP_013470461.1	50 kDa	1	1	1	0.296	0.178	0.341	11	7	13	16	9	20	26.621	13.356	18.589	16.6	17.04	17.03	115698	115698	114898	124002	120611	120611	0.94817	0.0055662	XP_013470461.1
bark storage-like protein [Medicago truncatula]	XP_013462016.1	39 kDa	1	1	1	0.149	0.0901	0.149	4	3	4	10	7	10	18.102	10.927	21.014	18.74	18.58	18.6	469251	542777	542777	241222	267652	254976	2.03549	0.000506686	XP_013462016.1
fructose-bisphosphate aldolase class I [Medicago truncatula]	XP_013456441.1	42 kDa	1	1	1	0.223	0.174	0.184	3	2	2	6	4	4	110.74	33.997	34.754	15.17	16.2	15.81	31216	30362.4	39511.9	46341	45703	47975.2	0.721976	0.0123298	XP_013456441.1
valyl-tRNA synthetase/valine-tRNA ligase [Medicago truncatula]	XP_003592323.2	121 kDa	1	1	1	0.0712	0.101	0.16	6	10	16	8	16	21	8.5186	19.427	19.397	17.58	17.13	17.09	148489	150562	144429	143431	147464	152664	0.999823	0.993915	XP_003592323.2
translation initiation factor IF-2 [Medicago truncatula]	XP_003596000.2	109 kDa	1	1	1	0.158	0.0881	0.0901	14	8	8	20	11	11	24.491	13.356	12.932	15.78	16.3	16.18	65991.8	68319	66913.1	66913.1	67847.1	70239.7	0.981581	0.353301	XP_003596000.2
60S ribosomal L6-like protein [Medicago truncatula]	XP_003602457.1	26 kDa	1	1	1	0.391	0.326	0.391	10	7	11	17	9	18	21.297	14.57	16.165	18.79	18.38	18.09	288858	329519	305328	336442	365624	363098	0.867194	0.0350947	XP_003602457.1
caffeoyl-CoA 3-O-methyltransferase [Medicago truncatula]	XP_003607927.1	28 kDa	1	1	1	0.271	0.397	0.275	6	9	6	7	15	13	10.648	29.14	16.165	17.2	15.62	16.37	53602	57052.4	51776.1	75804.7	76862.9	84110.6	0.686003	0.00122333	XP_003607927.1
delta-1-pyrroline-5-carboxylate dehydrogenase [Medicago truncatula]	XP_003609016.1	61 kDa	1	1	1	0.183	0.137	0.212	9	8	12	12	15	22	13.843	23.069	21.822	17.75	17.04	16.98	135694	137588	142441	145433	144429	141457	0.963842	0.0901557	XP_003609016.1
DNA-directed RNA polymerase [Medicago truncatula]	XP_003612256.2	205 kDa	1	1	1	0.0513	0.0736	0.0981	9	14	18	9	16	25	10.648	21.855	21.822	17.48	17.16	16.94	141457	140479	144429	140479	140479	142441	1.007	0.506287	XP_003612256.2
seed linoleate 9S-lipoxygenase [Medicago truncatula]	XP_003627201.2	97 kDa	1	1	1	0.233	0.164	0.257	9	4	9	15	9	18	70.279	60.708	88.097	17.39	16.65	16.39	100025	106464	102837	93975.7	93326.6	91405.9	1.10985	0.00718119	XP_003627201.2
thylakoid lumenal 16.5 kDa protein [Medicago truncatula]	XP_013442057.1	25 kDa	1	1	1	0.359	0.205	0.316	7	6	6	15	9	10	34.075	12.142	12.123	16.54	17.33	17.47	120611	135694	138545	152664	148489	142441	0.890117	0.0615559	XP_013442057.1
multidrug resistance protein ABC transporter family protein [Medicago truncatula]	XP_013462661.1	154 kDa	1	1	1	0.16	0.0724	0.14	14	8	13	18	10	18	23.426	12.142	17.781	14.26	14.33	14.41	23493.9	21769.2	21469.5	20594.9	20171.1	20171.1	1.09511	0.0404019	XP_013462661.1
microtubule organization protein [Medicago truncatula]	XP_013469442.1	222 kDa	1	1	1	0.0292	0.0879	0.104	6	16	18	6	19	22	6.389	25.497	19.397	17.19	16.34	16.41	92041.7	92681.9	95950.3	90147.5	88292.3	84695.6	1.06665	0.0435221	XP_013469442.1
peptidyl-prolyl cis-trans isomerase [Medicago truncatula]	XP_013470516.1 (+1)	26 kDa	1	1	1	0.393	0.238	0.365	9	5	8	19	8	14	29.815	10.927	13.74	16.8	17.56	17.5	163621	172951	168221	158048	169391	171756	1.01121	0.72871	XP_013470516.1
DNA-directed RNA polymerase [Medicago truncatula]	XP_003627838.2	223 kDa	1	1	1	0.0104	0.0597	0.131	2	12	24	2	13	35	2.1297	15.784	30.713	18.18	16.56	16.29	92041.7	93326.6	93326.6	89524.8	86475.3	89524.8	1.0496	0.0164033	XP_003627838.2
GTP-binding protein [Medicago truncatula]	XP_003594539.1	44 kDa	1	1	1	0.165	0.251	0.264	6	9	9	13	15	17	17.037	23.069	17.781	16.9	16.15	16.21	82952.6	84695.6	91405.9	80127	80127	82379.6	1.06768	0.111033	XP_003594539.1
nucleosome/chromatin assembly factor group protein [Medicago truncatula]	XP_003595171.1	56 kDa	1	1	1	0.238	0.172	0.242	8	7	9	12	12	18	15.972	16.998	22.63	17.1	16.75	16.59	99334	98647.9	106464	100025	98647.9	97966.4	1.02632	0.368752	XP_003595171.1
GroES chaperonin [Medicago truncatula]	XP_003609971.1	27 kDa	1	1	1	0.372	0.348	0.324	7	6	7	13	12	12	22.361	24.283	22.63	17.5	17.17	17.07	140479	144429	151609	149522	150562	144429	0.982013	0.518491	XP_003609971.1
cytochrome c1, heme protein [Medicago truncatula]	XP_003618807.1	33 kDa	1	1	1	0.284	0.245	0.261	7	6	7	13	11	13	18.102	15.784	16.165	15.01	14.71	14.78	28329.2	27746.2	28133.5	27554.5	26987.4	29532.2	1.0016	0.957414	XP_003618807.1
phosphopyruvate hydratase [Medicago truncatula]	XP_003619643.2	46 kDa	1	1	1	0.329	0.392	0.436	7	9	10	11	16	17	27.686	48.567	34.754	16.01	14.86	15.15	31872	33923.6	34159.5	36611.3	35119.9	36611.3	0.922585	0.0336563	XP_003619643.2
pectinesterase/pectinesterase inhibitor [Medicago truncatula]	XP_003622688.1	61 kDa	1	1	1	0.143	0.144	0.144	6	6	7	10	11	13	17.037	20.641	22.63	18.59	17.81	17.64	244589	239555	249728	254976	262144	262144	0.941752	0.0161786	XP_003622688.1
26S proteasome regulatory subunit N5 [Medicago truncatula]	XP_003630160.2	51 kDa	1	1	1	0.224	0.236	0.331	9	10	13	12	17	23	13.843	20.641	21.822	16.75	15.99	15.96	71220.3	76862.9	76862.9	68794.2	68319	66913.1	1.10253	0.0237813	XP_003630160.2
ATP-dependent Clp protease ATP-binding subunit [Medicago truncatula]	XP_003630582.1	103 kDa	1	1	1	0.378	0.383	0.386	9	8	10	14	13	22	85.186	82.563	63.85	15.96	16.24	15.98	68319	64633.7	68794.2	66450.8	66450.8	69272.7	0.997886	0.93401	XP_003630582.1
50S ribosomal protein L6 [Medicago truncatula]	XP_013442101.1	18 kDa	1	1	1	0.429	0.368	0.356	8	6	7	16	7	13	20.232	9.7133	14.548	18.01	18.57	18.45	239555	260333	277091	341139	329519	338783	0.769714	0.00246389	XP_013442101.1
heat shock protein 81-2 [Medicago truncatula]	XP_013452304.1	80 kDa	1	1	1	0.183	0.259	0.258	6	10	11	8	18	18	26.621	64.351	59.809	17.82	16.79	16.99	122295	125733	128375	152664	154795	158048	0.808585	0.000227713	XP_013452304.1
NADP-dependent malic enzyme-like protein [Medicago truncatula]	XP_013462050.1	64 kDa	1	1	1	0.199	0.183	0.265	5	6	9	7	12	15	15.972	30.354	22.63	16.11	15.22	15.66	46020.8	45073.8	45073.8	45387.3	45387.3	47314.7	0.98609	0.421641	XP_013462050.1
type II peroxiredoxin [Medicago truncatula]	XP_013462766.1	21 kDa	1	1	1	0.543	0.332	0.487	8	5	7	15	8	13	22.361	15.784	16.165	15.92	15.91	15.98	64187.3	59064.4	60724.9	63743.9	61572.6	62866.3	0.977648	0.439618	XP_013462766.1
caffeic acid O-methyltransferase [Medicago truncatula]	XP_013464471.1	39 kDa	1	1	1	0.251	0.237	0.353	7	7	11	11	11	24	12.778	16.998	21.822	17.23	16.85	16.75	130167	129267	129267	114898	114105	114105	1.13288	2.85926e-06	XP_013464471.1
DS12 from 2D-PAGE of leaf protein, putative [Medicago truncatula]	XP_013465606.1 (+1)	31 kDa	1	1	1	0.272	0.121	0.241	6	4	6	15	8	12	33.01	12.142	13.74	15.46	16.87	16.86	77935.9	74761.1	73731.8	70239.7	81810.6	82379.6	0.96587	0.555666	XP_013465606.1
stem-loop-binding protein of 41 kDa protein A [Medicago truncatula]	XP_003590649.1	43 kDa	1	1	1	0.252	0.182	0.182	8	6	6	17	7	12	34.075	9.7133	12.932	17.19	18.25	18.38	174154	185364	194579	208545	236257	228210	0.823309	0.0173524	XP_003590649.1
importin subunit alpha-1b [Medicago truncatula]	XP_003591197.1	59 kDa	1	1	1	0.101	0.231	0.3	4	9	11	8	14	15	14.908	21.855	13.74	16.91	16.63	16.53	97289.7	95950.3	96617.7	100025	93975.7	91405.9	1.0156	0.596558	XP_003591197.1
40S ribosomal protein S27-1 [Medicago truncatula]	XP_003593745.1 (+2)	10 kDa	1	1	1	0.453	0.453	0.372	4	4	4	9	8	10	17.037	16.998	18.589	15.62	15.08	15.03	43237.6	41189.8	38431.5	37640.5	37380.5	38431.5	1.08291	0.0930791	XP_003593745.1
proton pump interactor, putative [Medicago truncatula]	XP_003596759.1 (+1)	69 kDa	1	1	1	0.113	0.204	0.156	8	14	12	10	18	21	10.648	21.855	18.589	18.88	17.81	18.09	269514	284881	280959	265803	265803	269514	1.04273	0.0751039	XP_003596759.1
cinnamyl-alcohol dehydrogenase-like protein [Medicago truncatula]	XP_003598002.1 (+1)	36 kDa	1	1	1	0.242	0.334	0.307	7	10	9	10	16	14	15.972	26.712	14.548	16.11	15.74	15.91	51776.1	55492.3	53231.8	67847.1	68319	73222.5	0.766518	0.00130744	XP_003598002.1
proteasome subunit beta protein [Medicago truncatula]	XP_003603570.1	25 kDa	1	1	1	0.332	0.336	0.336	7	8	8	11	15	13	12.778	23.069	16.165	18.63	17.86	17.86	241222	248003	263967	249728	244589	241222	1.024	0.458574	XP_003603570.1
vacuolar ATP synthase subunit D, putative [Medicago truncatula]	XP_003604244.1	29 kDa	1	1	1	0.317	0.278	0.266	9	9	8	15	17	14	15.972	24.283	14.548	18.06	17.6	17.8	202842	212927	236257	223513	218913	218913	0.985918	0.772037	XP_003604244.1
plastid transketolase [Medicago truncatula]	XP_003605140.1	80 kDa	1	1	1	0.127	0.171	0.2	6	10	12	9	13	22	17.037	25.497	24.247	17.47	16.64	16.59	84695.6	88906.4	85284.7	118129	121450	122295	0.715408	4.75662e-05	XP_003605140.1
F0F1-type ATP synthase, delta subunit [Medicago truncatula]	XP_003608818.1	27 kDa	1	1	1	0.193	0.137	0.137	5	4	4	13	6	7	35.139	7.285	5.6576	16.62	17.9	17.97	134757	149522	156956	160254	185364	169391	0.856752	0.0664367	XP_003608818.1
ribosomal protein L10 family protein [Medicago truncatula]	XP_003610379.1	27 kDa	1	1	1	0.312	0.274	0.312	11	6	10	17	7	17	27.686	9.7133	17.781	16.76	17.19	17.18	130167	129267	128375	139509	136638	150562	0.908836	0.0386855	XP_003610379.1
60S ribosomal protein L27a-3 [Medicago truncatula]	XP_003613127.2	17 kDa	1	1	1	0.381	0.354	0.442	6	6	7	14	8	14	23.426	12.142	18.589	16.39	16.42	16.39	86475.3	87682.4	92681.9	88292.3	88292.3	87076.8	1.01205	0.614498	XP_003613127.2
E3 ubiquitin-protein ligase UPL1-like protein [Medicago truncatula]	XP_003615335.1	402 kDa	1	1	1	0.0306	0.0238	0.0679	8	7	19	8	10	23	9.5835	12.142	21.014	15.66	15.36	15.29	44762.4	40622.7	42642.4	41189.8	39511.9	39239	1.06742	0.114929	XP_003615335.1
actin-97 [Medicago truncatula]	XP_003622019.1	42 kDa	1	1	1	0.379	0.366	0.39	4	4	4	9	9	10	79.862	101.99	88.905	16.53	15.44	15.68	58656.4	61147.3	58656.4	55878.3	53974.9	54728.3	1.08433	0.00976169	XP_003622019.1
endoplasmic reticulum [ER]-type calcium ATPase, putative [Medicago truncatula]	XP_003625525.2	118 kDa	1	1	1	0.0392	0.136	0.158	3	12	14	4	15	22	4.2593	19.427	21.822	17.19	16.48	16.63	96617.7	104273	107950	105728	103552	99334	1.00073	0.985277	XP_003625525.2
glutamate-cysteine ligase B [Medicago truncatula]	XP_003630512.1	58 kDa	1	1	1	0.248	0.126	0.27	12	6	13	20	8	20	22.361	9.7133	16.973	16.05	16.13	16.16	66450.8	74244.7	70239.7	69272.7	75281.1	69272.7	0.986478	0.765032	XP_003630512.1
plectin/S10 domain protein [Medicago truncatula]	XP_013447094.1	20 kDa	1	1	1	0.26	0.311	0.266	4	5	5	10	10	12	11.713	16.998	21.014	16.47	15.42	15.38	46663.3	51776.1	52498.9	42642.4	47314.7	46020.8	1.11002	0.0965155	XP_013447094.1
cell division control protein, putative [Medicago truncatula]	XP_013450559.1	114 kDa	1	1	1	0.0926	0.131	0.226	6	11	17	8	12	30	8.5186	14.57	27.48	16.57	16.27	16.17	76862.9	74244.7	79573.5	75804.7	71715.6	75804.7	1.03294	0.298798	XP_013450559.1
patellin-like protein [Medicago truncatula]	XP_013455289.1	66 kDa	1	1	1	0.213	0.148	0.139	14	10	10	22	15	12	25.556	19.427	10.507	17.12	17.09	17.47	161369	170569	180295	140479	138545	128375	1.25732	0.00620857	XP_013455289.1
proliferating cell nuclear antigen large form protein [Medicago truncatula]	XP_013460113.1	29 kDa	1	1	1	0.222	0.323	0.466	6	8	11	10	12	20	11.713	16.998	22.63	18.41	17.29	17.05	160254	162491	177813	149522	151609	149522	1.11074	0.0403022	XP_013460113.1
rhamnose biosynthetic-like enzyme [Medicago truncatula]	XP_013464513.1	77 kDa	1	1	1	0.163	0.348	0.333	3	14	10	6	22	19	21.297	59.494	46.069	17.55	16.42	16.76	104273	113317	111757	105728	107204	106464	1.03115	0.305297	XP_013464513.1
ubiquitin-conjugating enzyme [Medicago truncatula]	XP_013467919.1	17 kDa	1	1	1	0.39	0.493	0.459	7	7	7	11	10	14	17.037	15.784	16.165	16.98	16.23	16.53	90774.5	93975.7	97966.4	92041.7	93326.6	97966.4	0.997819	0.943891	XP_013467919.1
oligosaccharyltransferase subunit ribophorin II [Medicago truncatula]	XP_013468471.1	75 kDa	1	1	1	0.158	0.189	0.221	8	12	13	11	16	19	11.713	21.855	19.397	17	16.36	16.58	104998	107204	107950	97289.7	98647.9	101421	1.07665	0.00723118	XP_013468471.1
nuclear-pore anchor-like protein [Medicago truncatula]	XP_003595922.2	236 kDa	1	1	1	0.0525	0.0511	0.106	9	11	20	10	13	24	10.648	15.784	20.206	17.2	16.92	16.83	128375	130167	131984	130167	124002	120611	1.04201	0.15349	XP_003595922.2
threonine synthase-like protein [Medicago truncatula]	XP_003597553.1	59 kDa	1	1	1	0.273	0.218	0.286	10	8	11	15	12	19	17.037	16.998	18.589	16.18	15.9	15.92	66450.8	63303.6	68794.2	64633.7	56266.9	66913.1	1.05716	0.377231	XP_003597553.1
40S ribosomal S9-like protein [Medicago truncatula]	XP_003598026.1 (+2)	23 kDa	1	1	1	0.305	0.218	0.477	8	7	12	12	11	15	27.686	13.356	18.589	17.83	17.81	17.97	214408	237901	244589	236257	242900	237901	0.971885	0.512788	XP_003598026.1
ribosomal protein L1p/L10e family protein [Medicago truncatula]	XP_003600923.1	24 kDa	1	1	1	0.204	0.259	0.292	5	5	7	10	8	13	12.778	15.784	15.356	16.74	16.2	16.03	74761.1	80127	77935.9	79573.5	78478	86475.3	0.952141	0.256364	XP_003600923.1
DnaJ-class molecular chaperone [Medicago truncatula]	XP_003605980.1	46 kDa	1	1	1	0.103	0.161	0.228	5	7	11	8	14	20	10.648	16.998	20.206	17.56	16.59	16.66	106464	118950	116502	105728	102837	107204	1.0828	0.0965815	XP_003605980.1
synaptobrevin-like protein [Medicago truncatula]	XP_003607843.1	25 kDa	1	1	1	0.195	0.355	0.327	5	9	8	7	17	16	9.5835	24.283	19.397	19.11	18.3	18.55	355626	360590	383801	370728	373306	391866	0.96841	0.335771	XP_003607843.1
protoporphyrin IX magnesium chelatase subunit ChlD [Medicago truncatula]	XP_003610971.1	83 kDa	1	1	1	0.163	0.159	0.202	12	12	15	18	15	18	20.232	19.427	16.165	16.94	17.06	16.99	131984	130167	130167	131984	140479	137588	0.95675	0.0826237	XP_003610971.1
linker histone H1 and h5 family protein [Medicago truncatula]	XP_003616293.1	21 kDa	1	1	1	0.299	0.304	0.368	5	4	6	11	5	15	11.713	6.0708	20.206	16.59	15.85	15.32	51418.5	50710.6	45703	42642.4	44453.2	43237.6	1.13426	0.0359043	XP_003616293.1
mannose-1-phosphate guanylyltransferase-like protein [Medicago truncatula]	XP_003616475.1	40 kDa	1	1	1	0.263	0.213	0.324	8	7	9	13	16	16	15.972	23.069	16.973	15.79	15.38	15.78	50360.3	53231.8	54728.3	48644.9	51063.3	51063.3	1.05007	0.171855	XP_003616475.1
DIL domain myosin family protein [Medicago truncatula]	XP_013458436.1	173 kDa	1	1	1	0.0608	0.105	0.0778	7	13	10	11	19	14	11.713	24.283	12.932	16.58	16.33	16.34	87682.4	88906.4	93326.6	83529.6	84110.6	81245.5	1.0845	0.0219112	XP_013458436.1
DUF760 family protein [Medicago truncatula]	XP_013462263.1	37 kDa	1	1	1	0.351	0.186	0.354	9	6	11	17	9	16	20.232	13.356	17.781	15.85	16.07	16.01	65083.3	64187.3	65991.8	65536	62000.8	60724.9	1.03719	0.201987	XP_013462263.1
fungal proteinase A, aspartic proteinase superfamily protein [Medicago truncatula]	XP_013469092.1	56 kDa	1	1	1	0.124	0.122	0.106	7	6	6	16	10	13	21.297	12.142	16.973	16.6	16.95	16.69	99334	90774.5	90774.5	106464	114105	116502	0.833306	0.0108008	XP_013469092.1
ubiquitin-conjugating enzyme [Medicago truncatula]	XP_013464583.1 (+3)	17 kDa	1	1	1	0.275	0.268	0.32	3	3	4	10	9	13	12.778	16.998	25.055	15.08	14.24	14.49	23010.4	28526.2	25180.2	23170.5	21920.6	24491.6	1.10253	0.24974	XP_013464583.1
phosphoenolpyruvate carboxylase [Medicago truncatula]	XP_003591856.1	72 kDa	1	1	1	0.165	0.138	0.171	11	10	12	18	13	16	19.167	15.784	13.74	17.48	17.45	17.51	151609	161369	170569	191901	197296	195933	0.826394	0.00404947	XP_003591856.1
early-responsive to dehydration stress protein (ERD4) [Medicago truncatula]	XP_003593877.1	82 kDa	1	1	1	0.0983	0.151	0.166	7	11	13	9	14	18	10.648	19.427	14.548	17.13	16.63	16.9	107204	115698	116502	125733	122295	129267	0.899573	0.0245243	XP_003593877.1
3-isopropylmalate dehydrogenase [Medicago truncatula]	XP_003597980.1	44 kDa	1	1	1	0.272	0.2	0.341	9	6	11	16	11	19	18.102	15.784	16.165	15.98	15.96	15.61	50012.5	51063.3	53974.9	57052.4	56266.9	58251.2	0.903714	0.0139443	XP_003597980.1
DEAD-box ATP-dependent RNA helicase-like protein [Medicago truncatula]	XP_003601625.1	66 kDa	1	1	1	0.186	0.253	0.223	9	12	11	11	14	18	19.167	19.427	21.014	16.73	16.13	16.06	78478	71220.3	75281.1	71715.6	71715.6	69754.6	1.05532	0.14841	XP_003601625.1
xylulose kinase-like protein [Medicago truncatula]	XP_003603669.1	61 kDa	1	1	1	0.118	0.158	0.189	6	7	9	12	11	17	12.778	14.57	16.973	16.12	15.84	15.93	71715.6	71220.3	65991.8	62432.1	62432.1	62000.8	1.11807	0.0160728	XP_003603669.1
3-hydroxy-3-methylglutaryl coenzyme A synthase [Medicago truncatula]	XP_003611167.1	52 kDa	1	1	1	0.14	0.14	0.193	6	6	8	8	8	17	8.5186	12.142	24.247	18.03	16.01	15.42	67847.1	65083.3	60305.4	56658.3	52136.3	52498.9	1.19804	0.0156455	XP_003611167.1
transducin/WD40 repeat protein [Medicago truncatula]	XP_003626104.2	143 kDa	1	1	1	0.0707	0.144	0.182	6	14	18	8	19	25	10.648	23.069	20.206	16.44	16.21	16.25	80127	76862.9	76332	76862.9	75804.7	78478	1.00942	0.63598	XP_003626104.2
NADP-dependent malic enzyme [Medicago truncatula]	XP_003626825.1	70 kDa	1	1	1	0.185	0.24	0.212	10	13	11	13	18	18	18.102	23.069	17.781	16.23	16.04	16.14	69754.6	66913.1	66450.8	71220.3	70239.7	72716.7	0.948368	0.0429241	XP_003626825.1
plant-specific eukaryotic initiation factor 4B [Medicago truncatula]	XP_013446738.1	58 kDa	1	1	1	0.127	0.21	0.227	6	11	11	8	15	16	9.5835	18.212	16.165	18.23	17.69	17.76	218913	237901	237901	225068	223513	214408	1.04785	0.21317	XP_013446738.1
pectinesterase/pectinesterase inhibitor [Medicago truncatula]	XP_013450376.1	61 kDa	1	1	1	0.162	0.189	0.189	8	10	10	14	15	17	18.102	21.855	15.356	17.06	16.96	17.27	143431	146445	151609	140479	140479	138545	1.0524	0.0414562	XP_013450376.1
GroES chaperonin [Medicago truncatula]	XP_013461973.1	11 kDa	1	1	1	0.66	0.845	0.773	7	9	7	13	14	15	13.843	19.427	16.165	18.49	17.53	17.52	223513	241222	226633	193235	195933	197296	1.17888	0.003323	XP_013461973.1
thioredoxin H-type 1 protein [Medicago truncatula]	XP_013462177.1	13 kDa	1	1	1	0.333	0.248	0.487	4	4	6	8	7	13	18.102	21.855	15.356	18.42	17.03	17.34	184083	212927	194579	193235	186653	190575	1.03703	0.460916	XP_013462177.1
lactoylglutathione lyase-like protein [Medicago truncatula]	XP_013462837.1	32 kDa	1	1	1	0.279	0.324	0.362	6	7	8	13	14	15	20.232	24.283	21.014	16.4	15.8	15.81	62000.8	60724.9	70239.7	62000.8	59888.9	62866.3	1.04443	0.428625	XP_013462837.1
splicing factor 3B subunit-like protein [Medicago truncatula]	XP_013470465.1	132 kDa	1	1	1	0.0815	0.0815	0.0983	8	8	9	12	12	14	13.843	15.784	13.74	15.22	15.09	14.82	31872	29328.2	31216	31000.4	29532.2	34397.1	0.973522	0.634341	XP_013470465.1
polyadenylate-binding protein [Medicago truncatula]	XP_003603074.1	68 kDa	1	1	1	0.117	0.195	0.251	5	9	11	8	13	20	10.648	25.497	21.014	17.68	16.97	17.06	142441	152664	149522	139509	134757	139509	1.07456	0.0394375	XP_003603074.1
gamma-aminobutyrate transaminase [Medicago truncatula]	XP_003607298.1	56 kDa	1	1	1	0.156	0.156	0.156	7	7	7	14	12	12	20.232	19.427	13.74	16.42	16.03	16.02	67847.1	72716.7	70239.7	69272.7	70728.3	71715.6	0.995687	0.85616	XP_003607298.1
transcription factor Pur-alpha-like protein [Medicago truncatula]	XP_003607817.1	32 kDa	1	1	1	0.259	0.324	0.297	7	10	8	12	13	14	13.843	18.212	14.548	17.16	16.66	16.76	107204	113317	118950	120611	112534	110985	0.986464	0.748376	XP_003607817.1
stearoyl-acyl-carrier desaturase [Medicago truncatula]	XP_003608082.1 (+1)	45 kDa	1	1	1	0.153	0.293	0.288	5	10	9	7	15	18	9.5835	19.427	19.397	17.21	16.46	16.55	100721	106464	105728	92041.7	92681.9	92041.7	1.13061	0.00268221	XP_003608082.1
brefeldin A-inhibited guanine nucleotide-exchange protein [Medicago truncatula]	XP_003623725.1	200 kDa	1	1	1	0.0436	0.0945	0.0615	7	13	10	8	15	15	11.713	21.855	12.932	17.2	16.51	16.5	99334	96617.7	98647.9	102837	93975.7	99334	0.994776	0.857962	XP_003623725.1
eukaryotic peptide chain release factor subunit 1-3 [Medicago truncatula]	XP_003624559.1	49 kDa	1	1	1	0.159	0.193	0.234	6	8	9	9	12	14	10.648	19.427	16.973	17.31	16.75	16.77	124002	129267	130167	122295	114898	123145	1.0641	0.0768276	XP_003624559.1
eukaryotic translation initiation factor 3 subunit 7 (EIF-3) [Medicago truncatula]	XP_013450445.1	65 kDa	1	1	1	0.187	0.129	0.238	7	7	11	9	9	19	10.648	14.57	17.781	16.39	15.68	15.79	64633.7	67378.5	65083.3	59064.4	57052.4	62432.1	1.10387	0.0257242	XP_013450445.1
phospholipase A-2-activating protein [Medicago truncatula]	XP_013456370.1	83 kDa	1	1	1	0.12	0.213	0.165	7	13	11	12	18	19	13.843	24.283	18.589	16.58	16.21	16.16	72214.5	75281.1	73731.8	73731.8	71715.6	76862.9	0.995128	0.845739	XP_013456370.1
thylakoid lumenal 17.4 kDa protein [Medicago truncatula]	XP_013461434.1	26 kDa	1	1	1	0.342	0.342	0.304	7	7	6	17	12	11	30.88	15.784	10.507	17.23	17.86	18	202842	205674	195933	204253	212927	211456	0.961524	0.110383	XP_013461434.1
photosystem I reaction center subunit VI [Medicago truncatula]	XP_003597744.1	16 kDa	1	1	1	0.129	0.129	0.129	3	3	3	7	4	6	23.426	10.927	12.932	17.44	18.43	18.64	217401	246290	254976	299044	284881	290867	0.821529	0.0125526	XP_003597744.1
RAN GTPase activating protein [Medicago truncatula]	XP_003590647.1	58 kDa	1	1	1	0.218	0.184	0.248	10	8	11	16	13	19	19.167	15.784	18.589	16.74	16.41	16.28	90147.5	88906.4	88292.3	87682.4	88292.3	92041.7	0.997499	0.886416	XP_003590647.1
ferritin [Medicago truncatula]	XP_003604563.1	28 kDa	1	1	1	0.288	0.268	0.376	6	6	9	11	9	16	13.843	12.142	18.589	17.07	16.81	16.67	114898	104273	115698	102127	110985	104273	1.05509	0.269197	XP_003604563.1
protein transporter [Medicago truncatula]	XP_003610830.1	44 kDa	1	1	1	0.246	0.276	0.311	8	10	11	12	15	15	13.843	19.427	16.165	17.04	16.41	16.57	100721	100025	100025	102837	97966.4	97289.7	1.00898	0.639262	XP_003610830.1
late embryogenesis abundant protein [Medicago truncatula]	XP_003617191.1 (+2)	36 kDa	1	1	1	0.241	0.219	0.386	6	5	9	9	12	16	10.648	19.427	16.973	17.56	15.51	16.16	65083.3	67847.1	62000.8	58656.4	63743.9	65991.8	1.03471	0.472265	XP_003617191.1
DEAD-box ATP-dependent RNA helicase-like protein [Medicago truncatula]	XP_003618185.1	77 kDa	1	1	1	0.0808	0.124	0.192	5	8	11	9	9	20	11.713	10.927	17.781	17.34	16.43	16.37	90147.5	91405.9	96617.7	90774.5	93975.7	90774.5	1.0096	0.714978	XP_003618185.1
60S ribosomal L8-like protein [Medicago truncatula]	XP_003623912.1	28 kDa	1	1	1	0.309	0.371	0.402	6	9	10	11	14	15	13.843	20.641	12.123	18.62	18.65	18.62	373306	381150	414209	400100	411348	389159	0.973396	0.491496	XP_003623912.1
processing peptidase [Medicago truncatula]	XP_003627059.1	55 kDa	1	1	1	0.189	0.195	0.243	9	9	10	10	13	15	15.972	23.069	17.781	17.24	16.76	16.97	122295	123145	124002	118950	120611	119778	1.02811	0.00805425	XP_003627059.1
pyruvate dehydrogenase E1 component, alpha subunit [Medicago truncatula]	XP_013444545.1	47 kDa	1	1	1	0.164	0.143	0.183	6	7	8	9	13	17	11.713	23.069	16.165	17.2	16.52	16.45	100721	103552	104998	91405.9	92681.9	91405.9	1.12261	0.00105546	XP_013444545.1
alpha amylase domain protein [Medicago truncatula]	XP_013445797.1 (+1)	103 kDa	1	1	1	0.158	0.0515	0.123	12	5	9	19	7	12	22.361	8.4992	11.315	16.07	16.69	16.86	81245.5	80684.3	87682.4	87076.8	91405.9	106464	0.875998	0.13442	XP_013445797.1
4-hydroxy-3-methylbut-2-enyl diphosphate reductase [Medicago truncatula]	XP_013456365.1	51 kDa	1	1	1	0.2	0.16	0.203	10	7	8	15	10	14	19.167	13.356	12.932	16.86	17.1	17.08	120611	120611	130167	129267	126607	128375	0.96653	0.261253	XP_013456365.1
multi-copper oxidase-like protein [Medicago truncatula]	XP_013462245.1	60 kDa	1	1	1	0.134	0.176	0.329	5	8	14	8	12	20	8.5186	19.427	18.589	16.89	16.06	16.26	80127	78478	78478	76862.9	76332	78478	1.02335	0.100501	XP_013462245.1
RNA-binding (RRM/RBD/RNP motif) family protein [Medicago truncatula]	XP_003606921.1	16 kDa	1	1	1	0.201	0.25	0.323	2	2	3	5	6	9	18.102	21.855	28.288	17.48	16.42	15.93	83529.6	96617.7	97289.7	84110.6	84110.6	73222.5	1.14908	0.105877	XP_003606921.1
receptor-like kinase [Medicago truncatula]	XP_003591322.1	52 kDa	1	1	1	0.187	0.29	0.298	7	12	12	11	16	21	11.713	20.641	18.589	16.41	15.53	15.96	60724.9	62000.8	61572.6	59888.9	59064.4	59888.9	1.03051	0.017358	XP_003591322.1
fumarate hydratase [Medicago truncatula]	XP_003591472.1	53 kDa	1	1	1	0.238	0.214	0.261	9	9	10	13	13	16	17.037	19.427	16.973	16.3	15.96	16.06	68794.2	71715.6	72214.5	70239.7	69272.7	67378.5	1.0282	0.225428	XP_003591472.1
pantothenate kinase [Medicago truncatula]	XP_003601259.1	99 kDa	1	1	1	0.177	0.0941	0.17	12	7	11	20	9	17	23.426	10.927	16.973	16.53	16.47	16.59	95287.5	96617.7	91405.9	95950.3	97289.7	99334	0.96834	0.169946	XP_003601259.1
RNA-binding KH domain protein [Medicago truncatula]	XP_003603138.2	63 kDa	1	1	1	0.198	0.198	0.23	7	7	9	11	12	17	19.167	18.212	23.439	16.08	15.82	15.75	57449.2	59888.9	59064.4	56266.9	52136.3	54350.3	1.08386	0.030835	XP_003603138.2
calcium-dependent lipid-binding (CaLB domain) family protein [Medicago truncatula]	XP_003607198.1	61 kDa	1	1	1	0.117	0.142	0.276	7	8	13	9	12	19	10.648	15.784	17.781	16.77	16.41	16.43	80684.3	90774.5	88292.3	87682.4	88292.3	87076.8	0.987454	0.737036	XP_003607198.1
xyloglucan endotransglucosylase/hydrolase family protein [Medicago truncatula]	XP_003624548.1	34 kDa	1	1	1	0.249	0.382	0.317	7	11	10	9	15	15	9.5835	21.855	14.548	17.14	15.91	16.46	67847.1	67847.1	74761.1	70728.3	74244.7	79573.5	0.937246	0.245341	XP_003624548.1
carbohydrate-binding-like fold protein [Medicago truncatula]	XP_003625987.2	131 kDa	1	1	1	0.0569	0.111	0.129	6	12	13	7	18	19	8.5186	21.855	16.165	17.76	17.12	17.18	165905	165905	168221	153726	152664	158048	1.07664	0.00284926	XP_003625987.2
cytoplasmic asparagine-tRNA ligase [Medicago truncatula]	XP_003630669.1	62 kDa	1	1	1	0.113	0.209	0.191	7	13	12	9	17	18	9.5835	21.855	16.165	17.79	17.48	17.43	185364	205674	204253	187951	193235	186653	1.04834	0.252465	XP_003630669.1
nucleoside diphosphate kinase-like protein [Medicago truncatula]	XP_013447193.1	25 kDa	1	1	1	0.201	0.201	0.171	6	6	5	12	13	11	18.102	18.212	11.315	18.44	18.14	18.19	318294	391866	363098	282913	296979	280959	1.24674	0.0322996	XP_013447193.1
guanylate-binding family protein [Medicago truncatula]	XP_013456936.1	121 kDa	1	1	1	0.0462	0.0717	0.136	5	9	14	6	10	18	6.389	12.142	19.397	16.53	16.41	16.49	100025	97966.4	102127	92041.7	90774.5	92041.7	1.0919	0.00270944	XP_013456936.1
glycoside hydrolase family 1 protein [Medicago truncatula]	XP_013459129.1	58 kDa	1	1	1	0.0879	0.0684	0.0918	5	4	6	9	9	13	13.843	16.998	16.165	18.67	18.41	18.4	307452	327242	341139	373306	386471	397336	0.843334	0.00728696	XP_013459129.1
imidazole glycerol phosphate synthase subunit HisF [Medicago truncatula]	XP_013459818.1 (+1)	63 kDa	1	1	1	0.218	0.211	0.271	10	11	13	15	13	18	18.102	16.998	16.973	16.1	15.93	15.88	65991.8	63303.6	65991.8	63303.6	61147.3	64187.3	1.03525	0.156404	XP_013459818.1
20S proteasome subunit alpha type 1 [Medicago truncatula]	XP_013466130.1	31 kDa	1	1	1	0.32	0.373	0.32	7	9	8	12	15	16	14.908	21.855	18.589	16.97	16.58	16.51	97289.7	98647.9	98647.9	95287.5	99334	95950.3	1.01381	0.37212	XP_013466130.1
Vps51/Vps67 protein [Medicago truncatula]	XP_013469375.1	123 kDa	1	1	1	0.0722	0.074	0.123	6	8	13	9	10	19	10.648	13.356	18.589	15.77	15.55	15.72	53974.9	52498.9	57449.2	54350.3	54728.3	54350.3	1.00302	0.91634	XP_013469375.1
hypothetical protein MTR_1g116875 [Medicago truncatula]	XP_013470509.1	70 kDa	1	1	1	0.153	0.137	0.157	9	7	9	14	11	14	18.102	15.784	12.932	16.2	16.36	16.41	85877.9	79573.5	80127	84695.6	76862.9	79573.5	1.01844	0.653009	XP_013470509.1
light-harvesting complex I chlorophyll A/B-binding protein [Medicago truncatula]	XP_003593177.1	28 kDa	1	1	1	0.222	0.126	0.142	5	3	3	9	6	5	21.297	10.927	8.0823	15.48	16.44	16.39	69272.7	68319	67847.1	71715.6	74761.1	72214.5	0.939402	0.0128467	XP_003593177.1
hypothetical protein MTR_1g079870 [Medicago truncatula]	XP_003590938.1	50 kDa	1	1	1	0.245	0.216	0.241	10	9	9	16	13	12	19.167	15.784	13.74	16.82	17.22	17.03	134757	128375	132902	132902	134757	132902	0.988698	0.491265	XP_003590938.1
glutamyl-tRNA synthetase [Medicago truncatula]	XP_003591273.1	83 kDa	1	1	1	0.0871	0.128	0.177	6	9	12	7	12	19	7.4538	15.784	18.589	17.82	17.32	17.32	161369	172951	162491	163621	174154	172951	0.972754	0.403319	XP_003591273.1
Nod factor-binding lectin-nucleotide phosphohydrolase [Medicago truncatula]	XP_003624589.2 (+1)	50 kDa	1	1	1	0.149	0.149	0.149	5	5	5	12	10	10	24.491	19.427	12.932	15.87	15.97	16.25	55492.3	60305.4	62000.8	73222.5	73222.5	72716.7	0.811266	0.00213829	XP_003624589.2
vacuolar H+-ATPase subunit H, putative [Medicago truncatula]	XP_003629515.2	55 kDa	1	1	1	0.154	0.167	0.233	6	7	11	10	10	17	14.908	15.784	18.589	16.11	15.58	15.76	59064.4	53602	57052.4	55492.3	55109	53602	1.03359	0.339351	XP_003629515.2
universal stress family protein [Medicago truncatula]	XP_013441202.1 (+1)	27 kDa	1	1	1	0.289	0.289	0.293	7	7	8	9	13	13	9.5835	16.998	13.74	17.69	16.86	16.94	124864	130167	127488	128375	130167	127488	0.990906	0.534002	XP_013441202.1
glycoside hydrolase family 1 protein [Medicago truncatula]	XP_013442682.1	59 kDa	1	1	1	0.0798	0.169	0.218	4	9	11	7	13	17	10.648	15.784	17.781	14.24	14.62	14.44	29944.4	26615.9	31433.2	25006.2	23010.4	23657.3	1.22769	0.02421	XP_013442682.1
CDGSH iron-sulfur domain protein [Medicago truncatula]	XP_013443020.1	19 kDa	1	1	1	0.301	0.341	0.295	5	6	4	12	13	8	19.167	23.069	12.123	16.94	17.3	17.47	124002	138545	148489	174154	160254	156956	0.836523	0.0389557	XP_013443020.1
glycyl-tRNA synthetase alpha chain/beta chain [Medicago truncatula]	XP_013443830.1	121 kDa	1	1	1	0.16	0.0853	0.108	14	9	9	19	9	10	22.361	10.927	10.507	16.11	16.5	16.35	87682.4	83529.6	79573.5	78478	80127	85877.9	1.02578	0.552306	XP_013443830.1
ATP-dependent chaperone ClpB [Medicago truncatula]	XP_013457978.1	101 kDa	1	1	1	0.106	0.216	0.243	5	12	13	5	13	17	8.5186	23.069	19.397	16.19	15.57	15.83	55878.3	53974.9	60305.4	56266.9	53231.8	51776.1	1.05508	0.266463	XP_013457978.1
thylakoid soluble phosphoprotein TSP9 protein [Medicago truncatula]	XP_013460172.1	10 kDa	1	1	1	0.368	0.347	0.221	5	4	3	10	10	7	22.361	19.427	8.0823	17.19	17.62	17.82	136638	163621	162491	195933	202842	191901	0.783425	0.0104232	XP_013460172.1
NADH-ubiquinone oxidoreductase 39 kDa subunit [Medicago truncatula]	XP_013468421.1	44 kDa	1	1	1	0.225	0.232	0.217	9	9	9	13	14	16	14.908	20.641	14.548	16.61	16.21	16.13	77397.5	88292.3	78478	72716.7	72716.7	74244.7	1.11148	0.0802101	XP_013468421.1
fructose-bisphosphate aldolase [Medicago truncatula]	XP_013470121.1	43 kDa	1	1	1	0.217	0.363	0.276	6	11	9	8	16	16	18.102	25.497	21.014	17.84	17.01	17.01	132902	141457	158048	136638	131984	128375	1.08919	0.202866	XP_013470121.1
dynamin-like protein 1E [Medicago truncatula]	XP_003630965.1	69 kDa	1	1	1	0.0731	0.231	0.304	3	10	15	4	15	19	6.389	24.283	21.014	17.56	16.38	16.58	92041.7	88906.4	97289.7	97966.4	92681.9	92681.9	0.982027	0.603365	XP_003630965.1
ribulose bisphosphate carboxylase large chain domain protein [Medicago truncatula]	XP_013443691.1	53 kDa	1	1	1	0.386	0.299	0.361	6	2	4	11	3	5	436.58	150.56	143.86	15.6	16.47	17.61	63303.6	221969	57052.4	63743.9	189259	64633.7	1.07773	0.909759	XP_013443691.1
glycine cleavage system H protein [Medicago truncatula]	XP_003611464.1	18 kDa	1	1	1	0.271	0.0542	0.175	3	1	2	9	2	8	26.621	4.8567	12.932	16.68	17.4	17.73	102127	124864	103552	126607	137588	127488	0.843904	0.0667965	XP_003611464.1
60S ribosomal protein L3B [Medicago truncatula]	XP_003592084.2	45 kDa	1	1	1	0.242	0.108	0.226	10	5	10	14	9	15	17.037	12.142	14.548	16.98	16.99	17.13	118129	141457	138545	144429	138545	125733	0.974123	0.720577	XP_003592084.2
P-loop nucleoside triphosphate hydrolase superfamily protein [Medicago truncatula]	XP_003600480.1	51 kDa	1	1	1	0.2	0.228	0.308	8	9	13	10	13	23	10.648	16.998	22.63	17.13	16.67	16.4	102837	102127	103552	97966.4	95950.3	96617.7	1.06189	0.00114851	XP_003600480.1
beta-galactosidase [Medicago truncatula]	XP_003602680.1 (+1)	88 kDa	1	1	1	0.0871	0.143	0.136	5	10	8	6	15	15	6.389	20.641	16.165	16.3	15.18	15.58	44453.2	46663.3	47643.8	43538.4	40622.7	42055.3	1.09938	0.029742	XP_003602680.1
topless-like protein [Medicago truncatula]	XP_003604345.2	125 kDa	1	1	1	0.0721	0.12	0.161	6	12	15	9	14	21	14.908	19.427	22.63	16.25	15.87	15.81	65083.3	63303.6	67847.1	62866.3	61572.6	59888.9	1.06459	0.0657063	XP_003604345.2
vacuolar proton ATPase a3-like protein [Medicago truncatula]	XP_003607000.1	93 kDa	1	1	1	0.103	0.167	0.145	8	11	11	11	16	16	12.778	21.855	13.74	17.39	16.79	17.13	134757	132902	144429	135694	128375	137588	1.02597	0.486988	XP_003607000.1
vacuolar H+-translocating inorganic pyrophosphatase [Medicago truncatula]	XP_003609463.1	80 kDa	1	1	1	0.0876	0.115	0.0993	6	9	8	11	17	17	12.778	24.283	15.356	18.38	17.93	18.19	256749	262144	269514	265803	265803	263967	0.990991	0.558692	XP_003609463.1
protein disulfide isomerase-like protein [Medicago truncatula]	XP_003616851.1	47 kDa	1	1	1	0.207	0.0943	0.324	7	5	11	13	7	20	15.972	8.4992	21.014	17.09	16.03	16.14	74244.7	76862.9	71715.6	71220.3	73222.5	71715.6	1.03083	0.238111	XP_003616851.1
heat shock protein 81-2 [Medicago truncatula]	XP_003617951.1	90 kDa	1	1	1	0.208	0.216	0.261	8	9	11	11	13	20	42.593	37.639	42.028	16.49	16.1	16	80127	77935.9	75804.7	65991.8	67378.5	69272.7	1.15409	0.00267816	XP_003617951.1
nascent proteinassociated complex alpha chain [Medicago truncatula]	XP_003624883.1	22 kDa	1	1	1	0.384	0.3	0.3	6	4	4	12	10	8	18.102	20.641	14.548	16.03	15.28	15.28	46987.8	46663.3	44453.2	42642.4	40063.5	41764.8	1.10953	0.0144207	XP_003624883.1
import component Toc86/159, G and M domain protein [Medicago truncatula]	XP_003629921.1	149 kDa	1	1	1	0.093	0.075	0.0815	10	8	9	13	10	14	18.102	12.142	15.356	16.32	16.31	16.2	84110.6	77397.5	82379.6	84695.6	77935.9	77935.9	1.0138	0.732644	XP_003629921.1
haloacid dehalogenase-like hydrolase family protein [Medicago truncatula]	XP_013450462.1	118 kDa	1	1	1	0.163	0.0657	0.126	15	7	10	21	7	12	26.621	8.4992	12.123	16.08	16.48	16.63	69272.7	75281.1	76862.9	85877.9	85877.9	85877.9	0.859424	0.00642005	XP_013450462.1
RAB GTPase-like protein B1C [Medicago truncatula]	XP_013457538.1	23 kDa	1	1	1	0.403	0.519	0.447	6	10	8	11	17	14	18.102	29.14	21.014	16.58	16.06	16.32	82952.6	79573.5	82379.6	81245.5	80127	81245.5	1.00943	0.529348	XP_013457538.1
inactive purple acid phosphatase-like protein [Medicago truncatula]	XP_013460928.1 (+1)	70 kDa	1	1	1	0.0835	0.103	0.193	5	6	11	8	11	19	8.5186	14.57	22.63	19.2	17.58	17.65	190575	200050	193235	186653	197296	201441	0.997387	0.927025	XP_013460928.1
3-oxo-delta(4,5)-steroid 5-beta-reductase-like protein [Medicago truncatula]	XP_013461751.1	44 kDa	1	1	1	0.141	0.195	0.192	4	7	7	6	8	11	11.713	12.142	21.014	17.6	16.88	16.62	127488	124002	124002	117313	119778	116502	1.06193	0.00869948	XP_013461751.1
NADH-ubiquinone oxidoreductase B16.6 subunit [Medicago truncatula]	XP_013467152.1	16 kDa	1	1	1	0.455	0.503	0.503	5	6	6	10	9	14	14.908	12.142	16.165	16.18	15.73	15.92	57052.4	62432.1	60305.4	58656.4	57848.8	60724.9	1.01444	0.6573	XP_013467152.1
GTP-binding protein TypA/BipA [Medicago truncatula]	XP_013467550.1	75 kDa	1	1	1	0.22	0.111	0.128	11	7	7	20	11	13	24.491	14.57	12.123	16.86	17.24	17.25	137588	139509	138545	141457	142441	137588	0.986138	0.285545	XP_013467550.1
hexokinase [Medicago truncatula]	XP_013447305.1	39 kDa	1	1	1	0.35	0.113	0.35	9	3	9	16	6	15	21.297	9.7133	16.165	15.43	15.58	15.53	47314.7	46020.8	51418.5	50710.6	48308.9	48644.9	0.980291	0.616995	XP_013447305.1
phospholipase A1 [Medicago truncatula]	XP_013449829.1	53 kDa	1	1	1	0.134	0.0542	0.141	6	3	6	12	4	12	19.167	4.8567	16.165	16.73	18.1	16.98	126607	137588	144429	141457	139509	140479	0.969579	0.459024	XP_013449829.1
endo-1,4-beta-glucanase [Medicago truncatula]	XP_013447186.1	69 kDa	1	1	1	0.0287	0.236	0.199	2	14	11	2	18	15	2.1297	21.855	12.123	17.89	16.95	17.22	147464	156956	153726	140479	137588	137588	1.10222	0.00862453	XP_013447186.1
photosystem II protein D2 (chloroplast) [Medicago truncatula]	YP_001381731.1	40 kDa	0.97	1	0.96	0.204	0.204	0.178	1	1	1	7	4	5	57.501	25.497	18.589	13.44	14.73	14.33	18690.3	15181.2	15608	17438.6	17682.1	22693.6	0.855834	0.24456	YP_001381731.1
ribosomal protein S13P/S18e [Medicago truncatula]	XP_003592049.1 (+2)	18 kDa	1	1	1	0.474	0.467	0.572	4	3	3	10	7	9	30.88	19.427	26.672	14.06	14.59	14.26	20738.2	15936	16961.8	20594.9	15936	23010.4	0.900819	0.481318	XP_003592049.1
proteasome subunit beta protein [Medicago truncatula]	XP_003597434.2	25 kDa	1	1	1	0.439	0.354	0.471	6	6	7	10	8	12	15.972	9.7133	22.63	13.29	12.74	13.02	9475.59	8422.31	4938.99	354.588	11665.8	18690.3	0.743614	0.658924	XP_003597434.2
2-carboxy-D-arabinitol 1-phosphate (CA1P) phosphatase [Medicago truncatula]	XP_003606253.1	56 kDa	1	1	1	0.24	0.116	0.126	11	5	6	21	6	10	25.556	8.4992	8.8905	15.87	16.88	16.83	77397.5	75804.7	77397.5	87076.8	84695.6	87076.8	0.890866	0.000593279	XP_003606253.1
adenylyl cyclase-associated protein [Medicago truncatula]	XP_003606897.1	51 kDa	1	1	1	0.161	0.229	0.218	6	11	9	8	18	12	8.5186	27.926	11.315	18.25	17.84	18.15	277091	292890	288858	277091	282913	265803	1.04	0.186071	XP_003606897.1
succinyl-CoA ligase [ADP-forming] subunit alpha-2 [Medicago truncatula]	XP_003620150.1	34 kDa	1	1	1	0.226	0.161	0.316	5	4	7	10	10	16	11.713	13.356	21.014	18.61	18.06	18.14	262144	296979	336442	307452	279018	273276	1.04166	0.643901	XP_003620150.1
GYF domain protein [Medicago truncatula]	XP_003622117.2	183 kDa	1	1	1	0.034	0.0772	0.0923	4	11	14	5	15	17	5.3242	20.641	13.74	16.99	16.67	16.73	121450	114105	120611	115698	111757	108701	1.05953	0.0963158	XP_003622117.2
hypothetical protein MTR_7g077880 [Medicago truncatula]	XP_003623981.1	30 kDa	1	1	1	0.425	0.153	0.183	10	4	5	23	6	8	37.269	7.285	6.4658	15.37	16.72	16.81	60724.9	54350.3	65536	74761.1	62000.8	68319	0.880682	0.171696	XP_003623981.1
DNA-damage-repair/toleration protein DRT102, putative [Medicago truncatula]	XP_003626409.1	33 kDa	1	1	1	0.322	0.289	0.319	9	7	8	15	10	14	19.167	15.784	13.74	17.14	17	17.22	139509	136638	135694	147464	148489	155872	0.911507	0.0098968	XP_003626409.1
GDP-D-mannose-3,5-epimerase [Medicago truncatula]	XP_003626450.1 (+2)	46 kDa	1	1	1	0.367	0.411	0.365	7	9	6	10	14	13	25.556	35.211	29.904	18.01	17.25	17.2	163621	179050	181549	155872	159147	156956	1.1107	0.0375986	XP_003626450.1
exocyst complex component Sec10 [Medicago truncatula]	XP_003627461.2	90 kDa	1	1	1	0.101	0.157	0.163	7	12	11	7	17	16	8.5186	21.855	16.165	17.36	16.78	16.83	122295	124002	127488	122295	118950	116502	1.04483	0.0781093	XP_003627461.2
aspartate-semialdehyde dehydrogenase [Medicago truncatula]	XP_003630985.1	41 kDa	1	1	1	0.243	0.232	0.232	6	6	6	15	9	13	22.361	15.784	12.123	15.84	15.95	15.87	64187.3	61572.6	64633.7	63303.6	60724.9	60724.9	1.03053	0.217175	XP_003630985.1
pfkB family carbohydrate kinase [Medicago truncatula]	XP_013456308.1	35 kDa	1	1	1	0.369	0.293	0.465	6	7	8	8	13	13	12.778	30.354	21.014	16.51	15.2	16.03	44146.1	41476.3	40342.1	48308.9	49667	53231.8	0.833057	0.0104508	XP_013456308.1
sulfite reductase [ferredoxin] protein [Medicago truncatula]	XP_013456601.1	77 kDa	1	1	1	0.132	0.0984	0.197	8	7	11	13	8	16	17.037	10.927	13.74	17.63	17.62	17.7	187951	208545	198668	208545	217401	200050	0.950748	0.256764	XP_013456601.1
Hsc70-interacting protein [Medicago truncatula]	XP_013457651.1	42 kDa	1	1	1	0.126	0.205	0.213	5	9	8	8	19	16	8.5186	25.497	15.356	17.88	17.19	17.2	146445	162491	160254	150562	154795	149522	1.03146	0.416594	XP_013457651.1
prolyl oligopeptidase-like protein [Medicago truncatula]	XP_013462243.1	82 kDa	1	1	1	0.12	0.0975	0.141	8	7	10	13	11	16	15.972	14.57	12.932	16.89	16.63	16.6	104998	105728	102127	106464	100721	102837	1.00913	0.662355	XP_013462243.1
cytosol aminopeptidase family protein [Medicago truncatula]	XP_013464036.1	38 kDa	1	1	1	0.304	0.207	0.341	8	5	9	16	8	14	17.037	12.142	15.356	15.84	16.41	16.35	87682.4	84110.6	85284.7	71715.6	72214.5	78478	1.15588	0.0087581	XP_013464036.1
ATP sulfurylase [Medicago truncatula]	XP_013469727.1	52 kDa	1	1	1	0.172	0.163	0.198	10	8	9	13	13	13	15.972	16.998	11.315	16.98	16.89	16.68	101421	114105	110985	114898	110218	108701	0.978113	0.59705	XP_013469727.1
carotenoid cleavage dioxygenase 4a-6 [Medicago truncatula]	XP_003612461.2	64 kDa	1	1	1	0.193	0.0568	0.129	11	3	7	21	3	11	29.815	3.6425	10.507	17.25	18.87	18.17	171756	190575	218913	207105	215899	198668	0.934969	0.40766	XP_003612461.2
seed linoleate 9S-lipoxygenase [Medicago truncatula]	XP_003627181.2	98 kDa	1	0.94	1	0.105	0.0736	0.189	3	1	8	6	2	14	57.501	42.496	86.48	17.08	17.32	16.24	87682.4	84695.6	71220.3	94629.3	78478	89524.8	0.927527	0.413195	XP_003627181.2
ribosomal L22e family protein [Medicago truncatula]	XP_003591517.1	14 kDa	1	1	1	0.378	0.336	0.571	4	4	6	10	8	11	17.037	10.927	18.589	19.7	19.26	18.97	394591	561918	659037	1.29095e+06	524288	546552	0.684035	0.39861	XP_003591517.1
24-methylenesterol C-methyltransferase [Medicago truncatula]	XP_003603838.1	40 kDa	1	1	1	0.2	0.283	0.3	6	10	10	8	14	18	9.5835	20.641	18.589	17.82	16.87	16.85	131072	136638	133826	124002	127488	125733	1.06446	0.0129017	XP_003603838.1
ATP-citrate synthase alpha chain protein [Medicago truncatula]	XP_003613199.1	47 kDa	1	1	1	0.222	0.137	0.258	6	6	10	6	8	20	8.5186	12.142	16.973	17.87	17.08	17.39	146445	172951	159147	179050	185364	185364	0.87043	0.0402836	XP_003613199.1
26S proteasome regulatory particle non-ATPase subunit 8 [Medicago truncatula]	XP_003616580.1	35 kDa	1	1	1	0.235	0.206	0.268	8	6	9	11	11	14	14.908	14.57	16.165	16.82	16.72	16.72	111757	112534	116502	110218	107950	120611	1.00595	0.87976	XP_003616580.1
nuclear RNA-binding-like protein [Medicago truncatula]	XP_013443833.1	39 kDa	1	1	1	0.204	0.137	0.169	6	4	5	12	9	10	15.972	15.784	10.507	18.82	17.84	18	290867	327242	303219	263967	286863	273276	1.11797	0.061571	XP_013443833.1
40S ribosomal S8-like protein [Medicago truncatula]	XP_013448528.1	25 kDa	1	1	1	0.332	0.332	0.332	6	6	6	13	10	11	20.232	13.356	13.74	18.37	18.48	18.57	327242	338783	324982	353169	358099	341139	0.941657	0.0362779	XP_013448528.1
alpha-galactosidase-like protein [Medicago truncatula]	XP_013449265.1	45 kDa	1	1	1	0.157	0.225	0.275	6	8	10	11	13	17	12.778	16.998	16.165	17.55	17.16	17.2	145433	148489	148489	146445	152664	153726	0.976984	0.235217	XP_013449265.1
adenine nucleotide alpha hydrolase superfamily protein [Medicago truncatula]	XP_013454933.1	18 kDa	1	1	1	0.303	0.376	0.418	6	8	8	10	11	14	11.713	13.356	16.165	18.91	17.89	18.21	327242	345901	341139	254976	279018	279018	1.24756	0.00236021	XP_013454933.1
cullin 3B [Medicago truncatula]	XP_013458250.1	87 kDa	1	1	1	0.0941	0.13	0.159	7	10	13	9	13	20	10.648	15.784	16.165	16.44	15.6	15.38	52498.9	53602	53602	52136.3	51776.1	52864.1	1.01867	0.115948	XP_013458250.1
glutathione S-transferase [Medicago truncatula]	XP_013459651.1	25 kDa	1	1	1	0.335	0.293	0.386	7	6	9	11	7	13	15.972	10.927	16.165	15.58	15.73	15.53	47975.2	48644.9	50710.6	52498.9	50710.6	51418.5	0.952807	0.0668938	XP_013459651.1
plastid lipid-associated protein [Medicago truncatula]	XP_013467673.1	32 kDa	1	1	1	0.387	0.182	0.424	9	5	10	20	7	13	24.491	9.7133	14.548	15.07	15.8	15.66	43538.4	46020.8	43237.6	50012.5	51418.5	52498.9	0.86271	0.00346628	XP_013467673.1
adenylate kinase [Medicago truncatula]	XP_013464066.1	66 kDa	1	1	1	0.265	0.0641	0.162	16	3	8	24	4	10	28.75	4.8567	10.507	15.14	16.13	16.06	50012.5	37902.4	42642.4	69272.7	42055.3	52864.1	0.795149	0.265178	XP_013464066.1
ATP-dependent Clp protease proteolytic protein [Medicago truncatula]	XP_003591392.1	33 kDa	1	1	1	0.158	0.0921	0.158	5	3	4	12	4	9	23.426	6.0708	11.315	14.91	15.55	15.6	42939	35610.1	34397.1	40905.3	36358.4	40905.3	0.955803	0.600816	XP_003591392.1
ATP synthase CF0 subunit I (chloroplast) [Medicago truncatula]	YP_001381722.1	22 kDa	1	1	0.96	0.115	0.12	0.0677	2	2	1	7	4	3	35.139	6.0708	9.6987	15.97	16.39	16.62	64187.3	65536	69754.6	74244.7	72716.7	74761.1	0.899673	0.0142302	YP_001381722.1
tubulin beta-1 chain [Medicago truncatula]	XP_003604816.1	51 kDa	0.97	0.97	0.96	0.394	0.439	0.432	1	1	1	4	4	4	55.371	115.35	104.26	16.75	15.71	15.78	59064.4	55109	58656.4	54350.3	50012.5	56658.3	1.07334	0.164703	XP_003604816.1
papain family cysteine protease [Medicago truncatula]	XP_003589348.1	40 kDa	1	1	1	0.179	0.198	0.217	6	7	7	9	8	11	14.908	12.142	13.74	15.38	15.79	15.48	40905.3	43237.6	41189.8	47975.2	46987.8	48983.2	0.870691	0.00266068	XP_003589348.1
ubiquitin carboxyl-terminal hydrolase [Medicago truncatula]	XP_003596499.2 (+1)	89 kDa	1	1	1	0.0835	0.106	0.193	6	9	15	8	11	20	9.5835	13.356	18.589	17.27	16.92	16.94	121450	125733	128375	125733	124864	127488	0.993315	0.716386	XP_003596499.2
plant/F18G18-200 protein [Medicago truncatula]	XP_003597843.1	41 kDa	1	1	1	0.164	0.185	0.185	4	5	5	6	13	11	18.102	43.71	26.672	18.31	16.01	16.45	83529.6	90774.5	86475.3	72214.5	73731.8	74244.7	1.18433	0.00348799	XP_003597843.1
uridine 5-monophosphate synthase-like protein [Medicago truncatula]	XP_003598629.1 (+1)	51 kDa	1	1	1	0.19	0.234	0.291	8	11	14	10	13	18	12.778	16.998	16.165	17.14	16.76	16.89	119778	130167	124002	122295	125733	123145	1.00747	0.786261	XP_003598629.1
argininosuccinate synthase [Medicago truncatula]	XP_003608852.1	52 kDa	1	1	1	0.245	0.211	0.218	10	11	9	13	13	14	17.037	15.784	12.123	15.07	15.23	14.94	23987.6	27939.1	23170.5	32316.9	31433.2	34877.3	0.761424	0.0120515	XP_003608852.1
NAD-dependent aldehyde dehydrogenase family protein [Medicago truncatula]	XP_003608978.2	59 kDa	1	1	1	0.272	0.173	0.202	11	6	9	17	7	11	28.75	18.212	16.165	15.45	16.29	15.78	39511.9	40063.5	45073.8	63303.6	57052.4	57848.8	0.699471	0.0025079	XP_003608978.2
branched-chain amino acid aminotransferase [Medicago truncatula]	XP_003611530.1	44 kDa	1	1	1	0.284	0.213	0.277	10	8	10	12	9	14	13.843	10.927	14.548	17.28	17.06	17.05	142441	148489	140479	129267	133826	126607	1.10703	0.0122358	XP_003611530.1
neutral alpha-glucosidase [Medicago truncatula]	XP_003612579.1 (+2)	118 kDa	1	1	1	0.086	0.0888	0.127	7	8	11	8	10	16	9.5835	14.57	15.356	16.65	16.64	16.59	101421	92681.9	107950	95287.5	95287.5	92681.9	1.06636	0.236875	XP_003612579.1
protein transporter Sec23-like protein [Medicago truncatula]	XP_003626160.2	113 kDa	1	1	1	0.112	0.143	0.158	9	13	15	11	16	17	11.713	19.427	15.356	16.15	15.69	15.84	57848.8	59475.2	59475.2	56658.3	55878.3	58251.2	1.0352	0.0860394	XP_003626160.2
glucose-6-phosphate 1-dehydrogenase, partial [Medicago truncatula]	XP_013441722.1	41 kDa	1	1	1	0.214	0.217	0.245	7	8	8	10	11	13	12.778	15.784	13.74	17.41	17.21	17.16	144429	146445	149522	146445	146445	154795	0.983718	0.48391	XP_013441722.1
caffeoyl-CoA 3-O-methyltransferase [Medicago truncatula]	XP_013457416.1	28 kDa	1	1	1	0.169	0.169	0.169	4	4	4	11	10	11	14.908	15.784	15.356	17.43	16.24	16.51	86475.3	88906.4	87076.8	91405.9	93326.6	98647.9	0.92617	0.038005	XP_013457416.1
proliferation-associated 2G4-like protein [Medicago truncatula]	XP_013464612.1	43 kDa	1	1	1	0.205	0.269	0.243	5	8	7	6	17	13	12.778	36.425	23.439	17.74	16.72	16.83	129267	140479	136638	117313	123145	117313	1.13588	0.0132551	XP_013464612.1
NADH dehydrogenase subunit 7 (mitochondrion) [Medicago truncatula]	YP_009237626.1	44 kDa	1	1	1	0.124	0.168	0.124	5	6	5	10	12	11	13.843	14.57	12.932	16.87	16.45	16.61	105728	111757	110218	106464	103552	101421	1.05223	0.0800861	YP_009237626.1
ubiquitin carboxyl-terminal hydrolase-like protein [Medicago truncatula]	XP_003589912.1 (+2)	131 kDa	1	1	1	0.0349	0.112	0.124	3	11	11	4	12	16	6.389	18.212	20.206	17.47	16.94	16.91	129267	129267	136638	132902	127488	122295	1.03264	0.34876	XP_003589912.1
Pre-mRNA-processing factor [Medicago truncatula]	XP_003590128.1	56 kDa	1	1	1	0.166	0.17	0.181	7	9	8	10	14	13	10.648	18.212	10.507	18.16	17.69	17.6	220436	218913	233005	221969	214408	211456	1.03785	0.208284	XP_003590128.1
pre-mRNA splicing factor ATP-dependent RNA helicase [Medicago truncatula]	XP_003591371.1	82 kDa	1	1	1	0.141	0.105	0.189	7	6	13	10	6	24	11.713	8.4992	21.014	16.78	16.66	16.41	92041.7	88906.4	94629.3	97289.7	95950.3	95287.5	0.955116	0.0698486	XP_003591371.1
60S ribosomal L28-like protein [Medicago truncatula]	XP_003597635.1	16 kDa	1	1	1	0.479	0.39	0.397	7	5	6	12	8	10	15.972	12.142	9.6987	18.46	18.55	18.31	254976	271388	249728	336442	353169	378517	0.726591	0.00216584	XP_003597635.1
citrate synthase 3, peroxisomal protein [Medicago truncatula]	XP_003599916.1	57 kDa	1	1	1	0.116	0.168	0.131	5	8	6	11	11	12	13.843	15.784	12.123	17.28	16.86	17.03	131984	135694	129267	134757	134757	138545	0.972764	0.175061	XP_003599916.1
NAD-dependent epimerase/dehydratase family protein [Medicago truncatula]	XP_003604095.2	44 kDa	1	1	1	0.234	0.181	0.193	9	7	8	15	8	12	22.361	9.7133	12.123	16.49	17.54	17.2	114898	116502	124002	124864	129267	129267	0.926978	0.04208	XP_003604095.2
methionine-tRNA ligase, putative [Medicago truncatula]	XP_003607408.1	91 kDa	1	1	1	0.114	0.0868	0.161	8	6	11	13	9	18	14.908	10.927	15.356	17.57	17.05	17.09	159147	155872	168221	137588	141457	135694	1.16517	0.00493422	XP_003607408.1
carbamoylphosphate synthase small subunit [Medicago truncatula]	XP_003608865.1	47 kDa	1	1	1	0.148	0.267	0.251	5	10	8	9	14	14	11.713	20.641	16.165	16.05	15.95	15.82	59064.4	61147.3	61147.3	59064.4	57052.4	62432.1	1.01574	0.614198	XP_003608865.1
alpha-1,4-glucan-protein synthase [UDP-forming]-like protein [Medicago truncatula]	XP_003624124.1	38 kDa	1	1	1	0.199	0.207	0.357	5	5	10	7	7	19	10.648	15.784	24.247	16.02	15.16	14.96	33689.2	32093.6	33456.5	32995.9	31000.4	32995.9	1.02317	0.418205	XP_003624124.1
alpha-L-arabinofuranosidase [Medicago truncatula]	XP_003624861.1	74 kDa	1	1	1	0.113	0.0625	0.067	6	4	4	17	6	11	24.491	7.285	9.6987	16.92	17.64	17.39	131072	136638	152664	167059	164759	169391	0.838719	0.0151346	XP_003624861.1
acetolactate synthase, small subunit [Medicago truncatula]	XP_003629945.1	52 kDa	1	1	1	0.18	0.226	0.232	8	11	11	12	15	13	14.908	21.855	12.932	17.39	16.87	16.67	123145	119778	121450	117313	109457	117313	1.05897	0.0726586	XP_003629945.1
2-hydroxyacyl-CoA lyase [Medicago truncatula]	XP_013450709.1	61 kDa	1	1	1	0.213	0.25	0.201	9	10	8	15	11	16	15.972	14.57	15.356	16.16	15.88	16.01	67378.5	67378.5	67378.5	62866.3	62432.1	63743.9	1.06926	0.000348158	XP_013450709.1
alcohol acyltransferase [Medicago truncatula]	XP_013452141.1	52 kDa	1	1	1	0.0781	0.122	0.215	4	7	10	5	11	21	7.4538	15.784	20.206	17.77	16.49	16.1	84695.6	97289.7	93326.6	80127	85284.7	80127	1.12126	0.0725393	XP_013452141.1
lactoylglutathione lyase-like protein [Medicago truncatula]	XP_013455950.1	27 kDa	1	1	1	0.363	0.312	0.402	10	9	9	17	14	11	19.167	16.998	8.8905	16.73	16.77	16.93	128375	125733	120611	126607	130167	127488	0.975164	0.275043	XP_013455950.1
FAD-binding berberine family protein [Medicago truncatula]	XP_013457301.1	60 kDa	1	1	1	0.133	0.192	0.288	6	10	14	6	16	19	6.389	24.283	15.356	17.72	16.34	16.73	87076.8	89524.8	91405.9	93326.6	94629.3	95950.3	0.944	0.0223775	XP_013457301.1
FKBP-type peptidyl-prolyl cis-trans isomerase [Medicago truncatula]	XP_003606829.2	25 kDa	1	1	1	0.275	0.157	0.166	6	4	4	14	6	9	26.621	7.285	13.74	16.87	17.77	17.66	138545	148489	154795	175365	181549	179050	0.824366	0.00343798	XP_003606829.2
WEB family plant protein [Medicago truncatula]	XP_003610816.1	99 kDa	1	1	1	0.0507	0.121	0.187	4	11	14	5	17	18	5.3242	21.855	17.781	17.64	16.75	16.96	121450	136638	136638	134757	138545	130167	0.97833	0.630983	XP_003610816.1
annexin D8 [Medicago truncatula]	XP_013442189.1	36 kDa	1	1	1	0.0762	0.251	0.197	3	9	7	3	17	13	3.1945	25.497	16.165	19.67	17.45	17.65	180295	200050	194579	209996	220436	212927	0.89363	0.0266435	XP_013442189.1
vacuolar sorting-associated-like protein [Medicago truncatula]	XP_003594406.2	91 kDa	1	1	1	0.114	0.133	0.155	7	11	10	8	15	13	8.5186	19.427	12.932	16.56	16.04	16.11	70239.7	76332	73222.5	72716.7	77397.5	73222.5	0.984138	0.634817	XP_003594406.2
prohibitin complex protein [Medicago truncatula]	XP_003598185.2	30 kDa	1	1	1	0.255	0.255	0.317	6	6	7	11	9	14	13.843	10.927	16.973	16.07	15.88	15.65	52498.9	47314.7	48644.9	50360.3	50710.6	59475.2	0.924709	0.296955	XP_003598185.2
global transcription factor [Medicago truncatula]	XP_003600629.1	120 kDa	1	1	1	0.0835	0.0638	0.173	8	7	17	9	9	27	9.5835	10.927	23.439	16.3	15.97	15.89	64633.7	63303.6	68794.2	46020.8	60724.9	61572.6	1.16881	0.149198	XP_003600629.1
rubredoxin family protein [Medicago truncatula]	XP_003610879.2	29 kDa	1	1	1	0.326	0.267	0.326	6	5	6	12	9	9	22.361	14.57	8.8905	16.14	16.78	16.74	80127	87076.8	81810.6	92041.7	92041.7	97289.7	0.884997	0.0167618	XP_003610879.2
Rieske (2Fe-2S) domain protein [Medicago truncatula]	XP_003610942.1	30 kDa	1	1	1	0.221	0.202	0.176	6	5	5	13	8	9	22.361	9.7133	12.932	15.77	16.45	16.11	56658.3	61572.6	61572.6	73222.5	71715.6	69272.7	0.839376	0.00459605	XP_003610942.1
ATP-dependent Clp protease proteolytic protein [Medicago truncatula]	XP_003612602.1	33 kDa	1	1	1	0.205	0.178	0.205	5	4	5	14	6	13	24.491	9.7133	12.932	15.4	15.6	15.58	48308.9	46020.8	37640.5	41764.8	44762.4	46987.8	0.98843	0.892539	XP_003612602.1
glycoside hydrolase family 3 protein [Medicago truncatula]	XP_003615008.2	86 kDa	1	1	1	0.0844	0.11	0.16	6	9	12	7	10	16	7.4538	12.142	16.165	17.23	16.37	16.41	76332	75804.7	76862.9	85284.7	86475.3	87682.4	0.882661	0.000178716	XP_003615008.2
trypsin-like serine protease [Medicago truncatula]	XP_003618288.1	46 kDa	1	1	1	0.243	0.116	0.153	9	6	5	18	9	8	25.556	13.356	7.2741	15.9	16.69	16.66	69272.7	69272.7	66913.1	81810.6	82952.6	82952.6	0.829412	8.6635e-05	XP_003618288.1
aldose 1-epimerase family protein [Medicago truncatula]	XP_003619838.1	37 kDa	1	1	1	0.215	0.23	0.28	6	7	8	10	11	11	12.778	14.57	10.507	16.7	16.14	16.2	77397.5	80684.3	75281.1	69754.6	69272.7	76862.9	1.08093	0.116291	XP_003619838.1
glyoxysomal fatty acid beta-oxidation MFP-A protein [Medicago truncatula]	XP_003620604.1	78 kDa	1	1	1	0.118	0.072	0.181	9	6	12	13	8	18	14.908	12.142	16.165	17.02	16.8	16.65	110218	111757	112534	111757	114105	114898	0.981655	0.147678	XP_003620604.1
drug resistance transporter-like ABC domain protein [Medicago truncatula]	XP_003627034.2 (+1)	167 kDa	1	1	1	0.11	0.0784	0.048	14	10	6	17	14	8	18.102	16.998	6.4658	15.89	16.12	16.27	68319	63303.6	68794.2	78478	74244.7	76862.9	0.872951	0.0105752	XP_003627034.2
pectinacetylesterase family protein [Medicago truncatula]	XP_003628995.2 (+1)	47 kDa	1	1	1	0.146	0.262	0.2	6	10	9	9	16	12	10.648	21.855	12.932	18.88	17.52	18.09	228210	231395	233005	229797	220436	228210	1.02088	0.216056	XP_003628995.2
tubulin beta-1 chain [Medicago truncatula]	XP_003629736.1	50 kDa	1	1	1	0.361	0.325	0.414	5	3	6	8	6	15	37.269	91.062	68.699	16.58	15.9	16.11	68319	73731.8	70728.3	67378.5	65536	66913.1	1.06481	0.0600528	XP_003629736.1
1-aminocyclopropane-1-carboxylate deaminase, putative [Medicago truncatula]	XP_003631148.1	42 kDa	1	1	1	0.247	0.186	0.188	9	6	7	18	9	12	22.361	12.142	9.6987	17.03	17.33	17.38	151609	149522	152664	148489	155872	160254	0.976713	0.367693	XP_003631148.1
carnitine/acylcarnitine carrier-like protein [Medicago truncatula]	XP_013446049.1	31 kDa	1	1	1	0.313	0.192	0.286	10	6	8	17	8	10	21.297	10.927	8.0823	17.8	18.4	18.68	269514	254976	256749	307452	292890	279018	0.888417	0.0253612	XP_013446049.1
thylakoid membrane phosphoprotein 14 kDa protein [Medicago truncatula]	XP_013450586.1	18 kDa	1	1	1	0.217	0.205	0.217	5	3	5	10	7	11	23.426	9.7133	11.315	16.26	17.5	17.32	107204	115698	105728	117313	133826	138545	0.843323	0.0465158	XP_013450586.1
ABC transporter family protein [Medicago truncatula]	XP_013455966.1	66 kDa	1	1	1	0.0915	0.122	0.169	5	7	10	6	11	16	6.389	14.57	17.781	17.41	16.85	17.07	128375	134757	136638	124864	126607	122295	1.06957	0.0362491	XP_013455966.1
ribosomal protein S8 [Medicago truncatula]	XP_013458186.1	15 kDa	1	1	1	0.346	0.362	0.615	5	5	8	7	5	14	10.648	7.285	15.356	18.24	17.83	17.76	214408	233005	241222	251465	242900	234625	0.944642	0.221705	XP_013458186.1
importin beta-like protein [Medicago truncatula]	XP_013461432.1	96 kDa	1	1	1	0.0944	0.135	0.114	5	8	6	10	15	11	13.843	33.997	16.165	15.44	14.64	14.9	31872	31651.8	31872	30152.7	29328.2	31433.2	1.0493	0.0725973	XP_013461432.1
6-phosphofructokinase [Medicago truncatula]	XP_013462064.1	57 kDa	1	1	1	0.121	0.162	0.233	6	8	11	9	11	15	9.5835	13.356	13.74	18.7	17.67	17.74	234625	234625	244589	205674	205674	205674	1.15691	0.000627955	XP_013462064.1
polyadenylate-binding protein RBP47B [Medicago truncatula]	XP_013462803.1	44 kDa	1	1	1	0.14	0.162	0.224	5	7	7	11	11	11	15.972	14.57	12.123	18.07	17.05	17.24	154795	165905	171756	155872	159147	152664	1.05297	0.195187	XP_013462803.1
ABC1 family kinase [Medicago truncatula]	XP_003615440.1	60 kDa	1	1	1	0.287	0.0524	0.14	14	2	7	22	3	8	30.88	3.6425	8.0823	15.5	16.43	16.09	73731.8	59064.4	56266.9	68794.2	57449.2	59475.2	1.01801	0.871067	XP_003615440.1
phospholipid hydroperoxide glutathione peroxidase [Medicago truncatula]	XP_003630521.2	18 kDa	1	1	1	0.329	0.257	0.407	3	3	4	7	5	7	24.491	14.57	17.781	17.13	17.1	17.32	129267	133826	138545	159147	156956	151609	0.858731	0.00322669	XP_003630521.2
neutral/alkaline invertase [Medicago truncatula]	XP_003591999.1	63 kDa	1	1	1	0.0991	0.249	0.196	4	12	10	5	16	14	5.3242	21.855	14.548	16.58	15.67	15.62	51418.5	55878.3	55492.3	56266.9	54728.3	55109	0.980042	0.502114	XP_003591999.1
FAD-binding berberine family protein [Medicago truncatula]	XP_003594610.1	60 kDa	1	1	1	0.159	0.138	0.172	8	7	9	12	13	14	12.778	18.212	12.932	16.98	17.11	17.15	127488	132902	140479	150562	145433	142441	0.914316	0.0481765	XP_003594610.1
gamma-glutamylhydrolase [Medicago truncatula]	XP_003596308.1	38 kDa	1	1	1	0.153	0.25	0.265	5	9	9	6	14	13	7.4538	20.641	12.123	18.19	17.21	17.34	185364	190575	190575	180295	180295	179050	1.0498	0.00740775	XP_003596308.1
rhodanese/cell cycle control phosphatase superfamily protein [Medicago truncatula]	XP_003601656.2 (+3)	151 kDa	1	1	1	0.117	0.0697	0.0791	14	9	9	21	11	11	25.556	15.784	8.8905	16.43	17.16	17.21	119778	116502	113317	125733	124864	119778	0.943901	0.0581094	XP_003601656.2
serpin-ZX-like protein [Medicago truncatula]	XP_003602973.1	43 kDa	1	1	1	0.311	0.229	0.321	10	8	10	14	11	13	18.102	13.356	11.315	16.66	16.42	16.69	90147.5	99334	97966.4	95950.3	101421	97289.7	0.97552	0.506776	XP_003602973.1
ribulose bisphosphate carboxylase/oxygenase activase [Medicago truncatula]	XP_003604901.1	52 kDa	1	1	1	0.441	0.3	0.412	7	5	6	15	7	10	130.97	27.926	50.918	14.88	15.89	15.68	41476.3	40905.3	40905.3	46663.3	47643.8	46987.8	0.87255	6.44461e-05	XP_003604901.1
30S ribosomal protein S4 [Medicago truncatula]	XP_003606042.2 (+1)	23 kDa	1	1	1	0.458	0.254	0.294	9	5	6	15	6	11	20.232	7.285	9.6987	16.85	17.44	17.38	131984	135694	145433	152664	153726	147464	0.910231	0.0380328	XP_003606042.2
26S proteasome non-ATPase regulatory subunit 6 [Medicago truncatula]	XP_003608889.1	45 kDa	1	1	1	0.16	0.189	0.282	5	6	10	8	8	14	9.5835	14.57	13.74	15.76	15.29	15.45	52498.9	51418.5	52498.9	45703	46341	46663.3	1.12767	0.000208094	XP_003608889.1
eukaryotic translation initiation factor [Medicago truncatula]	XP_003624182.1	47 kDa	1	1	1	0.234	0.156	0.273	9	7	10	12	9	17	13.843	14.57	15.356	15.5	14.92	14.78	37902.4	37380.5	35119.9	31872	34877.3	33689.2	1.09921	0.0530725	XP_003624182.1
cell division FtsZ-like protein [Medicago truncatula]	XP_003625812.1	52 kDa	1	1	1	0.174	0.233	0.247	6	8	9	8	11	16	9.5835	14.57	17.781	17.18	16.43	16.43	102127	93326.6	88906.4	93975.7	93326.6	102837	0.98008	0.716991	XP_003625812.1
evolutionarily carboxy-terminal region protein [Medicago truncatula]	XP_003629923.2	73 kDa	1	1	1	0.0985	0.113	0.184	6	7	13	8	10	18	8.5186	13.356	16.973	17.56	16.99	16.99	147464	156956	152664	124002	124002	121450	1.23719	0.000527171	XP_003629923.2
lysyl-tRNA synthetase (class II) [Medicago truncatula]	XP_013443877.1	65 kDa	1	1	1	0.183	0.064	0.211	9	3	11	15	4	16	20.232	4.8567	13.74	14.89	15.12	15.27	36611.3	35610.1	38166	39239	34397.1	46987.8	0.915137	0.413359	XP_013443877.1
50S ribosomal protein L13 [Medicago truncatula]	XP_013445358.1	27 kDa	1	1	1	0.371	0.242	0.333	7	4	6	15	5	7	24.491	6.0708	6.4658	16.27	16.71	16.71	89524.8	84695.6	94629.3	104998	102837	95287.5	0.886935	0.0498271	XP_013445358.1
heat shock 70 kDa protein [Medicago truncatula]	XP_013447247.1	74 kDa	1	1	1	0.313	0.362	0.355	5	4	5	8	6	11	69.214	98.347	91.33	16.48	15.87	16.04	71220.3	76332	72214.5	65991.8	73731.8	73222.5	1.03203	0.483734	XP_013447247.1
sucrose synthase [Medicago truncatula]	XP_013450380.1	92 kDa	1	1	1	0.115	0.132	0.13	8	10	8	12	16	8	19.167	24.283	11.315	17.14	17.11	17.17	140479	147464	152664	141457	141457	142441	1.03586	0.224818	XP_013450380.1
eukaryotic aspartyl protease family protein [Medicago truncatula]	XP_013450613.1	52 kDa	1	1	1	0.206	0.212	0.27	8	8	11	12	13	16	12.778	18.212	15.356	18.63	17.62	17.93	273276	273276	279018	249728	246290	242900	1.11727	0.000463031	XP_013450613.1
coiled-coil vesicle tethering-like protein, putative [Medicago truncatula]	XP_013450737.1	105 kDa	1	1	1	0.105	0.179	0.2	7	13	14	7	15	18	7.4538	19.427	16.973	16.1	16.01	15.95	74244.7	65536	68319	66913.1	66450.8	67378.5	1.03665	0.395967	XP_013450737.1
glutathione S-transferase, amino-terminal domain protein [Medicago truncatula]	XP_013454932.1	26 kDa	1	1	1	0.298	0.28	0.333	6	6	8	11	10	12	11.713	12.142	12.123	18.04	17.38	17.41	170569	179050	170569	191901	195933	202842	0.880667	0.00530052	XP_013454932.1
hypothetical protein MTR_3g062920 [Medicago truncatula]	XP_013460499.1	25 kDa	1	1	1	0.315	0.218	0.315	7	4	7	15	6	13	19.167	7.285	15.356	15.55	15.56	15.69	47643.8	52136.3	51063.3	57052.4	54728.3	55492.3	0.901779	0.0225743	XP_013460499.1
NADP-dependent malate dehydrogenase [Medicago truncatula]	XP_013469285.1	48 kDa	1	1	1	0.121	0.158	0.158	6	7	7	7	12	12	9.5835	19.427	14.548	17.5	17.97	18.08	211456	229797	226633	253214	256749	241222	0.88911	0.0195311	XP_013469285.1
acyl-CoA-binding domain protein [Medicago truncatula]	XP_003612593.1	10 kDa	1	1	1	0.456	0.656	0.656	3	5	4	8	7	12	13.843	9.7133	17.781	15.94	15.18	15.29	37902.4	38431.5	39786.7	40342.1	38698.8	37122.3	0.999632	0.990171	XP_003612593.1
polyribonucleotide nucleotidyltransferase [Medicago truncatula]	XP_003624712.2	101 kDa	1	1	1	0.197	0.0292	0.165	14	3	12	19	3	17	22.361	3.6425	14.548	16.46	16.86	16.71	98647.9	92041.7	95287.5	121450	105728	102127	0.868427	0.0813486	XP_003624712.2
translationally-controlled tumor-like protein [Medicago truncatula]	XP_013463236.1	19 kDa	1	1	1	0.222	0.222	0.365	3	5	5	4	10	9	5.3242	26.712	12.932	16.89	15.91	16.25	79573.5	94629.3	88906.4	74761.1	77935.9	74761.1	1.15674	0.0580086	XP_013463236.1
cytoplasmic-like malate dehydrogenase [Medicago truncatula]	XP_003590025.1	36 kDa	1	1	1	0.443	0.337	0.428	5	3	5	10	5	10	55.371	65.565	55.768	16.35	15.36	15.52	50710.6	54350.3	53974.9	47314.7	43538.4	46987.8	1.15376	0.0134139	XP_003590025.1
geranylgeranyl pyrophosphate synthase [Medicago truncatula]	XP_003594327.1	39 kDa	1	1	1	0.12	0.219	0.205	4	6	6	8	10	13	11.713	14.57	14.548	17.32	16.67	16.48	107950	104273	104273	98647.9	101421	98647.9	1.05951	0.0181485	XP_003594327.1
eukaryotic translation initiation factor 3 subunit I [Medicago truncatula]	XP_003596914.2	36 kDa	1	1	1	0.166	0.325	0.347	5	9	10	9	11	16	11.713	14.57	16.973	18.12	17.59	17.5	197296	208545	223513	195933	187951	197296	1.08289	0.119585	XP_003596914.2
YbaK/proline-tRNA ligase associated domain protein [Medicago truncatula]	XP_003601067.2	36 kDa	1	1	1	0.271	0.307	0.371	7	9	10	10	14	15	14.908	18.212	13.74	16.33	15.91	16.09	65083.3	70728.3	68794.2	66913.1	67378.5	66450.8	1.01925	0.485537	XP_003601067.2
5-oxoprolinase [Medicago truncatula]	XP_003608417.1	138 kDa	1	1	1	0.0434	0.102	0.131	5	12	13	7	13	17	7.4538	16.998	16.165	16.77	16.69	16.68	106464	100025	107204	103552	101421	99334	1.03084	0.292753	XP_003608417.1
phenylalanyl-tRNA synthetase beta chain [Medicago truncatula]	XP_003609165.2 (+1)	67 kDa	1	1	1	0.108	0.108	0.12	6	6	7	9	11	13	11.713	14.57	12.932	15.4	14.78	14.79	34877.3	27364.2	31433.2	27939.1	28724.6	26068.1	1.13227	0.189455	XP_003609165.2
NADH-cytochrome b5 reductase-like protein [Medicago truncatula]	XP_003609284.1	36 kDa	1	1	1	0.252	0.169	0.243	8	6	9	12	8	15	12.778	10.927	15.356	18.43	17.7	17.83	215899	249728	241222	236257	242900	246290	0.974364	0.58933	XP_003609284.1
aspartyl/glutamyl-tRNA(Asn/Gln) amidotransferase subunit B [Medicago truncatula]	XP_003614593.1	61 kDa	1	1	1	0.242	0.153	0.0867	10	7	4	16	9	7	23.426	13.356	8.0823	15.41	15.71	15.62	47314.7	45387.3	48308.9	46020.8	49323.9	46341	0.995236	0.876371	XP_003614593.1
indole-3-glycerol phosphate synthase [Medicago truncatula]	XP_003616764.1	43 kDa	1	1	1	0.217	0.171	0.251	7	6	9	13	9	16	15.972	10.927	14.548	16.32	16.45	16.5	87076.8	91405.9	87076.8	90774.5	88292.3	92041.7	0.979532	0.365816	XP_003616764.1
cysteine synthase/L-3-cyanoalanine synthase [Medicago truncatula]	XP_003623996.1	41 kDa	1	1	1	0.308	0.192	0.237	10	7	8	18	9	11	20.232	12.142	10.507	16.73	17.36	17.39	131072	147464	138545	140479	154795	143431	0.950708	0.325782	XP_003623996.1
3-hydroxyisobutyryl-CoA hydrolase-like protein [Medicago truncatula]	XP_003630825.1	41 kDa	1	1	1	0.212	0.162	0.35	8	5	12	11	5	20	12.778	6.0708	19.397	17.08	16.45	16.39	93975.7	93975.7	92681.9	92041.7	88292.3	95287.5	1.01818	0.46421	XP_003630825.1
oxidoreductase/transition metal ion-binding protein, putative [Medicago truncatula]	XP_013452368.1	106 kDa	1	1	1	0.129	0.12	0.0554	10	9	4	15	10	6	15.972	13.356	4.8494	15.95	15.97	15.9	57848.8	57052.4	61572.6	64633.7	62000.8	64633.7	0.92265	0.040133	XP_013452368.1
subtilisin-like serine protease [Medicago truncatula]	XP_013456464.1	83 kDa	1	1	1	0.0724	0.147	0.184	5	9	11	5	13	17	6.389	19.427	16.973	16.77	15.76	15.95	62000.8	61572.6	62866.3	72214.5	73731.8	68319	0.870135	0.00499257	XP_013456464.1
eukaryotic translation initiation factor 2 EIF2-gamma-II [Medicago truncatula]	XP_013464305.1	51 kDa	1	1	1	0.234	0.148	0.288	8	6	11	11	8	20	12.778	9.7133	16.165	16.71	16.19	16.21	81245.5	82379.6	77935.9	75804.7	80127	72214.5	1.0588	0.166488	XP_013464305.1
RNA recognition motif protein [Medicago truncatula]	XP_013466257.1	54 kDa	1	1	1	0.0954	0.176	0.168	4	7	7	7	12	11	9.5835	15.784	15.356	16.28	15.35	15.3	49323.9	53231.8	49323.9	43237.6	42055.3	40342.1	1.2089	0.00485549	XP_013466257.1
aluminum induced protein with YGL and LRDR motif protein [Medicago truncatula]	XP_013469738.1	27 kDa	1	1	1	0.26	0.22	0.312	7	6	8	10	9	11	11.713	16.998	13.74	16.04	15.62	15.68	61572.6	64633.7	61572.6	57848.8	57848.8	55878.3	1.09444	0.0112412	XP_013469738.1
cinnamyl alcohol dehydrogenase-like protein [Medicago truncatula]	XP_013470061.1	39 kDa	1	1	1	0.179	0.268	0.237	5	9	7	6	16	15	7.4538	20.641	16.165	17.23	16.46	16.97	98647.9	98647.9	97966.4	111757	107204	108701	0.90112	0.00135704	XP_013470061.1
calmodulin-domain kinase CDPK protein [Medicago truncatula]	XP_003611046.1	59 kDa	1	1	1	0.103	0.191	0.221	4	8	10	5	13	16	5.3242	18.212	17.781	16.92	16.18	16.17	75281.1	74761.1	79023.8	80684.3	76332	79023.8	0.970454	0.27658	XP_003611046.1
arabinose kinase-like protein [Medicago truncatula]	XP_003588615.1	109 kDa	1	1	1	0.0756	0.0796	0.137	8	9	13	9	11	16	9.5835	14.57	14.548	17.16	16.83	16.75	114105	114105	118129	112534	111757	112534	1.02825	0.081008	XP_003588615.1
26S proteasome non-ATPase regulatory subunit-like protein [Medicago truncatula]	XP_003589235.1 (+1)	35 kDa	1	1	1	0.179	0.204	0.179	5	6	5	9	11	12	9.5835	15.784	12.932	16.38	15.81	15.92	65083.3	67378.5	69272.7	60724.9	64187.3	60305.4	1.08918	0.0332378	XP_003589235.1
acetolactate synthase 1 catalytic subunit [Medicago truncatula]	XP_003602806.1	71 kDa	1	1	1	0.0922	0.163	0.164	4	9	9	4	15	15	4.2593	18.212	18.589	16.48	16.24	16.06	76332	75281.1	76332	72214.5	71220.3	72214.5	1.05702	0.00105077	XP_003602806.1
sucrose-phosphate synthase family protein [Medicago truncatula]	XP_003609431.1	118 kDa	1	1	1	0.0784	0.123	0.0945	7	12	8	10	16	12	12.778	19.427	9.6987	16.75	16.39	16.51	87682.4	87076.8	89524.8	90774.5	90774.5	94629.3	0.956932	0.0553806	XP_003609431.1
NAD-dependent epimerase/dehydratase family protein [Medicago truncatula]	XP_003609440.1 (+1)	32 kDa	1	1	1	0.271	0.158	0.267	7	3	6	16	5	12	20.232	7.285	11.315	15.7	15.96	16.2	68794.2	65991.8	67847.1	69272.7	65536	77935.9	0.952472	0.421116	XP_003609440.1
EF hand calcium-binding family protein [Medicago truncatula]	XP_003618875.2	17 kDa	1	1	1	0.383	0.268	0.383	5	4	5	9	10	8	11.713	19.427	9.6987	17.69	16.8	17.13	138545	146445	142441	137588	143431	142441	1.00938	0.672663	XP_003618875.2
60S ribosomal L23-like protein [Medicago truncatula]	XP_003625359.2 (+2)	15 kDa	1	1	1	0.393	0.357	0.693	6	5	9	11	8	14	11.713	10.927	17.781	16.67	16.77	16.58	87076.8	89524.8	92681.9	109457	104273	105728	0.84294	0.00171826	XP_003625359.2
linoleate 13S-lipoxygenase 2-1, related protein [Medicago truncatula]	XP_003627308.1	105 kDa	1	1	1	0.0939	0.0863	0.117	7	7	8	10	10	11	12.778	12.142	10.507	16.57	16.17	16.03	80127	81245.5	88906.4	76862.9	73222.5	73222.5	1.12078	0.0406278	XP_003627308.1
DUF642 family protein [Medicago truncatula]	XP_013443065.1	40 kDa	1	1	1	0.0817	0.267	0.253	3	8	8	4	15	11	4.2593	20.641	12.123	18.63	16.15	16.39	92681.9	97289.7	91405.9	85284.7	86475.3	88906.4	1.07945	0.0294321	XP_013443065.1
succinate dehydrogenase [ubiquinone] iron-sulfur subunit [Medicago truncatula]	XP_013443377.1	31 kDa	1	1	1	0.248	0.291	0.331	6	8	8	7	11	12	9.5835	13.356	12.932	17.06	16.68	16.82	112534	110218	112534	105728	105728	106464	1.05462	0.00202783	XP_013443377.1
plastocyanin-like domain protein [Medicago truncatula]	XP_013445500.1	30 kDa	1	1	1	0.155	0.122	0.155	4	4	4	8	10	7	11.713	21.855	6.4658	16.13	16.26	16.56	76332	87682.4	79023.8	84110.6	88292.3	85877.9	0.940984	0.234435	XP_013445500.1
kinesin light chain [Medicago truncatula]	XP_013447243.1	65 kDa	1	1	1	0.121	0.221	0.145	6	12	8	8	17	11	9.5835	21.855	10.507	17.54	16.81	17.15	134757	138545	138545	137588	143431	143431	0.970307	0.14457	XP_013447243.1
ATP sulfurylase [Medicago truncatula]	XP_013451165.1	55 kDa	1	1	1	0.22	0.222	0.175	8	8	8	11	11	13	18.102	16.998	11.315	16.13	16.37	16.32	82952.6	84110.6	87682.4	79023.8	79573.5	81245.5	1.06214	0.0342076	XP_013451165.1
pyruvate kinase family protein [Medicago truncatula]	XP_013451741.1	63 kDa	1	1	1	0.0713	0.0957	0.306	4	5	13	5	9	21	5.3242	15.784	21.014	17.32	16.01	15.83	69754.6	73222.5	74761.1	53974.9	61572.6	56658.3	1.26441	0.00474281	XP_013451741.1
nutrient reservoir protein, putative [Medicago truncatula]	XP_013456077.1	38 kDa	1	1	1	0.258	0.188	0.256	7	7	8	11	9	16	11.713	13.356	16.165	13.86	13.07	12.9	8902.53	11036.5	10085.5	7486.11	8480.89	7033.37	1.3054	0.0355823	XP_013456077.1
beta-hydroxyacyl-ACP dehydratase [Medicago truncatula]	XP_013457205.1	24 kDa	1	1	1	0.201	0.237	0.265	4	5	5	8	9	11	12.778	16.998	12.932	17.67	17.4	17.32	174154	175365	176585	185364	180295	184083	0.956999	0.00929391	XP_013457205.1
leucyl-tRNA synthetase [Medicago truncatula]	XP_013460005.1	58 kDa	1	1	1	0.15	0.138	0.267	5	6	10	8	8	17	8.5186	9.7133	16.973	16.08	15.91	15.91	60724.9	68319	64187.3	59064.4	62000.8	58656.4	1.07517	0.138062	XP_013460005.1
glycoside hydrolase family 18 protein [Medicago truncatula]	XP_013462048.1 (+1)	40 kDa	1	1	1	0.233	0.173	0.304	8	6	10	10	11	16	11.713	14.57	16.165	17.75	17.14	17.09	160254	167059	185364	135694	145433	139509	1.21881	0.0186543	XP_013462048.1
ROOT HAIR defective 3 GTP-binding family protein [Medicago truncatula]	XP_013462990.1	93 kDa	1	1	1	0.0744	0.134	0.116	6	12	8	9	16	13	9.5835	19.427	10.507	17.36	16.31	16.67	100025	102127	101421	95950.3	99334	100025	1.02798	0.12095	XP_013462990.1
RNA-binding (RRM/RBD/RNP motif) family protein [Medicago truncatula]	XP_013468648.1	47 kDa	1	1	1	0.126	0.124	0.149	5	4	6	10	8	12	13.843	12.142	16.973	15.16	14.76	14.72	32768	34636.4	29944.4	28329.2	26432	27939.1	1.17713	0.0300415	XP_013468648.1
binding to TOMV RNA 1L (long form) protein [Medicago truncatula]	XP_013469296.1	36 kDa	1	1	1	0.177	0.299	0.281	5	9	9	7	13	14	7.4538	18.212	14.548	17.06	16.11	16.2	81810.6	87682.4	90147.5	75281.1	70239.7	69754.6	1.20609	0.00824342	XP_013469296.1
glutathione S-transferase [Medicago truncatula]	XP_013470460.1	23 kDa	1	1	1	0.354	0.241	0.354	6	4	6	9	8	11	20.232	26.712	20.206	16.98	16.22	16.21	79573.5	73731.8	79573.5	69754.6	71715.6	73222.5	1.08471	0.0504841	XP_013470460.1
sieve element occlusion protein [Medicago truncatula]	XP_003590781.1	75 kDa	1	1	1	0.0788	0.219	0.0974	4	14	5	5	19	8	7.4538	27.926	8.8905	17.94	15.86	16.65	78478	82379.6	77935.9	69754.6	72716.7	72214.5	1.11229	0.0086157	XP_003590781.1
GAMYB-binding protein [Medicago truncatula]	XP_003594547.1	69 kDa	1	1	1	0.144	0.171	0.196	7	9	10	8	11	17	8.5186	13.356	14.548	17.4	16.92	16.9	118950	133826	124864	124002	128375	127488	0.994147	0.877851	XP_003594547.1
RAB GTPase-like protein A1D [Medicago truncatula]	XP_003596706.1	24 kDa	1	1	1	0.317	0.459	0.459	5	8	7	8	11	10	12.778	19.427	16.165	17.92	17.53	17.68	205674	221969	217401	207105	218913	202842	1.02574	0.473834	XP_003596706.1
aspartic proteinase nepenthesin-like protein [Medicago truncatula]	XP_003598487.2	45 kDa	1	1	1	0.113	0.158	0.137	4	6	6	6	9	11	7.4538	15.784	13.74	19.26	18.03	18.01	320508	329519	316095	253214	239555	269514	1.2674	0.00203641	XP_003598487.2
NADH ubiquinone oxidoreductase B22-like subunit [Medicago truncatula]	XP_003604010.1	14 kDa	1	1	1	0.564	0.53	0.564	6	5	6	11	11	12	12.778	14.57	14.548	17.22	16.67	16.86	122295	139509	119778	114898	118950	121450	1.07397	0.248228	XP_003604010.1
chalcone synthase family protein, putative [Medicago truncatula]	XP_003607498.1	43 kDa	1	1	1	0.126	0.09	0.38	4	3	11	6	4	21	7.4538	4.8567	26.672	17.58	17.6	15.51	72716.7	56266.9	56266.9	55109	52136.3	58251.2	1.11936	0.316769	XP_003607498.1
porin/voltage-dependent anion-selective channel protein [Medicago truncatula]	XP_003611587.1	29 kDa	1	1	1	0.326	0.322	0.312	8	8	7	15	11	12	23.426	18.212	16.165	18.18	18.18	18.34	275177	286863	301124	318294	324982	329519	0.887304	0.0110983	XP_003611587.1
thioredoxin reductase [Medicago truncatula]	XP_003612424.1	40 kDa	1	1	1	0.287	0.229	0.364	6	7	10	8	9	15	10.648	10.927	15.356	15.53	15.41	15.38	43237.6	45073.8	46987.8	42939	44146.1	44762.4	1.02618	0.394754	XP_003612424.1
glutathione S-transferase, amino-terminal domain protein [Medicago truncatula]	XP_003613500.1	25 kDa	1	1	1	0.259	0.219	0.254	7	6	7	13	9	10	21.297	12.142	8.0823	17.31	17.38	17.57	126607	136638	138545	185364	184083	189259	0.719145	0.000200659	XP_003613500.1
thioredoxin [Medicago truncatula]	XP_003624192.1	20 kDa	1	1	1	0.357	0.181	0.357	5	3	5	12	4	8	21.297	6.0708	9.6987	15.07	15.71	15.52	43841.2	43237.6	42939	42055.3	39239	42939	1.04656	0.167967	XP_003624192.1
F0F1-type ATP synthase, epsilon subunit [Medicago truncatula]	XP_003626769.1	21 kDa	1	1	1	0.254	0.198	0.294	4	4	5	9	7	8	12.778	10.927	9.6987	17.82	17.3	17.41	181549	198668	190575	176585	181549	174154	1.07234	0.0763239	XP_003626769.1
FKBP-type peptidyl-prolyl cis-trans isomerase [Medicago truncatula]	XP_003626947.1	16 kDa	1	1	1	0.556	0.371	0.57	5	5	6	10	9	13	12.778	16.998	13.74	17.1	16.32	16.53	97966.4	111757	96617.7	104998	100025	98647.9	1.00879	0.872588	XP_003626947.1
proteasome subunit alpha type-7-A protein [Medicago truncatula]	XP_003629279.1	27 kDa	1	1	1	0.181	0.265	0.265	4	6	6	8	8	11	10.648	13.356	14.548	17.35	16.72	16.64	107204	112534	118950	105728	104998	100025	1.0899	0.0723336	XP_003629279.1
CASP carboxy-terminal protein [Medicago truncatula]	XP_003630836.1	79 kDa	1	1	1	0.105	0.164	0.221	5	11	13	5	15	16	5.3242	19.427	16.973	16.28	15.59	15.63	51418.5	52136.3	55109	53231.8	53602	50012.5	1.01159	0.724971	XP_003630836.1
phospholipid hydroperoxide glutathione peroxidase [Medicago truncatula]	XP_003630969.2	19 kDa	1	1	1	0.371	0.419	0.251	7	7	5	11	10	7	18.102	14.57	8.8905	17.44	17.27	17.35	159147	147464	158048	164759	160254	153726	0.970588	0.393458	XP_003630969.2
enoyl-acyl-carrier reductase [Medicago truncatula]	XP_013448514.1	42 kDa	1	1	1	0.153	0.217	0.278	5	8	9	9	10	16	9.5835	13.356	16.973	16.82	15.9	15.89	65083.3	61572.6	65536	57052.4	58251.2	58251.2	1.10738	0.00913645	XP_013448514.1
60S ribosomal protein L13a-4 [Medicago truncatula]	XP_013448778.1	23 kDa	1	1	1	0.267	0.189	0.257	7	4	7	12	6	13	17.037	8.4992	12.932	15.14	15.3	15.4	53602	42055.3	36358.4	39511.9	40342.1	37122.3	1.12857	0.38658	XP_013448778.1
serine/threonine protein phosphatase 2A regulatory subunit A [Medicago truncatula]	XP_013453022.1	65 kDa	1	1	1	0.123	0.184	0.165	5	8	6	10	12	11	13.843	19.427	16.973	17.64	16.87	17.01	136638	135694	156956	147464	142441	130167	1.02194	0.73983	XP_013453022.1
NAD(P)-binding rossmann-fold protein [Medicago truncatula]	XP_013455017.1	28 kDa	1	1	1	0.431	0.306	0.396	7	5	6	13	8	12	22.361	15.784	14.548	16.36	16.11	16.5	80127	82379.6	76332	81810.6	87682.4	87076.8	0.930891	0.0827305	XP_013455017.1
auxin-binding protein ABP19a [Medicago truncatula]	XP_003627273.1	22 kDa	1	1	1	0.0865	0.0817	0.0817	3	2	2	7	4	4	27.686	6.0708	7.2741	16.17	18.01	17.56	105728	112534	114105	137588	138545	127488	0.823461	0.00557308	XP_003627273.1
long-chain acyl-CoA synthetase [Medicago truncatula]	XP_003599555.1	56 kDa	1	1	1	0.138	0.134	0.161	7	7	8	11	11	13	15.972	13.356	10.507	16.86	16.62	16.83	103552	114105	107950	97289.7	99334	101421	1.09248	0.0489527	XP_003599555.1
glucose-1-phosphate adenylyltransferase family protein [Medicago truncatula]	XP_003601480.1	56 kDa	1	1	1	0.407	0.407	0.407	6	6	6	14	7	11	58.566	32.782	30.713	17.04	17.47	17.29	150562	152664	156956	150562	143431	146445	1.04483	0.0781093	XP_003601480.1
glucosamine-6-phosphate isomerase/6-phosphogluconolactonase [Medicago truncatula]	XP_003602317.1	34 kDa	1	1	1	0.201	0.129	0.256	6	4	8	11	8	14	15.972	13.356	15.356	17.52	16.91	16.91	142441	151609	142441	129267	131072	139509	1.09164	0.0498222	XP_003602317.1
TPR domain protein [Medicago truncatula]	XP_003602892.1	25 kDa	1	1	1	0.368	0.368	0.475	6	6	8	13	7	14	20.232	8.4992	12.932	14.63	14.69	14.84	23987.6	26249.5	26432	27939.1	25006.2	28924.4	0.936476	0.287787	XP_003602892.1
DNA helicase TIP49 TBP-interacting protein [Medicago truncatula]	XP_003603117.1	50 kDa	1	1	1	0.258	0.19	0.31	8	8	10	10	9	16	12.778	10.927	15.356	15.53	15.26	15.24	38166	40622.7	43237.6	40905.3	38967.9	40622.7	1.0127	0.763551	XP_003603117.1
ribophorin I family protein [Medicago truncatula]	XP_003603858.2	70 kDa	1	1	1	0.0778	0.177	0.164	4	12	10	7	16	15	9.5835	20.641	12.932	18.29	17.37	17.58	182812	193235	191901	194579	193235	195933	0.972934	0.192726	XP_003603858.2
50S ribosomal protein L3P [Medicago truncatula]	XP_003604074.1	30 kDa	1	1	1	0.397	0.206	0.371	9	5	8	17	5	11	22.361	6.0708	10.507	15.98	16.73	16.44	71715.6	65083.3	65536	76332	77397.5	79023.8	0.869311	0.0112376	XP_003604074.1
AAA-type ATPase family protein [Medicago truncatula]	XP_003606122.1 (+1)	48 kDa	1	1	1	0.113	0.219	0.289	4	10	11	5	14	16	5.3242	16.998	14.548	15.83	15.8	15.78	62000.8	57848.8	58656.4	57449.2	57848.8	58251.2	1.02856	0.270073	XP_003606122.1
50S ribosomal protein L9 [Medicago truncatula]	XP_003606325.1	21 kDa	1	1	1	0.214	0.271	0.307	5	6	7	7	13	12	10.648	15.784	11.315	16.9	17.4	17.27	115698	129267	117313	155872	150562	160254	0.776274	0.00243811	XP_003606325.1
1-deoxy-D-xylulose 5-phosphate reductoisomerase [Medicago truncatula]	XP_003608963.2	52 kDa	1	1	1	0.234	0.189	0.263	7	7	9	11	8	11	24.491	13.356	11.315	16.11	16.14	16.13	65536	73222.5	71715.6	66913.1	68794.2	71715.6	1.01471	0.72888	XP_003608963.2
microtubule associated protein, MAP65/ASE1 family protein [Medicago truncatula]	XP_003617643.1	65 kDa	1	1	1	0.141	0.139	0.251	7	7	13	7	9	22	7.4538	13.356	21.822	17.78	16.24	16.07	77397.5	92681.9	86475.3	75804.7	73222.5	75804.7	1.1411	0.0794627	XP_003617643.1
proteasome subunit beta protein [Medicago truncatula]	XP_003620482.1	26 kDa	1	1	1	0.341	0.345	0.427	6	6	8	9	8	14	10.648	12.142	16.973	16.39	16.09	16.28	100721	91405.9	75281.1	79023.8	85877.9	81245.5	1.08637	0.409485	XP_003620482.1
glucose-6-phosphate 1-dehydrogenase [Medicago truncatula]	XP_003622423.1	59 kDa	1	1	1	0.0699	0.171	0.21	4	9	11	5	14	16	6.389	20.641	13.74	17.3	16.39	16.41	97289.7	92681.9	95950.3	95950.3	84110.6	92681.9	1.04832	0.31047	XP_003622423.1
global transcription factor [Medicago truncatula]	XP_003624886.2	186 kDa	1	1	1	0.0366	0.0592	0.103	5	8	16	6	8	18	6.389	9.7133	14.548	16.21	15.99	15.86	65536	60724.9	68319	65991.8	59888.9	62866.3	1.0309	0.530207	XP_003624886.2
phototropin-2 protein [Medicago truncatula]	XP_003628955.2	105 kDa	1	1	1	0.124	0.0364	0.0428	10	3	3	18	4	4	21.297	4.8567	3.2329	15.73	16.15	16.13	64633.7	66913.1	63743.9	70239.7	70239.7	67378.5	0.939539	0.0354527	XP_003628955.2
serine transhydroxymethyltransferase [Medicago truncatula]	XP_003629601.1	52 kDa	1	1	1	0.306	0.408	0.378	4	6	6	6	12	10	23.426	47.352	35.562	18.34	17	17.61	168221	185364	189259	184083	186653	182812	0.980662	0.615381	XP_003629601.1
leucine zipper EF-hand transmembrane protein [Medicago truncatula]	XP_003629943.2	82 kDa	1	1	1	0.0912	0.126	0.225	6	8	14	6	9	19	6.389	12.142	16.973	16.92	16.44	16.42	92041.7	92041.7	93326.6	90147.5	88906.4	92041.7	1.02329	0.104861	XP_003629943.2
RAB GTPase-like protein A1D [Medicago truncatula]	XP_013446770.1	25 kDa	1	1	1	0.284	0.338	0.484	6	8	10	8	11	16	9.5835	15.784	13.74	18.27	17.77	18.04	282913	288858	324982	282913	273276	256749	1.1031	0.139986	XP_013446770.1
nudix hydrolase-like protein [Medicago truncatula]	XP_013459372.1	86 kDa	1	1	1	0.0866	0.143	0.163	5	10	11	8	12	18	8.5186	16.998	15.356	16.8	16.6	16.56	102837	104273	105728	97966.4	93975.7	93326.6	1.09664	0.00535932	XP_013459372.1
UBA and UBX domain plant protein [Medicago truncatula]	XP_013462901.1	33 kDa	1	1	1	0.241	0.238	0.277	7	7	8	10	12	13	14.908	14.57	10.507	16.95	16.69	16.62	106464	113317	114105	110218	113317	101421	1.02748	0.527866	XP_013462901.1
SIT4 phosphatase-associated family protein [Medicago truncatula]	XP_013465296.1	94 kDa	1	1	1	0.0671	0.114	0.147	5	10	12	6	12	13	6.389	14.57	12.123	18.9	18.41	18.38	350730	363098	368167	334118	345901	345901	1.05466	0.0452035	XP_013465296.1
S-adenosylmethionine-dependent methyltransferase, putative [Medicago truncatula]	XP_013467092.1	71 kDa	1	1	1	0.0958	0.219	0.185	6	14	9	6	19	10	6.389	24.283	8.8905	16.76	16.24	16.43	95287.5	98647.9	99334	88292.3	91405.9	89524.8	1.08932	0.0065489	XP_013467092.1
Serine/Threonine kinase family protein [Medicago truncatula]	XP_013453074.1	87 kDa	1	1	1	0.0414	0.155	0.169	4	12	12	4	14	17	4.2593	16.998	13.74	18.55	17.61	17.75	209996	226633	221969	217401	212927	217401	1.01678	0.522419	XP_013453074.1
O-acetylserine (thiol) lyase [Medicago truncatula]	XP_003591035.2	34 kDa	1	1	1	0.341	0.22	0.263	9	5	7	15	7	11	19.167	8.4992	10.507	15.76	16.37	16.14	63743.9	65536	67847.1	76862.9	71715.6	76332	0.876469	0.010154	XP_003591035.2
TCP-1/cpn60 chaperonin family protein [Medicago truncatula]	XP_003591642.1	61 kDa	1	1	1	0.47	0.443	0.507	7	8	7	9	11	12	52.177	70.422	63.85	17.86	17.59	17.48	201441	221969	215899	182812	193235	182812	1.14396	0.0186915	XP_003591642.1
ribophorin I family protein [Medicago truncatula]	XP_003591885.2	53 kDa	1	1	1	0.0682	0.19	0.23	3	9	10	4	13	17	6.389	20.641	15.356	18.13	17.25	17.36	164759	174154	182812	171756	179050	174154	0.993839	0.857645	XP_003591885.2
beta-D-xylosidase-like protein [Medicago truncatula]	XP_003592512.1	85 kDa	1	1	1	0.0743	0.0781	0.101	6	6	8	10	8	12	11.713	10.927	11.315	16.37	16.25	16.16	73731.8	75281.1	78478	76332	74761.1	75804.7	1.00261	0.899619	XP_003592512.1
dynamin 3A-like protein [Medicago truncatula]	XP_003593276.1	91 kDa	1	1	1	0.0862	0.127	0.212	5	9	15	5	10	19	6.389	13.356	18.589	16.33	15.9	15.72	57052.4	60724.9	58656.4	67378.5	57449.2	55109	0.980532	0.779993	XP_003593276.1
RNA-binding (RRM/RBD/RNP motif) family protein [Medicago truncatula]	XP_003599052.1	26 kDa	1	1	1	0.217	0.209	0.217	7	7	7	12	11	11	15.972	13.356	9.6987	17.43	17.76	17.82	184083	207105	205674	209996	211456	202842	0.956059	0.311915	XP_003599052.1
bacterial long-chain fatty acid CoA synthetase [Medicago truncatula]	XP_003601525.1	79 kDa	1	1	1	0.15	0.154	0.154	9	10	8	14	12	12	14.908	14.57	12.123	16.56	16.1	16.17	70728.3	72214.5	72716.7	79023.8	76332	79573.5	0.917976	0.00529681	XP_003601525.1
light-harvesting complex I chlorophyll A/B-binding protein [Medicago truncatula]	XP_003602031.1	29 kDa	1	1	1	0.148	0.185	0.185	3	5	5	8	8	9	18.102	13.356	10.507	16.72	17.28	17.31	119778	113317	126607	142441	141457	144429	0.839784	0.0043604	XP_003602031.1
chromosome condensation regulator RCC1 repeat protein [Medicago truncatula]	XP_003602664.1	47 kDa	1	1	1	0.107	0.187	0.221	4	8	9	6	11	15	7.4538	19.427	12.123	17.23	17.12	16.85	110985	113317	120611	133826	141457	142441	0.825695	0.00364837	XP_003602664.1
long-chain fatty acyl CoA ligase [Medicago truncatula]	XP_003610998.1	74 kDa	1	1	1	0.0589	0.0906	0.104	4	7	8	7	11	10	8.5186	13.356	9.6987	17.45	17.23	17.23	164759	179050	168221	163621	164759	168221	1.03107	0.31882	XP_003610998.1
rossmann-fold NAD(P)-binding domain protein [Medicago truncatula]	XP_003612805.1	32 kDa	1	1	1	0.225	0.119	0.172	6	4	5	13	6	9	23.426	7.285	7.2741	14.35	15.12	15.21	32093.6	26615.9	28924.4	31000.4	28329.2	31651.8	0.963208	0.585786	XP_003612805.1
glutamine synthetase domain protein [Medicago truncatula]	XP_003619869.1	39 kDa	1	1	1	0.188	0.185	0.315	5	4	7	7	8	10	10.648	26.712	24.247	18.04	16.68	16.83	106464	99334	108701	114898	113317	114898	0.916601	0.0293766	XP_003619869.1
translocon at the outer envelope membrane ofs protein [Medicago truncatula]	XP_003624825.1	37 kDa	1	1	1	0.166	0.127	0.235	7	4	8	10	5	11	14.908	6.0708	9.6987	16.9	17.06	16.84	117313	137588	129267	123145	124864	128375	1.02068	0.6916	XP_003624825.1
glutaredoxin C4 [Medicago truncatula]	XP_013448230.1	11 kDa	1	1	1	0.383	0.364	0.393	4	3	5	7	4	8	14.908	10.927	13.74	13.78	13.7	13.75	17318.2	16844.6	13400.5	13777.2	14562.8	14972.2	1.09815	0.331487	XP_013448230.1
oligosaccharyltransferase 48 kDa subunit beta [Medicago truncatula]	XP_013456378.1	48 kDa	1	1	1	0.129	0.161	0.23	6	7	10	8	13	14	9.5835	19.427	12.932	17.55	16.57	16.71	114105	114898	118950	109457	111757	107204	1.05949	0.0309411	XP_013456378.1
DegP protease-like protein [Medicago truncatula]	XP_013460645.1	122 kDa	1	1	1	0.0783	0.0882	0.148	6	9	13	8	10	15	8.5186	12.142	12.123	15.8	15.64	15.58	53602	52864.1	53602	48308.9	49323.9	48983.2	1.09175	0.000315741	XP_013460645.1
NADPH-dependent thioredoxin reductase [Medicago truncatula]	XP_013467601.1	56 kDa	1	1	1	0.288	0.128	0.148	11	5	5	19	5	6	28.75	7.285	5.6576	16.71	17.28	17.45	134757	124864	134757	135694	129267	131984	0.993532	0.832306	XP_013467601.1
NADH-ubiquinone reductase complex 1 MLRQ subunit [Medicago truncatula]	XP_013461056.1	10 kDa	1	1	1	0.422	0.522	0.422	4	5	4	7	8	10	8.5186	12.142	15.356	16.3	16.04	16	78478	75804.7	73731.8	69272.7	67378.5	68319	1.11243	0.00653783	XP_013461056.1
structural maintenance of chromosomes protein [Medicago truncatula]	XP_013467478.1 (+1)	139 kDa	1	1	1	0.0291	0.064	0.163	3	7	17	3	7	20	3.1945	9.7133	18.589	16.38	16.51	16.26	87682.4	83529.6	88906.4	82952.6	82952.6	83529.6	1.04283	0.0954309	XP_013467478.1
cytochrome protein C [Medicago truncatula]	XP_013449384.1	12 kDa	1	1	1	0.289	0.351	0.289	3	4	3	5	7	6	9.5835	18.212	12.123	16.49	15.65	15.91	60724.9	67378.5	68319	57449.2	56266.9	56658.3	1.15289	0.0228617	XP_013449384.1
copper chaperone [Medicago truncatula]	XP_003621459.2	14 kDa	1	1	1	0.206	0.365	0.302	2	4	3	6	11	8	10.648	18.212	12.123	16.97	16.49	17.35	101421	116502	114898	120611	118950	118950	0.928344	0.149902	XP_003621459.2
FKBP-type peptidyl-prolyl cis-trans isomerase [Medicago truncatula]	XP_003590415.2	28 kDa	1	1	1	0.226	0.187	0.261	5	4	6	11	6	10	20.232	7.285	9.6987	16.69	17.76	17.93	158048	154795	159147	175365	171756	170569	0.911722	0.00143737	XP_003590415.2
protein decapping-like protein [Medicago truncatula]	XP_003591842.1	68 kDa	1	1	1	0.144	0.13	0.156	7	6	7	11	9	14	11.713	14.57	13.74	16.26	15.92	15.82	68794.2	66913.1	63743.9	62866.3	59475.2	65536	1.0616	0.167432	XP_003591842.1
enhancer of mRNA-decapping-like protein [Medicago truncatula]	XP_003594356.2	150 kDa	1	1	1	0.0443	0.0965	0.119	5	10	12	5	12	14	5.3242	15.784	12.932	17.32	16.8	16.95	130167	124002	126607	124864	122295	122295	1.03065	0.129533	XP_003594356.2
Ras-related small GTP-binding family protein [Medicago truncatula]	XP_003594789.1	22 kDa	1	1	1	0.192	0.259	0.461	3	5	8	5	8	15	6.389	18.212	14.548	14.94	14.45	14.59	28133.5	24662	25888.1	17318.2	22536.9	28724.6	1.14733	0.384215	XP_003594789.1
prolyl-tRNA synthetase family protein [Medicago truncatula]	XP_003602964.2	61 kDa	1	1	1	0.212	0.0941	0.131	10	5	6	15	6	10	18.102	9.7133	8.0823	17.18	17.54	17.52	161369	170569	175365	171756	180295	165905	0.979432	0.577124	XP_003602964.2
E3 ubiquitin-protein ligase [Medicago truncatula]	XP_003607196.1	202 kDa	1	1	1	0.0292	0.0558	0.0755	4	10	12	4	11	17	5.3242	13.356	15.356	16.35	16.1	16.01	72214.5	69272.7	68794.2	67378.5	71220.3	71220.3	1.0022	0.930826	XP_003607196.1
chromosome region maintenance protein 1/exportin [Medicago truncatula]	XP_003607405.2	124 kDa	1	1	1	0.052	0.0622	0.159	5	6	15	5	9	21	6.389	10.927	18.589	17.42	16.75	16.63	108701	111757	105728	103552	103552	105728	1.04268	0.0776038	XP_003607405.2
flavonoid glucosyltransferase [Medicago truncatula]	XP_003610163.1	50 kDa	1	1	1	0.0815	0.165	0.205	3	7	9	4	11	16	4.2593	13.356	16.973	16.14	14.99	14.98	32316.9	28924.4	33923.6	33689.2	33689.2	34397.1	0.935046	0.213818	XP_003610163.1
hypothetical protein MTR_5g037960 [Medicago truncatula]	XP_003613550.1	47 kDa	1	1	1	0.127	0.194	0.208	4	6	6	5	11	12	5.3242	16.998	16.973	16.39	16.12	15.95	72716.7	70728.3	76862.9	69754.6	71715.6	67378.5	1.05487	0.157454	XP_003613550.1
peptide methionine sulfoxide reductase family protein [Medicago truncatula]	XP_003617534.2 (+2)	29 kDa	1	1	1	0.128	0.125	0.128	5	4	5	13	7	10	17.037	8.4992	8.8905	17.03	17.78	17.93	151609	172951	165905	195933	180295	195933	0.857216	0.0289098	XP_003617534.2
zinc-binding dehydrogenase family oxidoreductase [Medicago truncatula]	XP_003618487.1	35 kDa	1	1	1	0.156	0.316	0.325	4	9	9	6	14	13	8.5186	19.427	16.165	17.24	16.48	16.2	90147.5	91405.9	95287.5	84110.6	87682.4	89524.8	1.0594	0.0799801	XP_003618487.1
non-green plastid inner envelope membrane protein [Medicago truncatula]	XP_003623630.2	34 kDa	1	1	1	0.145	0.184	0.268	5	6	8	11	10	12	12.778	12.142	12.123	16.76	16.78	16.66	106464	104273	105728	103552	104998	97966.4	1.03245	0.212639	XP_003623630.2
DEAD-box ATP-dependent RNA helicase-like protein [Medicago truncatula]	XP_003623900.1 (+1)	59 kDa	1	1	1	0.134	0.171	0.196	5	7	8	8	9	14	8.5186	14.57	12.932	16.84	16.51	16.45	90774.5	92681.9	93975.7	90147.5	90147.5	93326.6	1.01393	0.418527	XP_003623900.1
aldo/keto reductase family oxidoreductase [Medicago truncatula]	XP_003626432.1	38 kDa	1	1	1	0.187	0.198	0.224	6	6	8	7	8	14	7.4538	12.142	16.165	17.61	16.74	16.82	107950	110218	113317	122295	125733	119778	0.90125	0.00646786	XP_003626432.1
damaged DNA-binding protein 1A [Medicago truncatula]	XP_003630019.2	122 kDa	1	1	1	0.0395	0.0946	0.0946	4	10	10	5	15	17	5.3242	18.212	15.356	17.11	16.74	16.58	100025	100721	102127	106464	101421	99334	0.985852	0.546961	XP_003630019.2
gamma carbonic anhydrase-like protein [Medicago truncatula]	XP_013446993.1	28 kDa	1	1	1	0.182	0.213	0.217	4	5	6	7	7	12	8.5186	12.142	16.165	15.97	15.87	15.76	56658.3	58251.2	56658.3	55109	52864.1	55109	1.05203	0.0368312	XP_013446993.1
NADH-ubiquinone oxidoreductase, putative [Medicago truncatula]	XP_013452347.1	31 kDa	1	1	1	0.171	0.242	0.208	4	6	6	8	12	10	10.648	20.641	12.123	16.54	15.86	16.1	70239.7	74244.7	71715.6	64633.7	69754.6	64187.3	1.08875	0.0512707	XP_013452347.1
elongation factor Tu (EF-Tu) GTP-binding family protein [Medicago truncatula]	XP_013452927.1	57 kDa	1	1	1	0.099	0.13	0.212	5	7	10	10	11	18	12.778	13.356	16.973	17.04	16.29	16.42	90147.5	98647.9	98647.9	82952.6	95287.5	92681.9	1.06098	0.3066	XP_013452927.1
NAD-dependent epimerase/dehydratase family protein [Medicago truncatula]	XP_013456359.1	68 kDa	1	1	1	0.147	0.0811	0.0796	7	4	5	14	6	9	22.361	7.285	8.8905	16.14	17.06	17.17	92041.7	95287.5	92041.7	105728	105728	110218	0.86849	0.00158003	XP_013456359.1
plastid lipid-associated protein [Medicago truncatula]	XP_003593055.2	27 kDa	1	1	1	0.424	0.156	0.214	9	4	4	17	6	7	23.426	7.285	6.4658	15.33	16.02	15.98	42642.4	43841.2	46987.8	52498.9	55109	54728.3	0.822191	0.0032681	XP_003593055.2
glyceraldehyde-3-phosphate dehydrogenase [Medicago truncatula]	XP_003596038.1 (+1)	45 kDa	1	1	1	0.0885	0.194	0.297	2	6	9	2	10	18	12.778	26.712	30.713	16.63	14.93	15.12	39786.7	38967.9	37640.5	39239	37380.5	40905.3	0.990388	0.768395	XP_003596038.1
DNA replication licensing factor MCM4 [Medicago truncatula]	XP_013458136.1	81 kDa	1	1	1	0.0205	0.0819	0.311	1	5	18	1	5	25	1.0648	6.0708	23.439	16.68	16.52	16.27	97289.7	88292.3	91405.9	86475.3	87682.4	87076.8	1.0603	0.119702	XP_013458136.1
ferredoxin reductase-like NAD(P) binding domain protein [Medicago truncatula]	XP_003592576.2	29 kDa	1	1	1	0.391	0.14	0.177	9	3	3	18	4	5	20.232	4.8567	4.8494	15.37	16.12	16.18	62000.8	60724.9	59064.4	57052.4	65991.8	65536	0.963993	0.496394	XP_003592576.2
heat shock 70 kDa protein [Medicago truncatula]	XP_003593799.1	68 kDa	1	1	1	0.104	0.184	0.141	4	9	6	6	12	10	27.686	35.211	33.946	17.08	16.25	16.75	90774.5	95950.3	95950.3	106464	115698	110218	0.85046	0.00653145	XP_003593799.1
phloem filament protein PP1 [Medicago truncatula]	XP_003594241.1	13 kDa	1	1	1	0.368	0.393	0.368	5	6	5	8	11	10	10.648	16.998	10.507	18.58	17.19	17.9	185364	209996	202842	214408	218913	207105	0.934069	0.156667	XP_003594241.1
S1 RNA-binding domain protein [Medicago truncatula]	XP_003601737.1	45 kDa	1	1	1	0.153	0.153	0.193	6	5	7	13	9	11	15.972	12.142	9.6987	17.04	17.41	17.47	164759	156956	154795	171756	175365	169391	0.922554	0.0187551	XP_003601737.1
phenylalanyl-tRNA synthetase alpha chain, putative [Medicago truncatula]	XP_003606906.1	64 kDa	1	1	1	0.0893	0.164	0.179	6	9	10	8	10	13	8.5186	12.142	12.932	17.5	16.89	16.96	118950	132902	123145	123145	133826	129267	0.970895	0.508147	XP_003606906.1
glycogen/starch/alpha-glucan phosphorylase family protein [Medicago truncatula]	XP_003607789.2	112 kDa	1	1	1	0.188	0.159	0.171	10	8	8	12	10	10	22.361	21.855	16.973	16.44	16.42	16.46	79573.5	80127	78478	92041.7	93326.6	91405.9	0.860551	6.57138e-05	XP_003607789.2
leucyl-tRNA synthetase [Medicago truncatula]	XP_003610468.2	110 kDa	1	1	1	0.135	0.0763	0.0784	12	7	6	19	7	8	20.232	8.4992	7.2741	15.32	15.95	15.83	47975.2	47643.8	46987.8	52498.9	57052.4	53231.8	0.876054	0.00954117	XP_003610468.2
phospholipase D alpha 1 [Medicago truncatula]	XP_003612259.2	99 kDa	1	1	1	0.0929	0.144	0.143	6	9	10	9	12	14	10.648	15.784	12.932	15.38	14.61	14.83	29532.2	28329.2	28526.2	32995.9	30786.3	31651.8	0.905207	0.0153659	XP_003612259.2
RNA recognition motif [Medicago truncatula]	XP_003617132.2	53 kDa	1	1	1	0.0744	0.111	0.151	5	6	7	8	12	11	9.5835	15.784	9.6987	16.64	16.3	16.06	75804.7	82952.6	80684.3	77397.5	81810.6	79023.8	1.00508	0.878302	XP_003617132.2
phosphoenolpyruvate phosphomutase [Medicago truncatula]	XP_003621017.2	90 kDa	1	1	1	0.0727	0.0813	0.111	4	5	6	7	7	10	8.5186	8.4992	16.165	14.88	14.79	14.45	28329.2	27364.2	28329.2	25355.3	25531.7	26068.1	1.09184	0.00366612	XP_003621017.2
importin subunit alpha-1b [Medicago truncatula]	XP_003626176.2	59 kDa	1	1	1	0.137	0.222	0.271	4	6	7	6	10	13	12.778	24.283	19.397	16.88	15.99	16.08	72214.5	69754.6	76332	72214.5	70239.7	70728.3	1.02401	0.443474	XP_003626176.2
NADP-dependent alkenal double bond reductase [Medicago truncatula]	XP_013443996.1	36 kDa	1	1	1	0.229	0.157	0.238	7	4	7	11	6	12	13.843	10.927	12.123	17.38	17.19	16.88	134757	118950	131072	151609	141457	154795	0.859149	0.0280892	XP_013443996.1
ubiquitin carboxyl-terminal hydrolase [Medicago truncatula]	XP_013444261.1	62 kDa	1	1	1	0.106	0.15	0.139	5	7	7	6	10	13	9.5835	14.57	12.932	17.03	16.63	16.64	102127	104273	106464	100025	100721	102127	1.03299	0.0755726	XP_013444261.1
2-dehydro-3-deoxyphosphooctonate aldolase [Medicago truncatula]	XP_013449391.1	32 kDa	1	1	1	0.221	0.245	0.352	5	6	8	7	9	13	7.4538	13.356	12.123	16.78	16.2	16.27	81810.6	84110.6	88906.4	83529.6	82952.6	82952.6	1.02162	0.440054	XP_013449391.1
NADP-specific glutamate dehydrogenase [Medicago truncatula]	XP_013449500.1	45 kDa	1	1	1	0.127	0.195	0.173	5	7	6	8	8	11	8.5186	9.7133	14.548	16.92	16.45	16.04	72716.7	81245.5	86475.3	72716.7	71715.6	73731.8	1.10209	0.140827	XP_013449500.1
SNF1-related kinase catalytic subunit alpha KIN11 [Medicago truncatula]	XP_013452210.1	58 kDa	1	1	1	0.109	0.156	0.203	4	7	10	4	10	17	4.2593	12.142	13.74	16.46	15.95	15.85	64187.3	64633.7	62866.3	65536	63303.6	67378.5	0.97691	0.307376	XP_013452210.1
coatomer subunit beta-like protein [Medicago truncatula]	XP_013454740.1	105 kDa	1	1	1	0.147	0.22	0.176	4	9	7	5	15	11	19.167	41.282	30.713	17.97	17.33	17.36	162491	171756	179050	180295	167059	168221	0.99558	0.911135	XP_013454740.1
hypothetical protein MTR_4g071190 [Medicago truncatula]	XP_013456426.1	38 kDa	1	1	1	0.274	0.22	0.259	8	5	8	16	6	12	18.102	7.285	11.315	15.99	16.66	16.82	97966.4	84695.6	77397.5	78478	85284.7	92041.7	1.01663	0.853068	XP_013456426.1
aluminum induced protein with YGL and LRDR motif protein [Medicago truncatula]	XP_013462754.1	25 kDa	1	1	1	0.28	0.326	0.225	4	5	3	10	9	8	18.102	13.356	8.8905	14	14.13	14.36	18951.2	17438.6	16384	19893.4	19215.7	19349.4	0.902757	0.0704119	XP_013462754.1
sucrose-6F-phosphate phosphohydrolase [Medicago truncatula]	XP_013467777.1	47 kDa	1	1	1	0.193	0.0931	0.16	9	5	7	14	6	14	14.908	7.285	11.315	16.71	16.54	16.74	112534	110218	110218	104998	103552	107950	1.05204	0.0218966	XP_013467777.1
peptidyl-prolyl cis-trans isomerase [Medicago truncatula]	XP_013469123.1	27 kDa	1	1	1	0.271	0.175	0.175	4	3	3	9	4	6	28.75	12.142	12.123	14.46	15.76	15.5	25531.7	22851.5	21769.2	32995.9	32316.9	34877.3	0.700192	0.00179037	XP_013469123.1
50S ribosomal protein L15 [Medicago truncatula]	XP_013470173.1	28 kDa	1	1	1	0.23	0.16	0.167	6	4	4	16	7	8	19.167	9.7133	8.0823	17.54	18.09	17.99	198668	186653	223513	251465	236257	236257	0.840954	0.0327709	XP_013470173.1
NDH-dependent cyclic electron flow protein, putative [Medicago truncatula]	XP_003624618.1	39 kDa	1	1	1	0.372	0.135	0.239	9	3	6	16	3	9	26.621	3.6425	8.8905	15.17	16	16.38	44453.2	50710.6	49667	59064.4	59888.9	60724.9	0.806057	0.0043248	XP_003624618.1
ABC transporter B family protein [Medicago truncatula]	XP_013450956.1	136 kDa	1	1	1	0.044	0.11	0.135	3	12	12	4	15	16	7.4538	23.069	15.356	16.89	16.34	16.32	83529.6	83529.6	90147.5	86475.3	84110.6	81810.6	1.01906	0.568597	XP_013450956.1
polygalacturonase-inhibiting protein, putative [Medicago truncatula]	XP_003621803.1	24 kDa	1	1	1	0.0909	0.159	0.3	2	5	7	6	9	15	6.389	13.356	16.973	22.16	19.85	19.74	554182	593957	677565	1.6004e+06	1.58934e+06	1.46249e+06	0.392436	7.98995e-05	XP_003621803.1
eukaryotic translation initiation factor 4G-like protein [Medicago truncatula]	XP_013448456.1	192 kDa	1	1	1	0.0157	0.0568	0.0871	3	10	14	3	13	18	3.1945	15.784	16.165	18.32	17.37	17.41	182812	194579	189259	177813	177813	184083	1.04992	0.0877399	XP_013448456.1
RNA-binding (RRM/RBD/RNP motif) family protein [Medicago truncatula]	XP_003606916.1	18 kDa	1	1	1	0.0947	0.226	0.3	2	4	5	3	9	7	8.5186	16.998	12.932	19.16	18.39	18.72	368167	389159	447026	475801	469251	414209	0.886034	0.166981	XP_003606916.1
cofilin/actin-depolymerizing factor-like protein [Medicago truncatula]	XP_013446680.1	15 kDa	1	1	1	0.174	0.265	0.424	2	3	4	4	6	10	4.2593	12.142	15.356	16.03	15.03	15.32	33923.6	38166	36611.3	38698.8	38967.9	35119.9	0.963774	0.480646	XP_013446680.1
long-chain fatty acyl CoA ligase, putative [Medicago truncatula]	XP_003589582.1	76 kDa	1	1	1	0.164	0.0632	0.122	7	3	7	13	4	10	18.102	6.0708	10.507	14.98	15.48	15.41	43538.4	43841.2	42642.4	36865.9	44146.1	38431.5	1.08856	0.190808	XP_003589582.1
3,8-divinyl protochlorophyllide A 8-vinyl reductase [Medicago truncatula]	XP_003593996.1	46 kDa	1	1	1	0.167	0.184	0.197	6	7	7	10	11	11	12.778	13.356	9.6987	15.77	16	16.21	64187.3	64633.7	61147.3	64633.7	64187.3	65536	0.977419	0.277557	XP_003593996.1
molecular chaperone Hsp40/DnaJ family protein [Medicago truncatula]	XP_003601936.1	48 kDa	1	1	1	0.18	0.155	0.119	8	7	6	16	8	9	17.037	9.7133	9.6987	16.85	16.92	16.89	102127	129267	124002	114898	109457	112534	1.05493	0.506173	XP_003601936.1
nascent proteinassociated complex alpha chain [Medicago truncatula]	XP_003602402.1	25 kDa	1	1	1	0.229	0.181	0.181	4	3	3	7	5	6	13.843	6.0708	10.507	17.59	17.17	17.3	185364	180295	169391	169391	177813	174154	1.02626	0.43816	XP_003602402.1
Lipid transfer protein [Medicago truncatula]	XP_003605345.1	12 kDa	1	1	1	0.368	0.359	0.299	5	4	3	9	7	4	19.167	9.7133	7.2741	17.69	18.7	19.68	147464	176585	189259	558037	573725	610656	0.294595	3.29324e-05	XP_003605345.1
alcohol dehydrogenase zinc-binding domain protein [Medicago truncatula]	XP_003608000.1	69 kDa	1	1	1	0.134	0.101	0.174	8	6	10	13	9	13	13.843	10.927	11.315	16.93	17.15	17.02	144429	138545	147464	123145	120611	124864	1.1677	0.00205832	XP_003608000.1
peroxisomal acyl-coenzyme A oxidase-like protein [Medicago truncatula]	XP_003608684.1	74 kDa	1	1	1	0.167	0.136	0.233	6	7	9	9	10	15	19.167	16.998	25.863	17.36	16.76	16.73	110218	111757	130167	120611	116502	110218	1.01385	0.832071	XP_003608684.1
mevalonate/galactokinase family protein [Medicago truncatula]	XP_003609805.1	55 kDa	1	1	1	0.143	0.135	0.274	7	6	12	9	9	16	10.648	10.927	13.74	17.81	17.28	17.34	155872	169391	182812	172951	167059	162491	1.01109	0.834721	XP_003609805.1
haloacid dehalogenase-like hydrolase [Medicago truncatula]	XP_003610117.1	34 kDa	1	1	1	0.279	0.302	0.279	5	7	6	8	12	13	8.5186	15.784	14.548	14.69	14.51	14.56	31433.2	29737.6	30152.7	23657.3	23010.4	24833.5	1.27723	0.000862411	XP_003610117.1
RNA recognition motif [Medicago truncatula]	XP_003612839.2	49 kDa	1	1	1	0.172	0.151	0.172	7	7	7	11	9	14	11.713	10.927	11.315	18.35	17.7	17.75	221969	242900	239555	228210	225068	225068	1.03844	0.256694	XP_003612839.2
DEAD-box ATP-dependent RNA helicase-like protein [Medicago truncatula]	XP_003617301.2	62 kDa	1	1	1	0.0847	0.171	0.231	4	9	13	5	10	18	5.3242	13.356	16.165	16.82	16.32	16.09	85284.7	82952.6	89524.8	73222.5	73731.8	75804.7	1.15713	0.004957	XP_003617301.2
Kunitz type trypsin inhibitor / miraculin [Medicago truncatula]	XP_003620169.1	22 kDa	1	1	1	0.271	0.271	0.325	5	5	7	7	10	11	9.5835	15.784	12.932	18.07	16.79	16.66	116502	128375	129267	117313	114898	118950	1.06545	0.147909	XP_003620169.1
inosine-5'-monophosphate dehydrogenase [Medicago truncatula]	XP_003624628.2 (+1)	54 kDa	1	1	1	0.143	0.141	0.227	6	6	9	9	8	10	9.5835	10.927	12.123	17.16	17.05	16.87	127488	130167	127488	124864	127488	127488	1.01396	0.23022	XP_003624628.2
fungal proteinase A, aspartic proteinase superfamily protein [Medicago truncatula]	XP_003626142.1 (+2)	55 kDa	1	1	1	0.0813	0.113	0.131	5	5	7	7	11	11	9.5835	14.57	12.123	18.62	18.38	18.24	318294	324982	324982	331810	360590	348307	0.930384	0.0489003	XP_003626142.1
NAD(P)-binding rossmann-fold protein [Medicago truncatula]	XP_003627599.1	32 kDa	1	1	1	0.245	0.248	0.221	8	8	7	12	9	12	12.778	12.142	11.315	18.79	17.56	17.22	169391	179050	186653	164759	158048	154795	1.12038	0.0297001	XP_003627599.1
NADP-dependent malic enzyme [Medicago truncatula]	XP_003627605.1	67 kDa	1	1	1	0.111	0.175	0.174	7	10	10	8	14	12	11.713	16.998	10.507	17.77	17.41	17.75	198668	194579	191901	215899	214408	214408	0.907606	0.000611602	XP_003627605.1
30S ribosomal protein S9P [Medicago truncatula]	XP_003631001.1 (+1)	16 kDa	1	1	1	0.407	0.45	0.393	6	7	6	8	10	11	8.5186	13.356	10.507	17.04	17.19	17.06	126607	130167	133826	144429	147464	150562	0.882802	0.00320502	XP_003631001.1
COP9 signalosome complex subunit-like protein [Medicago truncatula]	XP_013442449.1	45 kDa	1	1	1	0.207	0.186	0.302	7	6	10	9	6	14	10.648	7.285	16.165	16.71	16.3	16.22	82379.6	79573.5	84110.6	78478	73731.8	78478	1.06665	0.0677727	XP_013442449.1
oligomeric component-related/COG complex component [Medicago truncatula]	XP_013443607.1	92 kDa	1	1	1	0.0516	0.167	0.11	4	14	9	5	16	10	5.3242	20.641	8.8905	17.24	16.58	16.66	106464	111757	114105	107950	106464	108701	1.02851	0.262017	XP_013443607.1
eukaryotic translation initiation factor 3 subunit [Medicago truncatula]	XP_013444630.1	201 kDa	1	1	1	0.0569	0.0279	0.0695	10	3	11	14	3	14	14.908	6.0708	12.123	15.83	15.9	16.08	69272.7	66450.8	71715.6	72716.7	67378.5	72716.7	0.974754	0.486898	XP_013444630.1
FKBP-type peptidyl-prolyl cis-trans isomerase [Medicago truncatula]	XP_013448530.1	61 kDa	1	1	1	0.158	0.0717	0.206	7	4	9	11	5	14	15.972	6.0708	12.932	16.84	16.52	16.48	93326.6	110985	106464	102837	102837	102837	1.00734	0.893588	XP_013448530.1
glucose-1-phosphate adenylyltransferase family protein [Medicago truncatula]	XP_013462140.1	58 kDa	1	1	1	0.1	0.16	0.177	4	8	8	5	10	13	11.713	13.356	15.356	16.54	16.19	16.17	81245.5	74244.7	78478	75804.7	81810.6	75281.1	1.0046	0.908556	XP_013462140.1
methyltransferase PMT26-like protein, putative [Medicago truncatula]	XP_003602637.1	89 kDa	1	1	1	0.0482	0.117	0.132	4	9	10	4	12	15	4.2593	15.784	12.123	19.17	17.43	17.67	205674	211456	209996	194579	198668	189259	1.0766	0.00999658	XP_003602637.1
delta-aminolevulinic acid dehydratase [Medicago truncatula]	XP_003602068.1	45 kDa	1	1	1	0.293	0.107	0.223	7	3	5	14	4	11	17.037	4.8567	11.315	15.65	15.92	15.84	63303.6	62866.3	62000.8	55492.3	53974.9	53974.9	1.1513	0.000202366	XP_003602068.1
thioredoxin-like protein [Medicago truncatula]	XP_003592719.1	20 kDa	1	1	1	0.221	0.298	0.149	3	4	2	10	5	5	25.556	9.7133	5.6576	14.38	15.55	15.68	28526.2	28924.4	28526.2	30786.3	33456.5	36865.9	0.85034	0.0459846	XP_003592719.1
glutelin type-B-like protein [Medicago truncatula]	XP_003629973.2	39 kDa	1	1	1	0.0696	0.195	0.231	2	7	7	2	13	11	2.1297	20.641	9.6987	18	16.95	17.29	143431	150562	149522	135694	139509	131984	1.08922	0.0176158	XP_003629973.2
calcium-dependent lipid-binding (CaLB domain) family protein [Medicago truncatula]	XP_013444863.1	114 kDa	0.99	1	1	0.014	0.114	0.156	1	10	14	1	12	18	1.0648	14.57	15.356	17.16	16.86	16.81	110218	110985	114898	123145	121450	126607	0.90544	0.00507245	XP_013444863.1
hypothetical protein MTR_2g025780 [Medicago truncatula]	XP_003594224.1	17 kDa	1	0.97	0.96	0.143	0.143	0.143	1	1	1	3	4	3	6.389	27.926	6.4658	15.18	13.12	13.76	15393.1	13873.1	14164.6	10085.5	9280.58	11505.2	1.40683	0.00636752	XP_003594224.1
XH/XS domain protein [Medicago truncatula]	XP_013460667.1	74 kDa	0.45	1	1	0.0109	0.0875	0.248	1	6	15	1	6	22	1.0648	8.4992	21.014	17.98	17.16	16.96	130167	134757	137588	137588	131984	131984	1.00238	0.916565	XP_013460667.1
L-galactono-1,4-lactone dehydrogenase [Medicago truncatula]	XP_003590233.2	69 kDa	1	1	1	0.143	0.128	0.159	8	8	9	12	11	12	12.778	14.57	10.507	16.59	16.56	16.56	95287.5	95287.5	96617.7	96617.7	95287.5	96617.7	0.99539	0.518519	XP_003590233.2
transport complex protein [Medicago truncatula]	XP_003591407.1	87 kDa	1	1	1	0.0466	0.149	0.206	3	12	13	3	14	16	3.1945	16.998	12.932	16.78	16.31	16.57	97966.4	89524.8	92041.7	90774.5	88292.3	88906.4	1.04314	0.214065	XP_003591407.1
LRR receptor-like kinase [Medicago truncatula]	XP_003598256.1	53 kDa	1	1	1	0.184	0.0814	0.24	8	4	10	14	5	15	17.037	6.0708	12.932	16.01	16.5	16.09	63303.6	59888.9	61147.3	76862.9	76862.9	79023.8	0.792009	0.000194941	XP_003598256.1
phosphoserine phosphatase [Medicago truncatula]	XP_003598991.1	32 kDa	1	1	1	0.165	0.215	0.222	5	6	6	8	10	9	10.648	12.142	9.6987	16.98	16.18	16.22	80127	80684.3	84695.6	77397.5	76862.9	76332	1.06468	0.0278258	XP_003598991.1
argininosuccinate lyase [Medicago truncatula]	XP_003602904.2	57 kDa	1	1	1	0.0948	0.114	0.193	5	7	9	7	10	15	7.4538	12.142	13.74	17.26	16.95	16.77	118129	125733	129267	118950	120611	110218	1.06676	0.166131	XP_003602904.2
coatomer subunit gamma-like protein [Medicago truncatula]	XP_003603909.1	99 kDa	1	1	1	0.162	0.238	0.268	5	8	9	7	11	12	21.297	36.425	33.946	16.44	15.47	15.82	62000.8	60305.4	59064.4	52498.9	56658.3	54728.3	1.10669	0.0167071	XP_003603909.1
high chlorophyll fluorescence phenotype 173 protein [Medicago truncatula]	XP_003604109.1	65 kDa	1	1	1	0.219	0.104	0.141	11	6	6	16	7	7	18.102	8.4992	7.2741	16.19	16.9	16.88	84110.6	87076.8	88906.4	102127	97966.4	99334	0.868638	0.00212589	XP_003604109.1
NAD(P)H-quinone oxidoreductase chain 4 [Medicago truncatula]	XP_003604161.1 (+1)	64 kDa	1	1	1	0.0908	0.0908	0.089	5	4	4	11	7	6	19.167	9.7133	8.8905	17.06	17.29	17.65	131984	145433	151609	162491	155872	154795	0.90673	0.0789571	XP_003604161.1
cytoplasmic ribosomal protein S13 [Medicago truncatula]	XP_003605133.2	17 kDa	1	1	1	0.424	0.325	0.49	8	5	8	15	8	11	15.972	9.7133	9.6987	18.32	18.39	18.34	263967	282913	275177	336442	329519	336442	0.820087	0.000545131	XP_003605133.2
urease accessory protein UreG [Medicago truncatula]	XP_003608499.1	30 kDa	1	1	1	0.347	0.339	0.303	7	8	6	11	10	8	15.972	13.356	8.8905	16.08	15.85	15.96	64633.7	68794.2	68319	64633.7	59475.2	62866.3	1.079	0.0699937	XP_003608499.1
iron(III)-zinc(II) purple acid phosphatase, putative [Medicago truncatula]	XP_003609435.1	55 kDa	1	1	1	0.137	0.139	0.198	5	5	8	5	8	11	5.3242	10.927	11.315	17.65	16.69	16.75	107950	117313	117313	106464	108701	108701	1.05777	0.123859	XP_003609435.1
subtilisin-like serine protease [Medicago truncatula]	XP_003610059.2	87 kDa	1	1	1	0.0844	0.145	0.138	4	9	8	4	15	13	4.2593	18.212	12.932	16.49	15.39	15.81	52498.9	55109	60305.4	52498.9	53974.9	50360.3	1.07064	0.217092	XP_003610059.2
3-dehydroquinate synthase [Medicago truncatula]	XP_003612212.1	48 kDa	1	1	1	0.16	0.16	0.196	6	7	7	11	9	12	12.778	10.927	10.507	16.45	16.29	16.34	83529.6	81810.6	82379.6	89524.8	88906.4	88906.4	0.926618	0.000278533	XP_003612212.1
phenylalanyl-tRNA synthetase [Medicago truncatula]	XP_003624422.2 (+1)	49 kDa	1	1	1	0.171	0.171	0.194	7	7	8	11	10	10	14.908	12.142	8.0823	16.72	16.99	17.08	125733	126607	132902	116502	127488	123145	1.04932	0.197735	XP_003624422.2
glycoside hydrolase family 38 amino-terminal domain protein [Medicago truncatula]	XP_003624502.1	115 kDa	1	1	1	0.0959	0.0939	0.118	8	8	10	13	10	13	14.908	12.142	10.507	15.82	15.63	15.8	52136.3	50710.6	59475.2	55878.3	51776.1	55492.3	0.994945	0.931711	XP_003624502.1
NADH-cytochrome b5 reductase family protein [Medicago truncatula]	XP_003624753.1	31 kDa	1	1	1	0.223	0.23	0.291	5	7	7	9	12	12	11.713	15.784	13.74	17.27	16.86	16.84	112534	122295	123145	123145	131984	124864	0.942053	0.166696	XP_003624753.1
LRR receptor-like kinase [Medicago truncatula]	XP_003631134.2	72 kDa	1	1	1	0.0796	0.174	0.144	5	11	8	5	17	13	5.3242	20.641	12.123	18.19	17.42	17.77	225068	234625	229797	205674	215899	205674	1.09923	0.0090959	XP_003631134.2
aldo/keto reductase family oxidoreductase [Medicago truncatula]	XP_013446222.1	36 kDa	1	1	1	0.207	0.11	0.207	6	4	9	10	5	10	10.648	6.0708	8.0823	17.64	17.77	17.64	153726	170569	186653	214408	212927	209996	0.8017	0.0117738	XP_013446222.1
ribosomal protein L7Ae/L30e/S12e/Gadd45 family protein [Medicago truncatula]	XP_013447916.1	30 kDa	1	1	1	0.25	0.138	0.269	8	4	8	13	7	11	13.843	8.4992	10.507	18.36	18.27	18.18	263967	301124	279018	316095	345901	324982	0.855247	0.0269083	XP_013447916.1
delta-1-pyrroline-5-carboxylate synthetase [Medicago truncatula]	XP_013448975.1	78 kDa	1	1	1	0.178	0.12	0.182	8	6	9	9	10	10	14.908	16.998	12.932	16.73	16.57	16.67	102837	107204	98647.9	100025	106464	106464	0.986378	0.686496	XP_013448975.1
RNA-binding (RRM/RBD/RNP motif) family protein [Medicago truncatula]	XP_013450327.1 (+2)	47 kDa	1	1	1	0.178	0.206	0.18	7	8	8	10	11	13	10.648	16.998	12.123	16.43	15.75	15.71	54728.3	58656.4	55492.3	53602	53974.9	52498.9	1.05498	0.0839169	XP_013450327.1
suppressor of G2 allele of SKP1 protein [Medicago truncatula]	XP_013452348.1 (+1)	40 kDa	1	1	1	0.216	0.129	0.249	6	4	7	9	7	14	10.648	9.7133	12.932	18.62	17.68	17.76	242900	284881	267652	208545	221969	221969	1.21908	0.0213692	XP_013452348.1
3,5-epimerase/4-reductase [Medicago truncatula]	XP_013457661.1	33 kDa	1	1	1	0.215	0.295	0.359	4	6	7	6	9	11	15.972	30.354	21.822	18.76	16.99	17.37	177813	177813	170569	137588	151609	153726	1.188	0.00777136	XP_013457661.1
CXE carboxylesterase [Medicago truncatula]	XP_013458944.1	38 kDa	1	1	1	0.14	0.315	0.294	4	8	9	6	8	14	8.5186	10.927	12.123	16.13	15.05	15.04	33923.6	35610.1	33456.5	35857.8	34636.4	35857.8	0.96839	0.219498	XP_013458944.1
proteasome activator complex subunit-like protein [Medicago truncatula]	XP_013460092.1 (+1)	203 kDa	1	1	1	0.049	0.0474	0.071	8	8	11	9	12	14	9.5835	14.57	11.315	16.58	16.37	16.26	73731.8	76862.9	80684.3	82952.6	84695.6	84695.6	0.916523	0.0284232	XP_013460092.1
divalent cation tolerance protein, CutA1 family protein [Medicago truncatula]	XP_013461698.1	19 kDa	1	1	1	0.391	0.385	0.391	5	5	5	9	6	11	13.843	9.7133	11.315	16.29	16.39	16.47	84110.6	82379.6	82952.6	81810.6	77935.9	84695.6	1.02046	0.456333	XP_013461698.1
glyoxysomal fatty acid beta-oxidation MFP-A protein [Medicago truncatula]	XP_013463210.1	79 kDa	1	1	1	0.0804	0.105	0.193	6	9	12	7	10	16	7.4538	13.356	12.932	17.27	16.6	16.7	114898	114898	118129	103552	101421	107950	1.11186	0.00610434	XP_013463210.1
DREPP plasma membrane protein [Medicago truncatula]	XP_013463310.1	24 kDa	1	1	1	0.266	0.21	0.234	6	5	4	11	7	7	17.037	9.7133	7.2741	16.08	16.26	16.77	87682.4	88906.4	90774.5	74761.1	75281.1	81810.6	1.15316	0.00833023	XP_013463310.1
protoporphyrinogen IX oxidase [Medicago truncatula]	XP_013469143.1	59 kDa	1	1	1	0.211	0.134	0.225	7	5	9	10	6	13	15.972	7.285	12.932	15.48	15.89	15.71	51776.1	53231.8	52498.9	53602	55109	53602	0.970389	0.0707285	XP_013469143.1
coatomer subunit delta-like protein [Medicago truncatula]	XP_013470257.1	44 kDa	1	1	1	0.229	0.276	0.244	4	5	5	9	10	11	20.232	38.853	21.014	18.69	17.52	17.75	226633	246290	237901	215899	228210	223513	1.06471	0.0991175	XP_013470257.1
cytochrome P450 family cinnamate 4-hydroxylase [Medicago truncatula]	XP_003616037.1	58 kDa	1	1	1	0.0632	0.2	0.213	3	8	9	4	16	13	4.2593	20.641	10.507	16.16	15.04	15.33	36358.4	32768	35610.1	44453.2	44146.1	42939	0.796243	0.00166991	XP_003616037.1
UDP-glucosyltransferase family protein [Medicago truncatula]	XP_013451916.1	51 kDa	1	1	1	0.136	0.0724	0.121	6	4	5	13	7	10	14.908	9.7133	9.6987	15.99	16.08	15.96	51063.3	55109	53974.9	79023.8	74244.7	84110.6	0.674647	0.00113817	XP_013451916.1
light-harvesting complex I chlorophyll A/B-binding protein [Medicago truncatula]	XP_013451624.1	26 kDa	1	1	1	0.0992	0.0992	0.0702	3	3	3	10	6	7	14.908	7.285	8.0823	16.33	17.46	17.69	106464	133826	123145	137588	134757	136638	0.888629	0.13075	XP_013451624.1
glutathione S-transferase tau [Medicago truncatula]	XP_013468271.1 (+1)	27 kDa	1	1	1	0.235	0.205	0.235	3	2	3	7	4	8	20.232	16.998	18.589	15.06	14.79	14.91	28724.6	27746.2	24662	31216	31651.8	36107.2	0.819729	0.0401048	XP_013468271.1
minichromosome maintenance (MCM2/3/5) family protein [Medicago truncatula]	XP_013446774.1	93 kDa	1	1	1	0.0144	0.103	0.249	1	7	20	1	7	26	1.0648	8.4992	22.63	18.53	16.94	16.58	118950	113317	120611	105728	95287.5	99334	1.17489	0.0095794	XP_013446774.1
plastid lipid-associated protein [Medicago truncatula]	XP_003594155.1	34 kDa	1	1	1	0.202	0.132	0.132	5	4	4	9	5	7	22.361	6.0708	8.8905	15.33	16.74	16.56	54728.3	60724.9	56658.3	64187.3	63743.9	66913.1	0.883329	0.0201208	XP_003594155.1
glutamate decarboxylase [Medicago truncatula]	XP_003600653.1	58 kDa	1	1	1	0.136	0.195	0.183	4	7	7	7	11	11	13.843	32.782	16.165	16.4	15.75	16.2	52864.1	52864.1	56266.9	67378.5	67378.5	65991.8	0.806954	0.000457217	XP_003600653.1
aspartate aminotransferase family protein [Medicago truncatula]	XP_003601072.2	49 kDa	1	1	1	0.231	0.166	0.279	7	6	9	10	9	12	10.648	10.927	12.123	15.16	15	15.06	39786.7	36107.2	35119.9	40905.3	34159.5	34877.3	1.00975	0.89606	XP_003601072.2
4-coumarate:CoA ligase-like protein [Medicago truncatula]	XP_003602077.1	61 kDa	1	1	1	0.192	0.0783	0.126	9	5	7	13	6	11	15.972	7.285	8.8905	16.43	16.52	16.67	92041.7	102127	94629.3	82379.6	89524.8	88292.3	1.10992	0.0634905	XP_003602077.1
pyruvate kinase family protein [Medicago truncatula]	XP_003607827.1	51 kDa	1	1	1	0.315	0.268	0.349	4	4	5	7	7	9	31.945	23.069	31.521	14.87	14.81	14.92	30786.3	30786.3	29944.4	28329.2	29328.2	32316.9	1.01715	0.697436	XP_003607827.1
NOP56-like pre RNA processing ribonucleoprotein [Medicago truncatula]	XP_003608861.1	59 kDa	1	1	1	0.12	0.105	0.139	6	5	7	8	8	12	8.5186	10.927	12.932	19.53	18.47	18.31	363098	386471	389159	345901	350730	338783	1.09978	0.0184942	XP_003608861.1
glutathione S-transferase, amino-terminal domain protein [Medicago truncatula]	XP_003623204.1	26 kDa	1	1	1	0.29	0.222	0.308	5	5	8	9	7	11	9.5835	9.7133	12.123	17.65	17.34	18.06	197296	211456	205674	189259	191901	193235	1.06969	0.0354427	XP_003623204.1
nitrogen regulatory protein P-II [Medicago truncatula]	XP_003626010.1	21 kDa	1	1	1	0.247	0.294	0.356	6	6	8	8	7	14	9.5835	10.927	13.74	17.73	17.57	17.4	175365	194579	191901	172951	187951	176585	1.04532	0.340886	XP_003626010.1
cytochrome P450 family monooxygenase [Medicago truncatula]	XP_003627305.1	59 kDa	1	1	1	0.0684	0.156	0.162	3	8	8	4	11	12	5.3242	14.57	10.507	16.96	16.11	16.44	95287.5	97966.4	95287.5	77935.9	79573.5	78478	1.2227	6.60243e-05	XP_003627305.1
aspartic proteinase nepenthesin-like protein [Medicago truncatula]	XP_003627883.1	47 kDa	1	1	1	0.124	0.15	0.124	5	6	5	10	8	9	11.713	12.142	8.8905	18.56	17.61	17.39	211456	214408	218913	175365	168221	155872	1.29096	0.00135536	XP_003627883.1
ADP-ribosylation factor GTPase-activating protein AGD10 [Medicago truncatula]	XP_003628813.1 (+2)	44 kDa	1	1	1	0.154	0.142	0.178	5	6	6	8	11	11	10.648	14.57	10.507	17.4	16.45	16.75	104998	110218	113317	107950	104998	96617.7	1.06127	0.204305	XP_003628813.1
SWAP (suppressor-of-white-APricot)/surp domain protein [Medicago truncatula]	XP_003631017.1	89 kDa	1	1	1	0.124	0.106	0.117	8	7	8	11	9	12	12.778	10.927	10.507	17.29	17.27	16.98	141457	128375	133826	133826	131072	128375	1.02641	0.446802	XP_003631017.1
plastid movement impaired protein [Medicago truncatula]	XP_003631060.2	96 kDa	1	1	1	0.183	0.0586	0.104	13	4	7	17	4	9	22.361	4.8567	8.0823	15.41	16.31	16.1	62866.3	56266.9	55878.3	66450.8	61147.3	63743.9	0.914653	0.117499	XP_003631060.2
grave disease carrier protein [Medicago truncatula]	XP_013444679.1	39 kDa	1	1	1	0.202	0.155	0.238	7	6	9	9	7	14	9.5835	8.4992	12.932	17.66	17.49	17.48	187951	184083	191901	182812	182812	167059	1.05867	0.142422	XP_013444679.1
2,4-dienoyl-CoA reductase [Medicago truncatula]	XP_013445151.1	32 kDa	1	1	1	0.123	0.233	0.156	4	7	5	8	9	9	9.5835	13.356	9.6987	17.14	17.05	16.92	137588	135694	133826	129267	134757	128375	1.03749	0.0970718	XP_013445151.1
TPR protein [Medicago truncatula]	XP_013448908.1	47 kDa	1	1	1	0.124	0.173	0.206	5	7	8	6	10	14	7.4538	12.142	13.74	17.74	17.1	16.89	133826	140479	135694	136638	130167	132902	1.02575	0.276934	XP_013448908.1
cytoplasmic-like arginine-tRNA ligase [Medicago truncatula]	XP_013453200.1	74 kDa	1	1	1	0.215	0.127	0.223	8	4	8	12	6	12	19.167	15.784	16.973	15.54	15.87	15.7	53231.8	48308.9	50012.5	52498.9	50012.5	52864.1	0.975399	0.494962	XP_013453200.1
metal-dependent protein hydrolase [Medicago truncatula]	XP_013454988.1	43 kDa	1	1	1	0.187	0.187	0.193	6	6	7	10	7	12	11.713	8.4992	10.507	16.18	16.21	15.94	68319	69754.6	71220.3	66913.1	62866.3	68794.2	1.05399	0.13914	XP_013454988.1
WEB family plant protein [Medicago truncatula]	XP_013456645.1	97 kDa	1	1	1	0.0688	0.178	0.0967	5	12	7	5	15	9	5.3242	23.069	9.6987	17.35	16.36	16.84	100025	114105	107204	101421	104998	100721	1.04621	0.33049	XP_013456645.1
thylakoid lumenal 15 kDa protein [Medicago truncatula]	XP_013460714.1	23 kDa	1	1	1	0.321	0.254	0.304	5	4	4	10	6	7	13.843	7.285	9.6987	15.7	16.21	16.68	71715.6	72214.5	63743.9	70728.3	72716.7	75281.1	0.94947	0.292825	XP_013460714.1
ATP-dependent zinc metalloprotease FTSH protein [Medicago truncatula]	XP_013463350.1	74 kDa	1	1	1	0.345	0.154	0.239	9	4	7	16	6	12	56.436	16.998	32.329	15.94	16.53	16.47	72716.7	71220.3	73222.5	77397.5	77397.5	76862.9	0.937414	0.00152461	XP_013463350.1
thiosulfate/3-mercaptopyruvate sulfurtransferase [Medicago truncatula]	XP_013464237.1	42 kDa	1	1	1	0.142	0.16	0.186	5	5	6	9	8	12	9.5835	16.998	12.932	16.8	16.77	16.82	110218	117313	121450	118129	124864	118950	0.964186	0.330676	XP_013464237.1
multi-copper oxidase-like protein [Medicago truncatula]	XP_013466217.1	61 kDa	1	1	1	0.116	0.158	0.133	5	6	5	11	10	8	12.778	16.998	10.507	16.99	16.23	16.76	100025	95950.3	102127	97289.7	95287.5	99334	1.02121	0.392859	XP_013466217.1
plant/F15D2-27 protein [Medicago truncatula]	XP_003629905.1	93 kDa	1	1	1	0.0312	0.0913	0.096	2	6	7	3	11	12	3.1945	15.784	14.548	16.63	15.64	15.64	52498.9	56266.9	54728.3	51776.1	53602	50710.6	1.04744	0.148555	XP_003629905.1
GDP-mannose 4,6 dehydratase-like protein [Medicago truncatula]	XP_003612141.1	41 kDa	1	1	1	0.0732	0.146	0.13	2	6	4	2	11	6	3.1945	18.212	7.2741	17.02	16.33	16.6	98647.9	103552	104273	92681.9	96617.7	87682.4	1.10647	0.0348829	XP_003612141.1
Nod factor-binding lectin-nucleotide phosphohydrolase [Medicago truncatula]	XP_003624584.2	53 kDa	1	1	1	0.0377	0.134	0.188	2	6	6	4	9	10	4.2593	10.927	12.932	18.42	17.03	16.98	137588	163621	182812	141457	154795	152664	1.0782	0.442446	XP_003624584.2
aldo/keto reductase family oxidoreductase [Medicago truncatula]	XP_013459612.1 (+1)	40 kDa	1	1	1	0.202	0.0765	0.158	9	3	6	16	3	8	20.232	3.6425	7.2741	16.53	17.57	17.5	117313	109457	115698	135694	128375	128375	0.872653	0.00820672	XP_013459612.1
neutral alpha-glucosidase [Medicago truncatula]	XP_003602674.1	104 kDa	1	1	1	0.0197	0.0855	0.121	2	9	10	2	11	14	2.1297	14.57	12.123	19.16	18.38	18.4	338783	341139	343512	348307	343512	329519	1.00205	0.909916	XP_003602674.1
D-glycerate 3-kinase [Medicago truncatula]	XP_003597804.1	48 kDa	1	1	1	0.14	0.0605	0.121	5	3	4	14	4	7	21.297	6.0708	7.2741	16.04	17.02	16.93	84110.6	77397.5	87682.4	93326.6	98647.9	95287.5	0.867468	0.0200912	XP_003597804.1
40S ribosomal protein S28-1 [Medicago truncatula]	XP_003618578.2	8 kDa	1	1	1	0.4	0.4	0.4	3	3	4	4	4	6	11.713	7.285	12.932	16.73	16.3	16.01	73731.8	80684.3	82379.6	73222.5	76862.9	68794.2	1.08185	0.165698	XP_003618578.2
protein transporter Sec24-like CEF protein, putative [Medicago truncatula]	XP_013470296.1	120 kDa	1	1	1	0.0162	0.0729	0.0909	2	8	9	3	12	15	3.1945	18.212	12.932	17.92	17.18	17.26	161369	172951	176585	165905	167059	165905	1.02412	0.432775	XP_013470296.1
serine/threonine-protein phosphatase BSL2-like protein [Medicago truncatula]	XP_003605992.2	106 kDa	1	1	1	0.044	0.114	0.118	4	9	9	5	10	12	5.3242	12.142	11.315	15.63	15.84	15.66	52498.9	49323.9	57848.8	53602	49323.9	50012.5	1.04403	0.470504	XP_003605992.2
CXE carboxylesterase [Medicago truncatula]	XP_003608007.1	36 kDa	1	1	1	0.168	0.103	0.168	4	2	4	9	4	8	15.972	4.8567	9.6987	14.09	15.03	14.51	21618.8	19619.5	19349.4	21920.6	19349.4	21469.5	0.965703	0.538626	XP_003608007.1
glucan endo-1,3-beta-glucosidase-like protein [Medicago truncatula]	XP_003622030.1	49 kDa	1	1	1	0.0692	0.154	0.096	3	7	4	3	13	7	3.1945	18.212	5.6576	17.3	17	17.18	151609	153726	160254	156956	160254	149522	0.997551	0.930502	XP_003622030.1
light-harvesting complex I chlorophyll A/B-binding protein [Medicago truncatula]	XP_003617948.1	29 kDa	1	1	1	0.302	0.121	0.17	3	1	2	6	4	5	59.631	26.712	25.055	17.22	18.07	17.71	181549	193235	200050	197296	182812	194579	1.00026	0.994736	XP_003617948.1
DNA replication licensing factor MCM4 [Medicago truncatula]	XP_003608493.1	86 kDa	0.96	1	1	0.0103	0.127	0.181	1	7	10	1	10	15	1.0648	13.356	16.973	15.8	14.98	14.69	31651.8	29125.6	29944.4	28924.4	25531.7	27746.2	1.10364	0.0841944	XP_003608493.1
ATP-dependent RNA helicase DHX8 [Medicago truncatula]	XP_003592732.1	132 kDa	1	1	1	0.0373	0.0581	0.126	4	6	13	6	7	15	6.389	8.4992	12.123	19.01	18.27	18.04	305328	280959	327242	313912	290867	267652	1.04711	0.50857	XP_003592732.1
peroxidase family protein [Medicago truncatula]	XP_003594494.2	38 kDa	1	1	1	0.175	0.113	0.242	6	4	7	10	7	11	14.908	8.4992	12.123	14.17	13.97	14.11	32541.7	23331.6	18561.2	14362.3	17559.9	15936	1.55531	0.102908	XP_003594494.2
phytochrome protein B [Medicago truncatula]	XP_003594734.1	134 kDa	1	1	1	0.106	0.104	0.0968	10	11	8	10	13	9	13.843	15.784	7.2741	15.89	15.7	15.68	54350.3	52498.9	51063.3	52136.3	52136.3	52498.9	1.00728	0.711912	XP_003594734.1
glyoxylate/succinic semialdehyde reductase [Medicago truncatula]	XP_003597590.1	36 kDa	1	1	1	0.33	0.209	0.283	7	5	6	14	10	8	19.167	12.142	7.2741	15.77	16.71	16.65	68794.2	65536	70728.3	84110.6	84695.6	87076.8	0.801376	0.000659664	XP_003597590.1
cobalamin-independent methionine synthase [Medicago truncatula]	XP_003601341.1	91 kDa	1	1	1	0.153	0.145	0.204	6	7	9	9	9	13	24.491	29.14	28.288	16.13	16.22	16.04	67378.5	70728.3	74244.7	73731.8	73731.8	72716.7	0.964443	0.264164	XP_003601341.1
protein transporter Sec23-like protein [Medicago truncatula]	XP_003601724.1	85 kDa	1	1	1	0.122	0.0791	0.156	6	4	10	8	5	12	9.5835	6.0708	11.315	15.62	15.09	15.12	34397.1	32995.9	35364.2	32768	37122.3	36865.9	0.96254	0.443475	XP_003601724.1
protein translocase, putative [Medicago truncatula]	XP_003602440.1	28 kDa	1	1	1	0.209	0.16	0.24	4	3	6	9	3	11	15.972	4.8567	11.315	15.18	15.4	15.16	41476.3	38698.8	38698.8	37902.4	34397.1	37380.5	1.08382	0.0990075	XP_003602440.1
aspartic proteinase nepenthesin-like protein [Medicago truncatula]	XP_003602931.1	47 kDa	1	1	1	0.114	0.123	0.162	5	4	6	7	5	13	7.4538	6.0708	12.932	17.07	16.76	16.83	127488	117313	120611	110218	110218	111757	1.1	0.0219366	XP_003602931.1
26S proteasome non-ATPase regulatory subunit-like protein [Medicago truncatula]	XP_003603578.1	75 kDa	1	1	1	0.155	0.186	0.268	5	7	5	7	11	11	14.908	21.855	27.48	16.75	16.26	16.13	69272.7	71220.3	74761.1	73222.5	71715.6	73731.8	0.984379	0.543431	XP_003603578.1
monothiol glutaredoxin-S16 protein [Medicago truncatula]	XP_003604721.1	33 kDa	1	1	1	0.279	0.162	0.155	7	5	4	12	7	8	14.908	9.7133	8.0823	15.99	16.52	16.88	74761.1	79573.5	78478	90147.5	84695.6	90774.5	0.876495	0.0106396	XP_003604721.1
ATP-dependent Clp protease [Medicago truncatula]	XP_003611217.1	26 kDa	1	1	1	0.189	0.159	0.159	6	5	5	11	6	6	17.037	7.285	5.6576	18.25	18.68	18.78	331810	360590	363098	408507	417090	402883	0.859191	0.00603694	XP_003611217.1
acetate-CoA ligase [Medicago truncatula]	XP_003624558.1	84 kDa	1	1	1	0.134	0.119	0.108	9	8	7	12	9	8	13.843	13.356	6.4658	16.23	16.51	16.34	81810.6	84110.6	83529.6	87682.4	80684.3	82952.6	0.992565	0.788724	XP_003624558.1
co-chaperone GrpE family protein [Medicago truncatula]	XP_003624768.1	37 kDa	1	1	1	0.125	0.119	0.125	5	4	5	9	5	9	11.713	7.285	8.0823	16.94	17.44	17.38	172951	162491	155872	162491	165905	159147	1.00773	0.825527	XP_003624768.1
homoglutathione synthetase [Medicago truncatula]	XP_003626323.2	61 kDa	1	1	1	0.15	0.165	0.149	8	9	8	11	10	9	11.713	12.142	7.2741	17.62	17.7	17.84	214408	205674	207105	214408	207105	214408	0.986265	0.468498	XP_003626323.2
import receptor subunit TOM40-like protein [Medicago truncatula]	XP_003631000.1	34 kDa	1	1	1	0.156	0.202	0.212	6	6	7	10	7	13	11.713	8.4992	10.507	16	15.47	15.44	54350.3	52136.3	53974.9	48308.9	46663.3	37640.5	1.21	0.0518166	XP_003631000.1
ICE-like protease (caspase) p20 domain protein [Medicago truncatula]	XP_013445304.1	45 kDa	1	1	1	0.165	0.0898	0.0995	6	5	4	8	7	7	10.648	8.4992	7.2741	18.28	17.48	18.08	225068	237901	260333	228210	226633	208545	1.09031	0.173703	XP_013445304.1
nuclear matrix constituent-like protein [Medicago truncatula]	XP_013447734.1 (+1)	134 kDa	1	1	1	0.0409	0.0749	0.086	4	8	9	5	11	13	5.3242	14.57	10.507	17.11	17.07	16.96	132902	132902	141457	133826	132902	129267	1.02845	0.30217	XP_013447734.1
acetyl-CoA carboxylase, carboxyl transferase, alpha subunit [Medicago truncatula]	XP_013449104.1	96 kDa	1	1	1	0.05	0.0663	0.086	4	6	7	5	6	15	6.389	7.285	12.123	18.13	18.05	18.09	256749	280959	280959	280959	277091	279018	0.978017	0.4934	XP_013449104.1
SPFH/band 7/PHB domain membrane-associated family protein [Medicago truncatula]	XP_013450931.1	31 kDa	1	1	1	0.217	0.28	0.371	6	8	10	11	11	13	11.713	14.57	12.123	17.42	17.42	17.38	175365	184083	182812	170569	175365	174154	1.04263	0.0741853	XP_013450931.1
histidinol-phosphate aminotransferase [Medicago truncatula]	XP_013451665.1 (+1)	46 kDa	1	1	1	0.14	0.135	0.205	4	4	8	7	5	13	9.5835	6.0708	14.548	14.33	13.99	13.96	16844.6	16158.4	14664.1	16498	16844.6	18690.3	0.916097	0.195228	XP_013451665.1
epoxide hydrolase [Medicago truncatula]	XP_013457074.1	35 kDa	1	1	1	0.17	0.251	0.228	5	7	6	8	9	10	10.648	12.142	10.507	16.69	16.54	16.5	93326.6	92681.9	93975.7	97289.7	94629.3	97966.4	0.965844	0.038311	XP_013457074.1
double-stranded DNA-binding-like protein [Medicago truncatula]	XP_013457327.1	15 kDa	1	1	1	0.24	0.357	0.465	3	5	6	5	8	9	6.389	10.927	9.6987	16.75	16.24	16.29	81245.5	87682.4	94629.3	80127	79573.5	77935.9	1.10908	0.0922301	XP_013457327.1
ATP-dependent Clp protease proteolytic protein [Medicago truncatula]	XP_013457592.1	34 kDa	1	1	1	0.217	0.161	0.211	6	4	5	16	6	10	19.167	7.285	10.507	15.47	15.94	16.02	54728.3	53974.9	55492.3	56658.3	52136.3	54350.3	1.00644	0.811789	XP_013457592.1
UDP-glucose 6-dehydrogenase family protein [Medicago truncatula]	XP_013457966.1	53 kDa	1	1	1	0.165	0.159	0.197	7	6	8	8	9	13	10.648	14.57	12.123	17.9	17.47	17.41	175365	179050	185364	189259	180295	185364	0.972718	0.26597	XP_013457966.1
thiamine biosynthesis protein ThiC [Medicago truncatula]	XP_013460168.1	73 kDa	1	1	1	0.158	0.063	0.135	9	4	7	12	6	9	14.908	7.285	8.0823	16.73	17.02	16.93	104998	108701	109457	114898	122295	124864	0.892553	0.0169318	XP_013460168.1
UTP-glucose-1-phosphate uridylyltransferase [Medicago truncatula]	XP_013461321.1	66 kDa	1	1	1	0.122	0.19	0.213	6	10	11	8	14	13	8.5186	16.998	11.315	17.42	17.06	17.15	137588	145433	144429	143431	140479	139509	1.00952	0.648653	XP_013461321.1
acyl-CoA dehydrogenase [Medicago truncatula]	XP_013463196.1	28 kDa	1	1	1	0.297	0.151	0.297	7	4	7	13	7	11	14.908	8.4992	11.315	16.84	16.97	16.91	102127	113317	115698	126607	128375	132902	0.853712	0.0145435	XP_013463196.1
class I glutamine amidotransferase superfamily protein [Medicago truncatula]	XP_013464594.1	47 kDa	1	1	1	0.152	0.134	0.0818	6	6	4	10	10	8	11.713	13.356	7.2741	16.4	16.5	16.29	84110.6	91405.9	87682.4	79573.5	83529.6	85284.7	1.05963	0.141438	XP_013464594.1
polygalacturonase inhibitor [Medicago truncatula]	XP_003625218.1	38 kDa	1	1	1	0.123	0.17	0.257	4	6	8	6	9	12	6.389	10.927	14.548	17.33	17.26	16.77	116502	131072	135694	129267	129267	129267	0.988309	0.80674	XP_003625218.1
cytochrome b6 (chloroplast) [Medicago truncatula]	YP_001381699.1	24 kDa	1	1	1	0.152	0.152	0.152	3	3	3	7	6	5	15.972	12.142	8.0823	14.99	15.94	16.09	41189.8	42642.4	46663.3	50710.6	49323.9	48308.9	0.879685	0.0287166	YP_001381699.1
acetamidase/formamidase, putative [Medicago truncatula]	XP_013457492.1	50 kDa	1	1	1	0.195	0.0531	0.166	7	2	5	14	2	8	22.361	2.4283	7.2741	16.05	16.46	16.43	69754.6	80127	72716.7	79573.5	78478	89524.8	0.89911	0.149569	XP_013457492.1
haloacid dehalogenase-like hydrolase [Medicago truncatula]	XP_013446778.1	36 kDa	1	1	1	0.291	0.0743	0.26	7	2	6	14	3	10	21.297	3.6425	12.123	15.32	16.49	15.95	42347.8	42642.4	42347.8	52136.3	60724.9	60724.9	0.733573	0.00576227	XP_013446778.1
Serine/Threonine kinase, ABC1 family protein [Medicago truncatula]	XP_013465731.1	73 kDa	1	1	1	0.263	0.026	0.138	16	1	8	21	1	8	24.491	1.2142	6.4658	15.08	16.04	15.87	48644.9	38967.9	65536	79573.5	50012.5	47975.2	0.862513	0.560271	XP_013465731.1
sieve element occlusion protein [Medicago truncatula]	XP_003590763.1	77 kDa	0.84	1	1	0.012	0.0792	0.205	1	5	13	1	6	22	1.0648	8.4992	25.055	17.58	17.34	16.66	95287.5	86475.3	93326.6	124002	131072	124864	0.724038	0.000551404	XP_003590763.1
sterol carrier protein, putative [Medicago truncatula]	XP_003589185.1	14 kDa	1	1	1	0.4	0.32	0.336	5	5	5	8	9	10	10.648	16.998	9.6987	17.22	16.9	16.84	113317	118950	119778	123145	116502	124002	0.968089	0.282872	XP_003589185.1
DEAD-box ATP-dependent RNA helicase [Medicago truncatula]	XP_003591973.1	66 kDa	1	1	1	0.0798	0.109	0.187	3	5	10	3	6	14	3.1945	8.4992	12.932	15.76	15.56	15.6	53602	47975.2	57449.2	53231.8	50012.5	51418.5	1.02821	0.642816	XP_003591973.1
translation initiation factor [Medicago truncatula]	XP_003592124.2	147 kDa	1	1	1	0.0373	0.0851	0.0679	4	9	8	6	12	12	6.389	14.57	10.507	16.86	16.63	16.53	97966.4	95950.3	104273	107950	100025	102837	0.959389	0.285424	XP_003592124.2
alpha-L-arabinofuranosidase/beta-D-xylosidase [Medicago truncatula]	XP_003594795.1	83 kDa	1	1	1	0.119	0.11	0.0866	8	7	6	14	10	9	15.972	12.142	8.8905	17.41	17.59	17.63	167059	170569	165905	209996	221969	229797	0.760899	0.000880823	XP_003594795.1
general regulatory factor 2 [Medicago truncatula]	XP_003596410.1	30 kDa	1	1	1	0.262	0.27	0.24	5	5	5	5	11	8	19.167	30.354	19.397	18.26	17.61	17.62	190575	211456	208545	233005	220436	220436	0.906066	0.0529998	XP_003596410.1
major intrinsic protein (MIP) family transporter [Medicago truncatula]	XP_003600863.1 (+1)	31 kDa	1	1	1	0.131	0.176	0.176	3	4	4	5	9	8	6.389	13.356	10.507	17.12	16.84	17.22	121450	121450	134757	133826	156956	147464	0.861746	0.0660453	XP_003600863.1
histone chaperone domain CHZ protein [Medicago truncatula]	XP_003601051.1	56 kDa	1	1	1	0.118	0.104	0.142	6	5	7	6	9	12	7.4538	12.142	11.315	16.66	16.28	16.23	79023.8	73731.8	80684.3	75281.1	72214.5	69272.7	1.07691	0.110637	XP_003601051.1
3-ketoacyl-(acyl-carrier) reductase [Medicago truncatula]	XP_003601820.1	33 kDa	1	1	1	0.172	0.116	0.203	5	4	7	7	7	13	7.4538	12.142	12.932	16.62	16.07	16.1	74244.7	76862.9	84110.6	73731.8	77935.9	70728.3	1.05765	0.302683	XP_003601820.1
sigma 54 modulation protein/S30EA ribosomal protein [Medicago truncatula]	XP_003602381.2	40 kDa	1	1	1	0.195	0.15	0.161	6	5	5	11	7	6	14.908	9.7133	5.6576	16.82	17.22	17.16	121450	126607	131984	129267	127488	129267	0.984503	0.554893	XP_003602381.2
glycoside hydrolase family 38 amino-terminal domain protein [Medicago truncatula]	XP_003602752.1	115 kDa	1	1	1	0.0994	0.0561	0.0738	8	5	7	12	5	11	12.778	7.285	8.8905	16.14	16.45	16.41	78478	78478	84110.6	89524.8	88292.3	85877.9	0.914187	0.0251329	XP_003602752.1
quinone-oxidoreductase-like protein [Medicago truncatula]	XP_003605677.2	33 kDa	1	1	1	0.159	0.159	0.123	5	5	4	7	11	7	8.5186	15.784	6.4658	16.85	16.85	16.95	123145	131984	122295	118129	111757	116502	1.0896	0.0467692	XP_003605677.2
methylmalonate-semialdehyde dehydrogenase [Medicago truncatula]	XP_003608372.2	58 kDa	1	1	1	0.11	0.142	0.166	5	7	9	8	9	14	9.5835	13.356	12.123	17.1	16.74	16.81	126607	120611	116502	114898	121450	114105	1.03786	0.303055	XP_003608372.2
transaldolase total2 protein [Medicago truncatula]	XP_003608757.1 (+1)	44 kDa	1	1	1	0.102	0.123	0.138	4	5	6	7	7	10	9.5835	8.4992	9.6987	17.73	17.27	17.41	156956	165905	175365	179050	190575	181549	0.903936	0.0501621	XP_003608757.1
cytochrome P450 family 97 protein [Medicago truncatula]	XP_003610974.1	64 kDa	1	1	1	0.141	0.0749	0.164	7	4	8	10	6	10	13.843	7.285	8.0823	16.06	16.46	16.29	85284.7	77935.9	75281.1	78478	78478	77397.5	1.0177	0.670166	XP_003610974.1
spermidine synthase [Medicago truncatula]	XP_003613246.1	38 kDa	1	1	1	0.102	0.181	0.224	4	6	7	8	9	9	9.5835	14.57	8.0823	17.15	16.57	16.5	89524.8	97289.7	100025	94629.3	97289.7	91405.9	1.0124	0.759612	XP_003613246.1
calcium-binding EF hand-like protein [Medicago truncatula]	XP_003618118.2	110 kDa	1	1	1	0.0599	0.0889	0.115	5	7	8	5	8	12	6.389	14.57	13.74	17.3	16.75	16.97	121450	137588	136638	138545	139509	137588	0.951962	0.274265	XP_003618118.2
NAD-dependent isocitrate dehydrogenase [Medicago truncatula]	XP_003629164.1 (+1)	40 kDa	1	1	1	0.253	0.213	0.17	7	8	5	10	10	9	10.648	12.142	8.8905	17.58	17.29	17.6	184083	186653	182812	169391	186653	180295	1.03209	0.329028	XP_003629164.1
6-phosphogluconate dehydrogenase NAD-binding domain protein [Medicago truncatula]	XP_003630708.2	32 kDa	1	1	1	0.282	0.159	0.227	8	5	6	12	5	11	12.778	7.285	9.6987	16.49	16.7	16.72	95287.5	101421	104273	97966.4	94629.3	100025	1.02857	0.416993	XP_003630708.2
auxilin-like protein [Medicago truncatula]	XP_013446887.1	100 kDa	1	1	1	0.08	0.184	0.11	5	13	9	6	16	9	6.389	21.855	7.2741	16.11	15.32	15.58	46663.3	48983.2	48308.9	49323.9	46341	45073.8	1.02286	0.496723	XP_013446887.1
Zn-dependent alcohol dehydrogenase family protein [Medicago truncatula]	XP_013455196.1	40 kDa	1	1	1	0.176	0.12	0.171	6	5	6	9	8	13	9.5835	10.927	12.123	16.59	16.48	16.55	87682.4	92041.7	101421	96617.7	92681.9	95950.3	0.985611	0.762657	XP_013455196.1
5'-adenylylsulfate reductase [Medicago truncatula]	XP_013462840.1	52 kDa	1	1	1	0.194	0.177	0.16	8	7	6	10	9	9	12.778	13.356	8.0823	16.11	16.6	16.47	83529.6	83529.6	93326.6	92681.9	87076.8	85284.7	0.982427	0.714552	XP_013462840.1
60S acidic ribosomal protein [Medicago truncatula]	XP_013464930.1	11 kDa	1	1	1	0.381	0.381	0.407	3	3	4	7	7	8	10.648	13.356	12.123	16.02	15.68	15.67	70239.7	68794.2	54728.3	39786.7	47643.8	54350.3	1.36663	0.0559378	XP_013464930.1
GYF domain protein [Medicago truncatula]	XP_013466080.1	192 kDa	1	1	1	0.0456	0.0695	0.0695	6	9	8	7	9	9	7.4538	10.927	8.0823	16.6	16.09	16.08	74244.7	73222.5	73731.8	69272.7	73222.5	71220.3	1.03502	0.101579	XP_013466080.1
FACT complex subunit SSRP1 [Medicago truncatula]	XP_013466118.1	72 kDa	1	1	1	0.121	0.128	0.154	6	8	8	9	12	12	9.5835	15.784	9.6987	17	16.64	16.47	106464	105728	109457	96617.7	94629.3	94629.3	1.12513	0.000829136	XP_013466118.1
RAD23 UV excision repair family protein [Medicago truncatula]	XP_013470195.1	42 kDa	1	1	1	0.123	0.249	0.277	3	6	7	5	11	13	7.4538	13.356	13.74	16.57	15.87	16	68794.2	79573.5	67847.1	61572.6	65083.3	66450.8	1.11966	0.12867	XP_013470195.1
light-harvesting complex I chlorophyll A/B-binding protein [Medicago truncatula]	XP_013464782.1	26 kDa	1	1	1	0.118	0.118	0.118	3	3	3	7	4	5	12.778	7.285	8.8905	17.86	18.91	18.9	318294	363098	336442	373306	391866	391866	0.87969	0.0322596	XP_013464782.1
SH3 domain protein [Medicago truncatula]	XP_013447274.1 (+1)	128 kDa	1	1	1	0.0228	0.0711	0.0998	2	8	8	3	10	10	3.1945	12.142	10.507	15.87	15.2	15.45	42642.4	44762.4	48308.9	46341	42347.8	44146.1	1.02167	0.658964	XP_013447274.1
cofilin/actin-depolymerizing factor-like protein [Medicago truncatula]	XP_003594440.1	16 kDa	1	1	1	0.252	0.252	0.252	3	3	3	7	5	7	11.713	9.7133	13.74	15.2	14.78	14.79	29737.6	31433.2	30152.7	26801	28724.6	27939.1	1.09416	0.0257461	XP_003594440.1
potassium efflux antiporter [Medicago truncatula]	XP_013444890.1 (+1)	126 kDa	1	1	1	0.0852	0.0494	0.0256	8	5	2	14	7	3	18.102	9.7133	2.4247	16.25	16.67	17.06	101421	86475.3	94629.3	96617.7	91405.9	84110.6	1.03819	0.572398	XP_013444890.1
structural maintenance of chromosomes protein [Medicago truncatula]	XP_013468488.1	140 kDa	1	1	1	0.074	0.0354	0.119	7	4	13	8	6	15	8.5186	7.285	12.932	16.44	16.6	16.2	86475.3	86475.3	79573.5	82379.6	81245.5	88292.3	1.00241	0.952239	XP_013468488.1
sieve element occlusion protein [Medicago truncatula]	XP_013468709.1	77 kDa	1	1	1	0.073	0.158	0.0879	3	13	4	3	15	6	5.3242	21.855	7.2741	18.56	16.76	17.74	145433	141457	143431	134757	129267	135694	1.07656	0.0115448	XP_013468709.1
DUF810 family protein [Medicago truncatula]	XP_003603613.1	111 kDa	1	1	1	0.0351	0.116	0.144	3	8	11	4	9	12	4.2593	12.142	9.6987	15.54	15.15	15.32	41189.8	40342.1	37640.5	40342.1	37902.4	39786.7	1.00967	0.784378	XP_003603613.1
60S ribosomal L4-like protein [Medicago truncatula]	XP_003590168.1	45 kDa	1	1	1	0.404	0.298	0.372	5	3	5	8	4	9	30.88	23.069	25.863	14.25	14.3	14.39	22381.2	23821.9	25180.2	17805.1	16046.8	16612.7	1.41452	0.00190795	XP_003590168.1
photosystem I reaction center subunit V [Medicago truncatula]	XP_003598294.2	17 kDa	1	1	1	0.113	0.18	0.113	3	3	3	6	4	5	9.5835	6.0708	8.0823	17.24	17.7	17.89	165905	186653	194579	209996	193235	195933	0.913169	0.158034	XP_003598294.2
N-acyl-L-amino-acid amidohydrolase [Medicago truncatula]	XP_003589759.2 (+1)	50 kDa	1	1	1	0.225	0.138	0.241	8	6	8	10	7	13	11.713	9.7133	10.507	17.47	17.11	17.28	152664	159147	161369	158048	155872	159147	1.00024	0.989838	XP_003589759.2
subtilisin-like serine protease [Medicago truncatula]	XP_003592386.2	85 kDa	1	1	1	0.0512	0.0691	0.121	4	5	9	4	6	16	5.3242	9.7133	17.781	17.08	16.4	15.73	65991.8	60305.4	63743.9	69754.6	62432.1	65991.8	0.958939	0.369361	XP_003592386.2
beta-xylosidase/alpha-L-arabinofuranosidase-like protein [Medicago truncatula]	XP_003593145.1	84 kDa	1	1	1	0.107	0.11	0.126	7	7	9	9	9	12	9.5835	10.927	12.932	15.91	16.06	16.03	57052.4	59888.9	67378.5	65991.8	66913.1	65083.3	0.930963	0.218602	XP_003593145.1
ferredoxin reductase-like NAD(P) binding domain protein [Medicago truncatula]	XP_003594526.1	42 kDa	1	1	1	0.169	0.111	0.212	5	4	7	5	7	10	5.3242	9.7133	9.6987	16.81	16.39	16.53	93326.6	100721	95950.3	94629.3	88906.4	86475.3	1.07402	0.109259	XP_003594526.1
serine carboxypeptidase-like protein [Medicago truncatula]	XP_003597272.1	57 kDa	1	1	1	0.112	0.153	0.129	5	7	6	7	11	8	10.648	14.57	6.4658	16.89	16.36	16.72	90147.5	91405.9	94629.3	101421	102127	102127	0.903519	0.00191728	XP_003597272.1
heterogeneous nuclear ribonucleoprotein 27C, putative [Medicago truncatula]	XP_003600251.1 (+1)	51 kDa	1	1	1	0.17	0.17	0.189	6	6	7	8	8	12	8.5186	10.927	16.165	15.46	14.45	14.94	30573.6	30362.4	31216	29737.6	27939.1	29328.2	1.05916	0.0463332	XP_003600251.1
eukaryotic translation initiation factor 3 subunit F [Medicago truncatula]	XP_003600862.1	32 kDa	1	1	1	0.208	0.271	0.243	6	7	6	7	11	11	8.5186	16.998	10.507	16.59	16.16	16.06	77935.9	77397.5	82952.6	72214.5	76862.9	74761.1	1.06454	0.0960378	XP_003600862.1
HN1-like protein [Medicago truncatula]	XP_003601956.1	32 kDa	1	1	1	0.174	0.258	0.385	4	5	8	4	9	14	4.2593	13.356	12.932	18.24	16.76	16.44	120611	121450	121450	115698	114105	110985	1.06668	0.0058311	XP_003601956.1
translocon at the inner envelope membrane ofs protein 55-II [Medicago truncatula]	XP_003603276.1	62 kDa	1	1	1	0.158	0.0598	0.163	7	3	8	11	5	10	15.972	7.285	8.8905	16.71	17.32	17.34	119778	124864	131984	142441	155872	153726	0.833172	0.0100431	XP_003603276.1
glycerol kinase-like protein [Medicago truncatula]	XP_003604353.1	56 kDa	1	1	1	0.121	0.137	0.106	7	7	6	8	9	10	11.713	13.356	9.6987	16.14	16.08	15.93	66450.8	66913.1	68794.2	66450.8	63743.9	65536	1.03284	0.115888	XP_003604353.1
signal recognition particle 54 kDa protein [Medicago truncatula]	XP_003604367.1	55 kDa	1	1	1	0.153	0.163	0.248	6	7	10	7	8	11	7.4538	9.7133	9.6987	17.52	17.3	17.21	163621	159147	169391	169391	164759	155872	1.00436	0.892579	XP_003604367.1
D-glycerate dehydrogenase/hydroxypyruvate reductase [Medicago truncatula]	XP_003604496.1	34 kDa	1	1	1	0.277	0.162	0.255	8	5	7	14	7	11	14.908	8.4992	9.6987	15.07	15	14.91	38698.8	41764.8	36107.2	32093.6	31872	32995.9	1.20224	0.017364	XP_003604496.1
YbaB/EbfC DNA-binding family protein [Medicago truncatula]	XP_003610307.1	20 kDa	1	1	1	0.325	0.183	0.277	5	3	4	10	7	10	14.908	9.7133	11.315	15.68	15.87	15.81	58251.2	58251.2	58656.4	56658.3	55492.3	57848.8	1.03035	0.0682379	XP_003610307.1
parvulin-type peptidyl prolyl cis/trans isomerase [Medicago truncatula]	XP_003617234.2	71 kDa	1	1	1	0.145	0.0723	0.132	7	4	7	14	5	12	18.102	6.0708	10.507	15.13	15.2	15.07	36107.2	36107.2	36611.3	35857.8	35119.9	34397.1	1.03275	0.0643773	XP_003617234.2
glycerophosphoryl diester phosphodiesterase family protein [Medicago truncatula]	XP_003617676.1 (+1)	81 kDa	1	1	1	0.0862	0.0862	0.0862	6	6	6	9	8	11	11.713	9.7133	8.8905	15.76	15.58	15.92	56266.9	57052.4	61572.6	54350.3	57052.4	52498.9	1.06705	0.158575	XP_003617676.1
phosphoglycerate mutase-like protein [Medicago truncatula]	XP_003621088.2 (+2)	120 kDa	1	1	1	0.0652	0.124	0.0813	5	10	7	5	11	8	5.3242	13.356	7.2741	15.54	15.12	15.28	47314.7	43841.2	40063.5	36611.3	36107.2	37640.5	1.18902	0.0314838	XP_003621088.2
adenylosuccinate lyase [Medicago truncatula]	XP_003625228.2 (+1)	59 kDa	1	1	1	0.0914	0.118	0.152	5	6	8	6	8	10	7.4538	9.7133	8.8905	18.43	18.58	18.45	350730	383801	389159	360590	365624	348307	1.04576	0.27816	XP_003625228.2
GDP-4-keto-6-deoxymannose-3,5-epimerase-4-reductase [Medicago truncatula]	XP_003625896.1 (+1)	35 kDa	1	1	1	0.219	0.203	0.322	4	6	8	5	9	14	5.3242	13.356	13.74	16.84	15.63	15.75	57449.2	57052.4	58656.4	55878.3	53231.8	53231.8	1.06663	0.0230442	XP_003625896.1
calcium-binding EF hand protein, putative [Medicago truncatula]	XP_003626448.1	37 kDa	1	1	1	0.207	0.162	0.207	5	4	5	9	7	9	10.648	13.356	10.507	13.8	13.12	13.52	12331	11585.2	11268.4	10809.4	10734.7	11113.3	1.07739	0.0660233	XP_003626448.1
NADH dehydrogenase [ubiquinone] 1 alpha subcomplex subunit 6 [Medicago truncatula]	XP_003627929.1	15 kDa	1	1	1	0.331	0.436	0.504	5	6	7	5	10	11	5.3242	12.142	9.6987	17.16	16.86	16.95	123145	137588	135694	124864	118950	123145	1.0803	0.113366	XP_003627929.1
transducin/WD40 repeat protein [Medicago truncatula]	XP_003631073.1	67 kDa	1	1	1	0.103	0.144	0.152	7	8	9	8	13	12	8.5186	16.998	10.507	17.97	17.35	17.56	180295	195933	194579	185364	186653	177813	1.03815	0.288042	XP_003631073.1
importin-alpha re-exporter, putative [Medicago truncatula]	XP_013444605.1	109 kDa	1	1	1	0.0712	0.111	0.114	6	9	11	6	10	13	7.4538	12.142	11.315	16.64	16.07	16.05	72716.7	73222.5	73222.5	71715.6	69754.6	70728.3	1.03282	0.0171104	XP_013444605.1
calcium-binding EF-hand protein [Medicago truncatula]	XP_013456572.1	41 kDa	1	1	1	0.112	0.195	0.243	4	6	7	4	9	11	5.3242	12.142	10.507	15.89	15.68	15.57	45073.8	45387.3	45073.8	55109	48308.9	57449.2	0.842527	0.0370003	XP_013456572.1
mannose-1-phosphate guanyltransferase [Medicago truncatula]	XP_013461053.1	46 kDa	1	1	1	0.116	0.178	0.118	5	8	5	7	11	8	9.5835	14.57	7.2741	16.21	15.58	15.65	53231.8	50360.3	51063.3	48983.2	48644.9	48983.2	1.05487	0.0370465	XP_013461053.1
NADP-dependent malic enzyme-like protein [Medicago truncatula]	XP_013465511.1	75 kDa	1	1	1	0.133	0.196	0.175	5	9	6	8	11	10	13.843	16.998	14.548	17.2	16.89	16.69	122295	127488	128375	117313	114898	118129	1.0794	0.0121237	XP_013465511.1
nuclear pore localization protein NPL4 [Medicago truncatula]	XP_013450322.1	47 kDa	1	1	1	0.0821	0.213	0.258	4	8	9	6	9	13	8.5186	10.927	11.315	18.15	17.13	17.16	156956	153726	162491	153726	149522	149522	1.04506	0.0801776	XP_013450322.1
ADP/ATP carrier protein [Medicago truncatula]	XP_003627715.1	43 kDa	1	1	1	0.251	0.241	0.263	3	3	3	5	8	6	48.982	57.066	53.343	17.13	16.41	16.67	106464	126607	111757	109457	109457	110218	1.04769	0.43485	XP_003627715.1
photosystem I reaction center subunit N [Medicago truncatula]	XP_003602547.1	18 kDa	1	1	1	0.297	0.192	0.331	6	3	6	13	4	8	19.167	4.8567	8.0823	17.5	17.94	18.08	172951	221969	236257	233005	207105	207105	0.975222	0.811832	XP_003602547.1
DNA-directed RNA polymerase subunit beta [Medicago truncatula]	XP_003606033.1	199 kDa	1	1	1	0.0441	0.0206	0.104	6	3	14	8	4	17	8.5186	4.8567	15.356	15.81	16.07	15.86	71715.6	61147.3	64633.7	63303.6	62000.8	64633.7	1.03979	0.475203	XP_003606033.1
phosphoenolpyruvate carboxylase-like protein [Medicago truncatula]	XP_003621025.2	52 kDa	1	1	1	0.245	0.046	0.184	9	2	7	16	2	9	19.167	2.4283	8.0823	15.32	15.36	15.52	36611.3	40063.5	34159.5	41764.8	45703	42055.3	0.855711	0.0430567	XP_003621025.2
carboxy-terminal TIM barrel domain enolase [Medicago truncatula]	XP_013463993.1	53 kDa	1	1	1	0.0428	0.151	0.265	2	8	11	3	10	18	3.1945	12.142	17.781	17.49	16.65	16.68	111757	115698	121450	102127	107950	97966.4	1.13265	0.0279587	XP_013463993.1
S-adenosylmethionine synthase-like protein [Medicago truncatula]	XP_013468134.1	43 kDa	1	1	1	0.187	0.308	0.351	2	5	8	4	7	13	14.908	44.924	50.11	18.49	16.95	17.26	181549	177813	169391	154795	161369	165905	1.09684	0.0322248	XP_013468134.1
heat shock 70 kDa protein [Medicago truncatula]	XP_003610287.1	72 kDa	1	1	1	0.191	0.216	0.25	1	3	2	3	5	4	71.344	74.064	88.905	13.91	13.46	13.52	11910.9	11113.3	11665.8	11993.8	12245.8	12854.6	0.935188	0.0825337	XP_003610287.1
GTP-binding elongation factor Tu family protein [Medicago truncatula]	XP_003591959.2 (+1)	49 kDa	1	1	1	0.263	0.386	0.507	1	3	7	1	6	12	52.177	84.992	95.371	19.97	18.23	17.98	307452	341139	313912	307452	322737	294927	1.04041	0.394818	XP_003591959.2
photosystem II reaction center protein H [Medicago truncatula]	XP_003595887.1	13 kDa	1	0.97	1	0.21	0.202	0.21	2	1	2	6	3	5	22.361	7.285	8.0823	15.59	16.85	16.87	55109	70728.3	58656.4	79573.5	79023.8	92041.7	0.736093	0.0256269	XP_003595887.1
Lipid transfer protein [Medicago truncatula]	XP_003623613.2	14 kDa	0.97	1	0.96	0.15	0.15	0.15	1	1	1	3	3	3	7.4538	10.927	14.548	17.89	17.67	12.88	9026.81	7383.04	6251.56	7590.61	6841.04	6080.61	1.10477	0.477893	XP_003623613.2
ATP synthase F1, alpha subunit [Medicago truncatula]	XP_013443686.1	55 kDa	0.97	0.97	0.96	0.173	0.131	0.173	1	1	1	4	2	3	95.835	36.425	37.987	17.56	19.32	19.01	288858	305328	316095	363098	391866	411348	0.780478	0.00608016	XP_013443686.1
syntaxin of plants protein [Medicago truncatula]	XP_003590501.1 (+1)	30 kDa	1	1	1	0.143	0.264	0.223	4	7	6	6	12	10	6.389	15.784	10.507	18.01	17.39	17.58	182812	186653	185364	179050	181549	176585	1.03285	0.0321488	XP_003590501.1
phosphoglucomutase/phosphomannomutase family protein [Medicago truncatula]	XP_003591896.1 (+1)	58 kDa	1	1	1	0.118	0.118	0.217	6	6	10	7	8	14	7.4538	9.7133	13.74	17.59	17.47	17.42	172951	184083	180295	169391	176585	174154	1.03307	0.214663	XP_003591896.1
Pti1-like kinase [Medicago truncatula]	XP_003592830.2 (+1)	45 kDa	1	1	1	0.109	0.246	0.28	4	8	9	5	11	12	5.3242	14.57	12.932	16.71	16.1	16.26	77935.9	79573.5	77397.5	74761.1	74761.1	72716.7	1.057	0.011077	XP_003592830.2
chromatin remodeling factor, putative [Medicago truncatula]	XP_003593979.1	124 kDa	1	1	1	0.0385	0.0469	0.106	4	5	12	5	7	14	5.3242	8.4992	12.123	17.4	17.5	17.01	141457	138545	150562	148489	147464	168221	0.927592	0.217567	XP_003593979.1
fumarylacetoacetase [Medicago truncatula]	XP_003594211.1	46 kDa	1	1	1	0.126	0.176	0.197	5	7	7	10	11	11	10.648	14.57	8.8905	16.73	16.7	16.73	104998	103552	103552	112534	107204	108701	0.950261	0.0304144	XP_003594211.1
RAB GTPase-like protein C2B [Medicago truncatula]	XP_003594353.1	23 kDa	1	1	1	0.313	0.289	0.436	5	5	8	6	8	13	6.389	9.7133	11.315	16.48	16.13	16.4	80127	85877.9	85877.9	87076.8	80684.3	71220.3	1.05399	0.437292	XP_003594353.1
translocon outer complex protein [Medicago truncatula]	XP_003594564.1	147 kDa	1	1	1	0.0426	0.065	0.118	5	8	13	5	9	14	5.3242	10.927	13.74	17.15	16.92	16.84	146445	117313	124002	128375	122295	119778	1.04673	0.563384	XP_003594564.1
Mo-molybdopterin cofactor sulfurase [Medicago truncatula]	XP_003594859.2	36 kDa	1	1	1	0.188	0.163	0.219	6	5	7	7	6	11	7.4538	7.285	8.8905	17.15	17.11	16.9	128375	152664	147464	131984	139509	128375	1.07161	0.3029	XP_003594859.2
P-loop nucleoside triphosphate hydrolase superfamily protein, putative [Medicago truncatula]	XP_003602096.2 (+2)	134 kDa	1	1	1	0.0518	0.0437	0.124	5	5	11	6	7	15	6.389	8.4992	12.932	16.11	15.41	15.37	45073.8	44762.4	43841.2	41764.8	43538.4	46020.8	1.01792	0.575549	XP_003602096.2
FH protein interacting protein FIP1, putative [Medicago truncatula]	XP_003602953.1	28 kDa	1	1	1	0.264	0.329	0.31	6	8	7	8	11	12	8.5186	16.998	9.6987	18.21	17.68	17.91	241222	237901	242900	233005	234625	231395	1.0329	0.0116368	XP_003602953.1
5'-methylthioadenosine/S-adenosylhomocysteine nucleosidase [Medicago truncatula]	XP_003604024.1	28 kDa	1	1	1	0.18	0.276	0.18	5	6	6	6	8	12	7.4538	9.7133	12.932	14.58	14.2	14.47	18690.3	21469.5	20031.7	22226.6	21920.6	23331.6	0.892005	0.0557944	XP_003604024.1
cytosolic purine 5-nucleotidase [Medicago truncatula]	XP_003609880.1 (+1)	71 kDa	1	1	1	0.0737	0.131	0.125	4	7	6	6	10	8	6.389	13.356	8.0823	14.64	14.72	14.6	27746.2	26801	26615.9	28724.6	28526.2	30573.6	0.924151	0.0399077	XP_003609880.1
SGT1-2-like protein [Medicago truncatula]	XP_003611052.1	42 kDa	1	1	1	0.0802	0.171	0.243	3	6	8	4	7	13	4.2593	8.4992	12.123	18.38	17.57	17.66	225068	239555	231395	204253	198668	207105	1.14097	0.00416725	XP_003611052.1
glutathione S-transferase, amino-terminal domain protein [Medicago truncatula]	XP_003617377.1	25 kDa	1	1	1	0.19	0.19	0.19	4	4	4	9	8	7	12.778	10.927	8.0823	15.86	15.71	16.11	62000.8	66913.1	70728.3	53974.9	58251.2	62000.8	1.14587	0.0688891	XP_003617377.1
red chlorophyll catabolite reductase, putative [Medicago truncatula]	XP_003617849.2	36 kDa	1	1	1	0.207	0.166	0.21	6	5	7	11	9	10	13.843	12.142	8.8905	16.31	16.5	16.5	74761.1	70728.3	75281.1	98647.9	96617.7	95950.3	0.758099	0.00014215	XP_003617849.2
carboxy-terminal TIM barrel domain enolase [Medicago truncatula]	XP_003617922.1	52 kDa	1	1	1	0.101	0.19	0.173	4	7	6	6	10	12	7.4538	12.142	11.315	15.82	15.2	15.28	43538.4	41764.8	43538.4	41476.3	37380.5	38698.8	1.09601	0.0488673	XP_003617922.1
importin-like protein [Medicago truncatula]	XP_003621667.2 (+1)	119 kDa	1	1	1	0.0494	0.0774	0.103	4	8	10	4	10	15	4.2593	13.356	12.932	17.09	16.6	16.88	109457	113317	119778	114898	114105	114898	0.996072	0.888785	XP_003621667.2
thylakoid lumenal 29.8 kDa protein [Medicago truncatula]	XP_003624904.1	28 kDa	1	1	1	0.34	0.247	0.344	6	6	7	8	8	10	11.713	10.927	8.8905	16.67	17.37	17.48	120611	128375	129267	140479	144429	145433	0.878959	0.00520919	XP_003624904.1
60S ribosomal L13-like protein [Medicago truncatula]	XP_003626150.1 (+1)	24 kDa	1	1	1	0.3	0.145	0.246	5	3	4	9	4	6	13.843	4.8567	6.4658	16.24	16.21	16.4	71220.3	82952.6	85284.7	76862.9	83529.6	78478	1.00246	0.969384	XP_003626150.1
structural constituent of ribosome protein, putative [Medicago truncatula]	XP_003628976.1	51 kDa	1	1	1	0.163	0.154	0.191	6	6	7	7	7	14	8.5186	8.4992	14.548	16.8	16.33	16.37	90147.5	95287.5	91405.9	88292.3	93975.7	81810.6	1.04833	0.330019	XP_003628976.1
ubiquitin 1, related protein [Medicago truncatula]	XP_003629155.1	57 kDa	1	1	1	0.139	0.152	0.2	5	6	8	5	9	13	7.4538	12.142	10.507	17.37	17.18	17.17	143431	147464	160254	144429	143431	144429	1.04363	0.283719	XP_003629155.1
cinnamyl alcohol dehydrogenase-like protein [Medicago truncatula]	XP_003630177.1	46 kDa	1	1	1	0.0962	0.154	0.219	5	7	8	7	11	11	7.4538	15.784	8.8905	17.88	17.44	17.2	177813	191901	190575	172951	179050	171756	1.06975	0.0725833	XP_003630177.1
NADH dehydrogenase [ubiquinone] iron-sulfur protein [Medicago truncatula]	XP_013444047.1	26 kDa	1	1	1	0.23	0.207	0.248	5	6	7	7	8	9	8.5186	9.7133	8.8905	17.57	17.03	17.12	150562	146445	150562	136638	143431	149522	1.04185	0.205329	XP_013444047.1
signal recognition particle 72 kDa protein [Medicago truncatula]	XP_013446515.1	74 kDa	1	1	1	0.0778	0.1	0.15	4	6	8	7	7	13	7.4538	8.4992	12.123	16.37	15.88	15.8	62000.8	65991.8	64633.7	65991.8	59064.4	62432.1	1.02741	0.500975	XP_013446515.1
pre-mRNA splicing factor-like protein [Medicago truncatula]	XP_013449149.1	118 kDa	1	1	1	0.0351	0.0787	0.0911	3	8	10	4	11	11	4.2593	13.356	8.8905	16.37	16.33	16.1	67847.1	74244.7	76332	79573.5	74244.7	75281.1	0.953402	0.305267	XP_013449149.1
plant-specific import receptor subunit TOM20 [Medicago truncatula]	XP_013451444.1	23 kDa	1	1	1	0.238	0.291	0.286	4	5	5	6	7	9	7.4538	8.4992	8.8905	18.55	17.86	17.89	239555	282913	286863	256749	256749	246290	1.06521	0.348087	XP_013451444.1
ketose-bisphosphate aldolase class-II family protein [Medicago truncatula]	XP_013452649.1	81 kDa	1	1	1	0.0576	0.119	0.161	4	8	10	7	9	14	7.4538	12.142	11.315	16.98	16.55	16.61	110985	115698	107204	100025	100721	98647.9	1.11521	0.0104779	XP_013452649.1
M28 Zn-peptidase nicastrin [Medicago truncatula]	XP_013455798.1 (+1)	65 kDa	1	1	1	0.0685	0.144	0.248	4	8	13	5	9	14	5.3242	10.927	11.315	17.37	16.9	16.9	132902	136638	131072	132902	132902	127488	1.01861	0.373357	XP_013455798.1
RNA recognition motif [Medicago truncatula]	XP_013455822.1 (+1)	56 kDa	1	1	1	0.133	0.155	0.173	6	7	8	9	8	12	9.5835	9.7133	12.123	17.06	17	16.87	123145	118950	134757	125733	118129	114898	1.05043	0.350827	XP_013455822.1
glycylpeptide N-tetradecanoyltransferase [Medicago truncatula]	XP_013456609.1 (+1)	50 kDa	1	1	1	0.196	0.15	0.196	7	6	7	8	9	10	9.5835	12.142	8.8905	16.52	16.35	16.32	92041.7	91405.9	93326.6	85877.9	85877.9	83529.6	1.08418	0.00176057	XP_013456609.1
calcium-dependent lipid-binding-like protein [Medicago truncatula]	XP_013458344.1	476 kDa	1	1	1	0.0127	0.0103	0.0359	4	3	12	4	3	15	4.2593	3.6425	12.932	15.46	15.61	15.48	44453.2	46663.3	52864.1	46341	45387.3	48644.9	1.0257	0.67874	XP_013458344.1
MAP kinase kinase [Medicago truncatula]	XP_013458448.1	40 kDa	1	1	1	0.174	0.242	0.244	5	7	7	7	11	10	7.4538	15.784	9.6987	16.79	16.18	16.37	84110.6	79023.8	82952.6	79023.8	83529.6	82952.6	1.00237	0.930669	XP_013458448.1
serine/threonine-protein phosphatase [Medicago truncatula]	XP_013459747.1	54 kDa	1	1	1	0.151	0.137	0.207	6	6	9	8	6	13	10.648	8.4992	12.123	17.65	17.31	17.23	161369	161369	172951	174154	159147	161369	1.00206	0.958031	XP_013459747.1
subtilisin-like serine protease [Medicago truncatula]	XP_013461758.1	81 kDa	1	1	1	0.144	0.0938	0.0845	9	6	5	12	11	8	12.778	13.356	6.4658	16.6	15.75	16.91	57449.2	62432.1	66450.8	81810.6	83529.6	86475.3	0.739955	0.00175286	XP_013461758.1
gamma carbonic anhydrase-like protein [Medicago truncatula]	XP_013466129.1	30 kDa	1	1	1	0.287	0.327	0.327	4	5	5	5	8	9	12.778	15.784	14.548	14.93	14.43	14.66	26801	26249.5	26432	24322.4	24154.4	24154.4	1.09433	0.000184349	XP_013466129.1
cyanate hydratase [Medicago truncatula]	XP_013467072.1	19 kDa	1	1	1	0.279	0.297	0.212	4	6	3	7	10	5	10.648	13.356	7.2741	18.16	18.22	18.3	256749	299044	296979	284881	288858	279018	1.00002	0.999731	XP_013467072.1
superoxide dismutase [Medicago truncatula]	XP_013467307.1	35 kDa	1	1	1	0.135	0.135	0.135	5	5	5	12	8	9	17.037	9.7133	7.2741	17.15	17.91	17.68	169391	184083	176585	180295	182812	187951	0.961893	0.218738	XP_013467307.1
RabGAP/TBC domain protein [Medicago truncatula]	XP_013468268.1	133 kDa	1	1	1	0.0326	0.0395	0.0429	3	4	4	5	5	7	11.713	8.4992	9.6987	15.48	14.83	15.38	53974.9	79573.5	52136.3	29737.6	34636.4	42939	1.73031	0.0538069	XP_013468268.1
SOUL heme-binding family protein [Medicago truncatula]	XP_013445472.1	25 kDa	1	1	1	0.15	0.22	0.203	4	5	4	7	9	7	11.713	13.356	5.6576	17.89	18.16	18.1	225068	253214	256749	292890	301124	301124	0.821137	0.00681298	XP_013445472.1
eukaryotic translation initiation factor 3E [Medicago truncatula]	XP_013467477.1	51 kDa	1	1	1	0.0618	0.263	0.3	3	10	10	4	11	12	4.2593	15.784	10.507	17.12	16.69	16.58	104998	104998	115698	107950	107204	101421	1.0288	0.501651	XP_013467477.1
cystathionine beta-synthase (CBS) family protein [Medicago truncatula]	XP_003611689.1	25 kDa	1	1	1	0.232	0.161	0.192	5	4	4	8	4	7	10.648	4.8567	8.0823	14.97	15.5	15.5	40063.5	39786.7	41189.8	50012.5	47975.2	44453.2	0.849757	0.0131852	XP_003611689.1
acetylornithine aminotransferase [Medicago truncatula]	XP_013448465.1	50 kDa	1	1	1	0.128	0.0851	0.162	5	4	6	7	6	10	9.5835	7.285	9.6987	17.13	17.46	16.97	136638	145433	143431	155872	148489	149522	0.937472	0.0549249	XP_013448465.1
calcium-binding protein [Medicago truncatula]	XP_003594242.1	39 kDa	1	1	1	0.0623	0.125	0.202	2	4	7	2	6	8	3.1945	9.7133	10.507	15.36	15.3	15.17	41764.8	40063.5	42642.4	35119.9	34877.3	34877.3	1.18685	0.00101364	XP_003594242.1
UDP-glucosyltransferase family protein [Medicago truncatula]	XP_013461082.1	55 kDa	1	1	1	0.0763	0.126	0.148	2	5	6	3	11	9	3.1945	16.998	8.8905	17.96	16.55	16.64	118950	114898	107204	87682.4	97289.7	97289.7	1.20829	0.0140704	XP_013461082.1
pathogenesis-related protein bet V I family protein [Medicago truncatula]	XP_003628200.1	18 kDa	1	1	1	0.276	0.385	0.385	3	4	4	7	8	9	18.102	35.211	22.63	21.9	19.35	19.39	489178	581734	539028	958222	1.01286e+06	1.10836e+06	0.522802	0.000676143	XP_003628200.1
NADH-quinone oxidoreductase cyanobacterial subunit N [Medicago truncatula]	XP_003600578.1	25 kDa	1	1	1	0.29	0.138	0.246	6	3	5	14	3	6	21.297	3.6425	6.4658	16.88	17.56	17.67	150562	130167	146445	155872	151609	146445	0.941064	0.259765	XP_003600578.1
ribosomal protein L16 (chloroplast) [Medicago truncatula]	YP_001381692.1	16 kDa	1	1	1	0.367	0.209	0.41	4	3	5	10	4	9	15.972	4.8567	9.6987	16.11	17.2	16.88	85284.7	92041.7	93975.7	110218	113317	114105	0.803526	0.00156626	YP_001381692.1
UDP-glucuronic acid decarboxylase [Medicago truncatula]	XP_013468298.1	52 kDa	1	1	1	0.0413	0.141	0.202	1	4	6	1	9	11	2.1297	20.641	14.548	16.54	15.47	15.72	59888.9	57052.4	58251.2	54350.3	53231.8	57052.4	1.06413	0.0658751	XP_013468298.1
cellulose synthase-interactive protein [Medicago truncatula]	XP_003602008.2	230 kDa	1	1	1	0.00836	0.0586	0.0804	2	11	9	2	13	10	2.1297	18.212	11.315	16.35	15.56	15.81	55109	58251.2	59888.9	50710.6	48983.2	47643.8	1.17586	0.00649886	XP_003602008.2
beta-like galactosidase [Medicago truncatula]	XP_003589339.1	83 kDa	0.99	1	1	0.0188	0.0805	0.148	1	6	7	1	10	11	1.0648	14.57	12.123	16.47	16.16	16.76	95287.5	94629.3	95950.3	87682.4	92041.7	93326.6	1.04694	0.071118	XP_003589339.1
zeta-carotene desaturase [Medicago truncatula]	XP_003591015.2	64 kDa	1	1	1	0.138	0.114	0.142	8	6	7	11	6	9	11.713	7.285	8.0823	17.36	17.46	17.28	165905	169391	165905	165905	175365	171756	0.976952	0.258007	XP_003591015.2
protein disulfide isomerase-like protein [Medicago truncatula]	XP_003597751.1	59 kDa	1	1	1	0.075	0.115	0.138	4	6	7	5	8	11	5.3242	9.7133	11.315	17.04	15.9	16.04	85877.9	79023.8	73731.8	78478	82379.6	85877.9	0.967163	0.547431	XP_003597751.1
cytochrome C oxidase subunit 5b [Medicago truncatula]	XP_003597841.1	16 kDa	1	1	1	0.247	0.313	0.247	4	5	4	7	9	8	8.5186	14.57	9.6987	17.53	17.21	17.22	155872	162491	159147	150562	163621	155872	1.01586	0.589818	XP_003597841.1
acyl-peptide hydrolase-like protein [Medicago truncatula]	XP_003600065.1	81 kDa	1	1	1	0.108	0.107	0.169	7	6	9	8	8	11	8.5186	9.7133	9.6987	16.19	16.16	16.09	61572.6	52864.1	53974.9	81810.6	77397.5	81245.5	0.700391	0.0014379	XP_003600065.1
selenium-binding-like protein [Medicago truncatula]	XP_003601694.1	54 kDa	1	1	1	0.172	0.105	0.213	8	5	9	12	7	13	13.843	8.4992	10.507	17.26	17.17	17.23	131072	134757	140479	151609	163621	161369	0.852516	0.00696659	XP_003601694.1
suppressor OF protein silencing protein [Medicago truncatula]	XP_003602715.1	74 kDa	1	1	1	0.0792	0.0901	0.203	4	6	12	4	8	15	4.2593	9.7133	12.932	16.03	15.78	15.32	48983.2	45073.8	52864.1	52136.3	51063.3	51063.3	0.952407	0.343006	XP_003602715.1
OSBP(oxysterol-binding protein)-related protein 4C [Medicago truncatula]	XP_003606665.1	52 kDa	1	1	1	0.153	0.147	0.144	5	6	5	9	9	7	13.843	10.927	8.0823	15.87	15.51	15.74	52864.1	56266.9	56266.9	51418.5	48983.2	49667	1.10215	0.019179	XP_003606665.1
MAP kinase-like Ntf4 protein [Medicago truncatula]	XP_003608100.1	44 kDa	1	1	1	0.134	0.16	0.256	5	6	7	7	10	10	7.4538	15.784	10.507	18.54	17.68	17.85	244589	260333	256749	241222	254976	244589	1.02819	0.331905	XP_003608100.1
topless-like protein [Medicago truncatula]	XP_003609377.2 (+1)	125 kDa	1	1	1	0.0494	0.103	0.131	3	6	10	3	8	15	9.5835	18.212	18.589	15.84	15.85	15.61	57848.8	56266.9	58656.4	63303.6	56266.9	57848.8	0.973806	0.527949	XP_003609377.2
ATP phosphoribosyltransferase catalytic subunit [Medicago truncatula]	XP_003610300.1	41 kDa	1	1	1	0.198	0.11	0.255	6	3	7	11	3	12	12.778	3.6425	9.6987	16.39	16.22	16.31	82379.6	82379.6	82952.6	75281.1	75804.7	74761.1	1.09681	3.38854e-05	XP_003610300.1
photosystem II oxygen-evolving enhancer protein [Medicago truncatula]	XP_003611860.1	35 kDa	1	1	1	0.62	0.447	0.523	5	3	4	10	4	8	174.63	82.563	67.083	14.3	15.36	15.39	28329.2	29532.2	28329.2	29125.6	35119.9	36611.3	0.854583	0.103067	XP_003611860.1
calmodulin-domain kinase CDPK protein [Medicago truncatula]	XP_003618125.1 (+1)	63 kDa	1	1	1	0.116	0.0966	0.166	4	4	7	6	5	8	6.389	7.285	8.8905	15.29	15.08	15.02	37902.4	32093.6	30152.7	34877.3	31000.4	32768	1.01524	0.855701	XP_003618125.1
S-adenosyl-L-methionine-dependent methyltransferase [Medicago truncatula]	XP_003620935.1	34 kDa	1	1	1	0.344	0.175	0.247	10	4	5	15	5	7	18.102	7.285	5.6576	15.68	16.23	16.22	62432.1	61572.6	60305.4	70239.7	65991.8	67847.1	0.903132	0.00871748	XP_003620935.1
RNA recognition motif [Medicago truncatula]	XP_003626597.1	53 kDa	1	1	1	0.127	0.165	0.211	5	8	8	6	10	11	6.389	12.142	8.8905	17.19	16.91	16.6	115698	119778	121450	116502	118950	110985	1.03027	0.295876	XP_003626597.1
Zn-dependent alcohol dehydrogenase family protein [Medicago truncatula]	XP_003630404.1	46 kDa	1	1	1	0.16	0.129	0.24	6	5	9	10	5	13	12.778	6.0708	12.123	16.95	16.9	16.8	124002	130167	122295	122295	120611	122295	1.03084	0.20106	XP_003630404.1
Mg-protoporphyrin IX methyltransferase [Medicago truncatula]	XP_003630591.1	35 kDa	1	1	1	0.216	0.0895	0.21	7	3	7	8	5	12	12.778	7.285	10.507	17	17.16	17.11	125733	135694	140479	141457	142441	148489	0.929507	0.105193	XP_003630591.1
DUF3411 domain protein [Medicago truncatula]	XP_013443444.1	41 kDa	1	1	1	0.16	0.118	0.0814	7	4	4	12	5	6	15.972	7.285	7.2741	16.48	17.22	17.11	105728	113317	117313	120611	126607	125733	0.901882	0.0346702	XP_013443444.1
GMP synthase [glutamine-hydrolyzing] protein [Medicago truncatula]	XP_013447041.1	59 kDa	1	1	1	0.146	0.119	0.172	6	5	6	9	5	9	11.713	6.0708	8.0823	15.66	15.24	15.39	48308.9	44762.4	43841.2	41764.8	36611.3	41189.8	1.14508	0.0528911	XP_013447041.1
ferredoxin-thioredoxin reductase, variable chain [Medicago truncatula]	XP_013450699.1	15 kDa	1	1	1	0.215	0.267	0.267	4	4	5	9	6	9	13.843	8.4992	8.0823	17	17.99	18.07	189259	200050	191901	226633	218913	226633	0.864663	0.00185475	XP_013450699.1
embryo defective 3012 protein [Medicago truncatula]	XP_013450762.1	214 kDa	1	1	1	0.0327	0.0276	0.0414	6	6	8	6	6	12	6.389	7.285	11.315	16.95	16.91	16.78	116502	115698	118950	118129	111757	116502	1.01375	0.500731	XP_013450762.1
aspartate aminotransferase [Medicago truncatula]	XP_013454728.1	43 kDa	1	1	1	0.164	0.184	0.202	6	6	7	8	7	8	10.648	8.4992	7.2741	16.17	16.05	16.28	65536	67847.1	67847.1	72716.7	69272.7	68319	0.956834	0.121193	XP_013454728.1
tRNA-binding region domain protein [Medicago truncatula]	XP_013461497.1	42 kDa	1	1	1	0.113	0.157	0.157	5	5	6	7	7	8	7.4538	9.7133	8.0823	17.84	16.98	16.97	139509	144429	142441	143431	139509	137588	1.01391	0.432322	XP_013461497.1
60S ribosomal L21-like protein [Medicago truncatula]	XP_013468487.1	19 kDa	1	1	1	0.262	0.165	0.268	6	3	5	9	5	8	9.5835	6.0708	9.6987	18.73	18.95	18.71	378517	419991	383801	437827	459594	447026	0.879403	0.0202545	XP_013468487.1
transformation/transcription domain associated protein [Medicago truncatula]	XP_003612164.2	437 kDa	1	1	1	0.0145	0.0132	0.0507	4	4	15	4	4	18	4.2593	4.8567	15.356	14.87	14.99	14.65	28924.4	24662	32316.9	27746.2	30573.6	27746.2	0.99811	0.983104	XP_003612164.2
ricin-type beta-trefoil lectin domain protein [Medicago truncatula]	XP_003624594.2	43 kDa	1	1	1	0.123	0.166	0.223	4	5	6	5	7	8	5.3242	13.356	13.74	16.87	15.64	15.93	53974.9	60305.4	61572.6	67378.5	69272.7	67847.1	0.859923	0.0168348	XP_003624594.2
nuclear pore complex Nup155-like protein [Medicago truncatula]	XP_003630944.1	162 kDa	1	1	1	0.0323	0.0761	0.112	4	9	13	4	10	16	4.2593	12.142	15.356	16.69	16.45	16.31	88906.4	88292.3	82952.6	81810.6	82952.6	85284.7	1.04041	0.192195	XP_003630944.1
alpha-L-fucosidase-like protein [Medicago truncatula]	XP_013470022.1	101 kDa	1	1	1	0.0222	0.0721	0.0865	2	7	8	3	9	11	3.1945	13.356	10.507	18.02	16.82	16.88	118129	127488	125733	127488	130167	125733	0.968601	0.271477	XP_013470022.1
clathrin assembly protein AP47, putative [Medicago truncatula]	XP_003613166.1	49 kDa	1	1	1	0.112	0.1	0.22	4	3	8	4	4	13	4.2593	6.0708	14.548	12.88	13.37	13.51	9607.86	10960.3	17318.2	10513.8	7281.4	8480.89	1.44186	0.204754	XP_003613166.1
translation elongation factor EF1B, gamma chain [Medicago truncatula]	XP_013460045.1	48 kDa	1	1	1	0.253	0.253	0.315	3	4	5	5	10	11	28.75	46.138	42.028	15.86	15.81	15.85	68319	66913.1	63743.9	55109	53602	59888.9	1.18017	0.0121718	XP_013460045.1
caffeoyl-CoA O-methyltransferase [Medicago truncatula]	XP_013444458.1	26 kDa	1	1	1	0.0936	0.123	0.238	2	3	6	3	4	12	3.1945	4.8567	17.781	17.81	17.48	15.42	76332	47643.8	39786.7	43237.6	40063.5	36611.3	1.36568	0.264396	XP_013444458.1
monocopper oxidase SKS1-like protein [Medicago truncatula]	XP_003608760.1	66 kDa	1	1	1	0.0407	0.0898	0.125	2	5	7	3	7	10	3.1945	12.142	8.8905	16.99	16.43	16.56	104998	110218	110218	103552	100721	102837	1.05967	0.0343841	XP_003608760.1
Ran-binding protein 2, Ran-binding domain protein [Medicago truncatula]	XP_013469598.1	25 kDa	1	1	1	0.104	0.131	0.267	2	2	4	4	4	7	9.5835	8.4992	10.507	18.04	16.04	16.22	73222.5	80127	77935.9	73731.8	77397.5	80684.3	0.997721	0.953862	XP_013469598.1
40S ribosomal protein S15-4 [Medicago truncatula]	XP_003630927.1	17 kDa	1	1	1	0.156	0.214	0.156	2	2	2	5	3	4	7.4538	7.285	8.8905	14	14.36	13.79	13873.1	12765.8	12331	15936	11993.8	16612.7	0.874893	0.286466	XP_003630927.1
Low PSII accumulation protein [Medicago truncatula]	XP_003604259.2	43 kDa	1	1	1	0.174	0.029	0.193	6	1	6	13	2	8	18.102	3.6425	8.0823	15.63	16.27	16.36	73731.8	67847.1	64187.3	68794.2	68794.2	76862.9	0.959501	0.495809	XP_003604259.2
Pre-mRNA-splicing factor SYF1-like protein [Medicago truncatula]	XP_003593448.1	109 kDa	0.97	1	1	0.013	0.131	0.103	1	11	10	2	12	15	2.1297	15.784	12.123	16.67	16.63	16.58	112534	105728	111757	108701	104273	107204	1.03074	0.261835	XP_003593448.1
outer arm dynein light chain 1 [Medicago truncatula]	XP_003595480.2	182 kDa	0.95	1	1	0.00602	0.0428	0.0934	1	6	12	1	7	14	1.0648	8.4992	12.123	16.1	15.83	15.91	63743.9	62000.8	68319	61572.6	58656.4	59888.9	1.07743	0.0875202	XP_003595480.2
GDP-fucose protein O-fucosyltransferase [Medicago truncatula]	XP_013454583.1	41 kDa	0.34	1	1	0.0326	0.223	0.22	1	10	8	1	11	9	1.0648	15.784	8.8905	18.84	17.22	17.6	202842	214408	209996	171756	174154	180295	1.19202	0.00133767	XP_013454583.1
UDP-glucuronic acid decarboxylase [Medicago truncatula]	XP_003597351.1	40 kDa	1	1	1	0.373	0.342	0.433	5	5	5	9	8	8	19.167	31.568	22.63	17.69	16.35	16.78	97966.4	90774.5	103552	107204	102127	102837	0.936334	0.175092	XP_003597351.1
cysteine protease inhibitor cystatin [Medicago truncatula]	XP_003599710.2	11 kDa	1	1	1	0.51	0.51	0.51	4	5	5	8	7	9	9.5835	8.4992	8.0823	18.78	17.89	17.96	275177	327242	313912	244589	251465	244589	1.23721	0.0206424	XP_003599710.2
vacuolar protein sorting-associated-like protein [Medicago truncatula]	XP_003599782.2	95 kDa	1	1	1	0.0788	0.0694	0.0953	5	5	7	6	7	8	6.389	8.4992	6.4658	15.09	15	15.08	33923.6	33456.5	32995.9	34159.5	32995.9	31651.8	1.01588	0.535555	XP_003599782.2
chaperone ClpB, putative [Medicago truncatula]	XP_003603307.1	110 kDa	1	1	1	0.099	0.134	0.19	3	7	10	4	8	14	9.5835	23.069	20.206	15.65	15.6	15.44	42939	45703	48644.9	46020.8	45387.3	41476.3	1.03313	0.536972	XP_003603307.1
photosystem II reaction center PsbP family protein [Medicago truncatula]	XP_003603874.1	27 kDa	1	1	1	0.199	0.199	0.278	4	4	5	8	6	9	12.778	7.285	8.0823	14.89	15.78	15.98	42939	44762.4	46341	51776.1	53602	52498.9	0.84903	0.00206545	XP_003603874.1
carbonic anhydrase family protein [Medicago truncatula]	XP_003613229.2	28 kDa	1	1	1	0.305	0.258	0.227	6	4	4	10	5	7	44.723	9.7133	14.548	17.34	17.72	17.94	229797	218913	212927	229797	242900	241222	0.926769	0.0534918	XP_003613229.2
violaxanthin de-epoxidase [Medicago truncatula]	XP_003626506.2	52 kDa	1	1	1	0.209	0.113	0.0913	9	4	3	13	6	4	18.102	7.285	4.8494	15.03	16	16.22	57848.8	52136.3	47975.2	53602	49667	53231.8	1.00933	0.883824	XP_003626506.2
aspartate aminotransferase [Medicago truncatula]	XP_003630054.2	51 kDa	1	1	1	0.215	0.114	0.229	7	5	7	9	6	9	9.5835	7.285	8.0823	15.44	15.23	15.35	41189.8	42939	40905.3	42642.4	43538.4	44453.2	0.957133	0.0859395	XP_003630054.2
epoxide hydrolase-like protein [Medicago truncatula]	XP_013465073.1	35 kDa	1	1	1	0.201	0.137	0.278	6	4	8	10	6	13	11.713	7.285	12.123	14.77	14.66	14.32	27554.5	25888.1	25709.3	25531.7	26432	24322.4	1.03756	0.322871	XP_013465073.1
prohibitin complex protein [Medicago truncatula]	XP_013465165.1	31 kDa	1	1	1	0.157	0.289	0.369	3	6	8	5	8	12	5.3242	10.927	12.932	14.94	14.54	14.47	26432	25709.3	25355.3	21027.6	22073.1	21173.9	1.20571	0.000636824	XP_013465165.1
fructose-bisphosphate aldolase [Medicago truncatula]	XP_013468053.1	38 kDa	1	1	1	0.263	0.212	0.263	7	5	6	10	8	10	43.658	29.14	24.247	16.52	16.61	16.68	97966.4	92681.9	103552	103552	100721	100025	0.966818	0.367848	XP_013468053.1
cytochrome b5-like heme/steroid-binding domain protein [Medicago truncatula]	XP_013461441.1	15 kDa	1	1	1	0.358	0.246	0.246	4	4	4	5	6	10	6.389	7.285	11.315	16.71	15.87	15.87	57848.8	70239.7	62432.1	59064.4	56266.9	59888.9	1.08732	0.24852	XP_013461441.1
glycoside hydrolase family 2 protein [Medicago truncatula]	XP_003627849.1	126 kDa	1	1	1	0.0465	0.0277	0.0429	6	4	6	10	5	7	10.648	6.0708	6.4658	17.86	17.86	17.9	248003	251465	253214	215899	228210	215899	1.14041	0.00213072	XP_003627849.1
dynamin-2B-like protein [Medicago truncatula]	XP_013458721.1	93 kDa	1	1	1	0.0664	0.164	0.198	3	9	11	3	11	13	6.389	25.497	19.397	16.95	16.64	16.56	102837	100025	104273	100721	104273	102837	0.99774	0.893009	XP_013458721.1
NADH:ubiquinone oxidoreductase 17.2 kDa subunit [Medicago truncatula]	XP_013443992.1	18 kDa	1	1	1	0.189	0.333	0.333	3	6	6	6	9	10	8.5186	12.142	10.507	17.89	17.48	17.48	193235	197296	201441	198668	200050	194579	0.997767	0.88565	XP_013443992.1
fluorescent IN BLUE LIGHT protein [Medicago truncatula]	XP_003627353.1	33 kDa	1	1	1	0.24	0.137	0.24	6	3	6	12	3	9	14.908	3.6425	11.315	16.39	16.72	16.68	101421	95287.5	96617.7	93326.6	87682.4	95287.5	1.06164	0.126071	XP_003627353.1
tripeptidyl peptidase II [Medicago truncatula]	XP_003592276.2	152 kDa	1	1	1	0.104	0.0416	0.0599	10	2	5	13	2	5	27.686	8.4992	10.507	15.77	16.3	16.31	65083.3	61147.3	66450.8	69272.7	71715.6	68794.2	0.918481	0.035648	XP_003592276.2
seed maturation protein [Medicago truncatula]	XP_013447133.1	29 kDa	1	1	1	0.0654	0.146	0.169	3	7	5	5	12	7	7.4538	15.784	5.6576	18.16	17.02	17.57	150562	172951	174154	181549	187951	177813	0.90929	0.114453	XP_013447133.1
phenylalanine ammonia-lyase-like protein [Medicago truncatula]	XP_013449991.1	79 kDa	1	1	1	0.11	0.249	0.188	4	8	6	4	14	10	8.5186	35.211	17.781	16.8	16.37	16.66	86475.3	87682.4	91405.9	118129	112534	115698	0.766727	0.000254145	XP_013449991.1
ubiquitin conjugation factor E4, putative [Medicago truncatula]	XP_003618612.2	118 kDa	1	1	1	0.0334	0.042	0.104	3	4	10	3	4	13	3.1945	4.8567	11.315	16.35	15.82	15.93	62866.3	65991.8	65991.8	66913.1	63303.6	68794.2	0.979092	0.509728	XP_003618612.2
superoxide dismutase [Medicago truncatula]	XP_013461533.1	26 kDa	1	1	1	0.102	0.0681	0.196	3	2	5	6	4	8	9.5835	7.285	8.8905	16.96	17.01	17.03	127488	127488	131072	119778	120611	120611	1.06939	0.00243369	XP_013461533.1
cinnamoyl-CoA reductase-like protein [Medicago truncatula]	XP_003615816.1	35 kDa	1	1	1	0.169	0.0844	0.291	4	3	8	5	5	11	5.3242	7.285	12.123	17.27	16.98	17.09	151609	163621	156956	120611	128375	122295	1.27178	0.0013174	XP_003615816.1
transportin-1 protein [Medicago truncatula]	XP_013470352.1	100 kDa	1	1	1	0.0246	0.0737	0.14	2	7	11	2	9	13	2.1297	12.142	11.315	17.8	17.38	17.26	165905	164759	169391	160254	153726	153726	1.06917	0.0139889	XP_013470352.1
FKBP-type peptidyl-prolyl cis-trans isomerase [Medicago truncatula]	XP_003630070.1	23 kDa	1	1	1	0.258	0.131	0.131	4	2	2	11	2	5	22.361	2.4283	5.6576	15.94	17.37	16.9	80684.3	88292.3	85284.7	116502	93326.6	102837	0.813204	0.051398	XP_003630070.1
E3 ubiquitin-protein ligase UPL1-like protein [Medicago truncatula]	XP_013457378.1	415 kDa	1	1	1	0.00931	0.0162	0.0285	3	5	8	3	5	9	4.2593	7.285	10.507	15.06	15.92	15.92	67847.1	59888.9	65536	67847.1	71715.6	61147.3	0.962941	0.558358	XP_013457378.1
legume lectin beta domain protein, partial [Medicago truncatula]	XP_013469337.1	29 kDa	1	1	1	0.104	0.0704	0.0704	3	2	2	5	4	4	6.389	8.4992	9.6987	16.83	16.32	15.89	49667	47975.2	60724.9	79573.5	88292.3	76332	0.64852	0.00593712	XP_013469337.1
coiled-coil vesicle tethering protein, putative [Medicago truncatula]	XP_003597734.2	113 kDa	1	1	1	0.0181	0.0796	0.0806	2	9	8	2	11	9	2.1297	15.784	8.8905	18.55	17.69	17.92	241222	242900	249728	241222	229797	228210	1.04951	0.0762107	XP_003597734.2
P-loop nucleoside triphosphate hydrolase superfamily protein [Medicago truncatula]	XP_003597294.2	119 kDa	0.99	1	1	0.00945	0.101	0.0794	1	10	8	1	10	11	1.0648	13.356	10.507	16.04	15.33	15.5	48308.9	50012.5	47314.7	46341	45703	46341	1.0524	0.0414562	XP_003597294.2
deoxyuridine 5'-triphosphate nucleotidohydrolase [Medicago truncatula]	XP_013460515.1	16 kDa	0.98	1	1	0.167	0.38	0.5	2	4	5	2	7	10	3.1945	9.7133	15.356	16.28	17.04	16.66	112534	121450	122295	114105	105728	110985	1.07696	0.0990501	XP_013460515.1
substrate carrier family protein [Medicago truncatula]	XP_013449473.1	47 kDa	0.7	0.97	0.88	0.019	0.038	0.019	1	1	1	2	2	2	12.778	8.4992	4.0411	17.95	18.83	19.12	263967	336442	263967	338783	358099	336442	0.836501	0.0883868	XP_013449473.1
endo-beta-mannosidase-like mannosylglycoprotein [Medicago truncatula]	XP_003591108.2	109 kDa	1	1	1	0.113	0.0766	0.0901	8	6	7	9	6	9	11.713	7.285	8.0823	15.12	14.87	15.05	36107.2	33689.2	40063.5	35119.9	32995.9	33225.4	1.08406	0.224072	XP_003591108.2
anthranilate synthase alpha 1 [Medicago truncatula]	XP_003592736.2	62 kDa	1	1	1	0.0847	0.121	0.0919	4	6	4	7	9	8	7.4538	12.142	8.0823	16.43	16.12	16.21	74244.7	80127	77935.9	77397.5	77397.5	82952.6	0.977118	0.512333	XP_003592736.2
phosphoribulokinase/uridine kinase [Medicago truncatula]	XP_003600425.1 (+1)	54 kDa	1	1	1	0.172	0.168	0.162	6	7	7	7	7	8	8.5186	9.7133	6.4658	16.23	15.55	15.89	64633.7	68794.2	70728.3	55492.3	59064.4	57052.4	1.18966	0.00638065	XP_003600425.1
RNA-metabolising metallo-beta-lactamase [Medicago truncatula]	XP_003602090.2	96 kDa	1	1	1	0.0957	0.0761	0.101	7	5	8	13	5	10	14.908	6.0708	8.0823	16.3	16.96	16.5	102127	82952.6	96617.7	102127	90774.5	100721	0.959387	0.586354	XP_003602090.2
transcription elongation factor SPT5-like protein, putative [Medicago truncatula]	XP_003602127.1	116 kDa	1	1	1	0.0413	0.0644	0.127	4	7	10	5	9	13	5.3242	10.927	12.123	17.45	17.11	17.08	148489	143431	146445	144429	140479	144429	1.02103	0.201801	XP_003602127.1
3,4-dihydroxy-2-butanone 4-phosphate synthase [Medicago truncatula]	XP_003608443.1	58 kDa	1	1	1	0.136	0.112	0.136	7	6	7	9	7	9	9.5835	8.4992	8.8905	16.87	16.77	16.65	113317	107950	120611	102837	98647.9	100721	1.13127	0.0267055	XP_003608443.1
vacuolar protein sorting protein [Medicago truncatula]	XP_003611420.2	485 kDa	1	1	1	0.0139	0.0192	0.0185	6	8	7	6	8	9	6.389	9.7133	7.2741	16.09	15.84	15.78	62432.1	65536	62866.3	59064.4	59888.9	61572.6	1.0571	0.0479044	XP_003611420.2
regulator of nonsense transcripts protein [Medicago truncatula]	XP_003611424.1 (+1)	137 kDa	1	1	1	0.0367	0.0511	0.0838	4	5	9	4	8	12	5.3242	10.927	12.123	16.04	15.67	15.48	53231.8	50710.6	52498.9	51063.3	49323.9	51776.1	1.02811	0.243935	XP_003611424.1
oxygen-evolving enhancer protein [Medicago truncatula]	XP_003613863.1	30 kDa	1	1	1	0.172	0.188	0.245	4	4	6	11	5	8	15.972	8.4992	6.4658	16.26	17.17	17.18	113317	107204	113317	118129	109457	123145	0.951834	0.277851	XP_003613863.1
N-acyl-L-amino-acid amidohydrolase [Medicago truncatula]	XP_003614736.1	39 kDa	1	1	1	0.279	0.285	0.254	8	8	7	8	11	10	8.5186	13.356	8.0823	17.13	17.05	16.99	133826	129267	137588	144429	145433	149522	0.911917	0.0108104	XP_003614736.1
RNA-binding KH domain protein [Medicago truncatula]	XP_003618524.1	60 kDa	1	1	1	0.0759	0.157	0.157	4	9	8	6	9	12	6.389	10.927	10.507	18.24	17.91	17.85	244589	241222	277091	258535	225068	244589	1.04767	0.483544	XP_003618524.1
evolutionarily carboxy-terminal region protein [Medicago truncatula]	XP_003619021.1	70 kDa	1	1	1	0.0514	0.0732	0.174	3	4	11	5	6	13	5.3242	7.285	12.123	16.87	16.39	16.15	84110.6	79573.5	80684.3	76332	76332	76862.9	1.06466	0.0228983	XP_003619021.1
nucleotide-binding protein [Medicago truncatula]	XP_003620543.2 (+1)	57 kDa	1	1	1	0.158	0.101	0.154	6	5	6	10	6	9	12.778	7.285	8.0823	14.5	14.9	14.95	30362.4	29328.2	28724.6	28724.6	32541.7	31433.2	0.953784	0.310342	XP_003620543.2
vacuolar H+ ATPase V0 sector, subunit D [Medicago truncatula]	XP_003621131.1	41 kDa	1	1	1	0.125	0.168	0.148	4	6	5	6	6	9	6.389	9.7133	9.6987	17.58	17.01	17.33	142441	144429	144429	153726	133826	144429	0.99842	0.970524	XP_003621131.1
4-hydroxy-tetrahydrodipicolinate synthase [Medicago truncatula]	XP_003623729.1	41 kDa	1	1	1	0.101	0.0984	0.18	4	4	6	5	7	8	5.3242	9.7133	8.8905	16.35	15.76	15.61	60724.9	68319	65536	47314.7	47975.2	44762.4	1.38934	0.00169448	XP_003623729.1
ATP-dependent Clp protease proteolytic protein [Medicago truncatula]	XP_003624418.1	33 kDa	1	1	1	0.32	0.138	0.141	6	4	4	12	6	8	14.908	7.285	7.2741	16.33	16.97	16.83	89524.8	92041.7	89524.8	107950	109457	109457	0.829373	4.50906e-05	XP_003624418.1
activator of 90 kDa heat shock ATPase-like protein [Medicago truncatula]	XP_003625286.1	40 kDa	1	1	1	0.158	0.15	0.263	3	4	7	3	6	10	3.1945	8.4992	8.0823	14.54	14.4	14.4	23493.9	22693.6	21469.5	23657.3	22693.6	23987.6	0.961877	0.273695	XP_003625286.1
ubiquinol-cytochrome C reductase [Medicago truncatula]	XP_003625817.1	8 kDa	1	1	1	0.597	0.444	0.597	5	4	6	10	8	10	10.648	10.927	9.6987	18.59	18.2	18.26	299044	309590	316095	307452	299044	292890	1.02818	0.264709	XP_003625817.1
heterogeneous nuclear ribonucleoprotein [Medicago truncatula]	XP_013443898.1 (+1)	89 kDa	1	1	1	0.0637	0.0862	0.109	4	6	7	4	7	9	4.2593	9.7133	10.507	14.66	14.66	14.5	25709.3	23821.9	24833.5	22536.9	25006.2	23821.9	1.04203	0.327745	XP_013443898.1
UDP-D-glucose/UDP-D-galactose 4-epimerase [Medicago truncatula]	XP_013446997.1	39 kDa	1	1	1	0.117	0.137	0.194	4	5	6	6	8	10	7.4538	10.927	9.6987	18.12	17.14	17.2	168221	170569	171756	148489	149522	145433	1.15132	0.000154871	XP_013446997.1
dienelactone hydrolase family protein [Medicago truncatula]	XP_013455676.1	30 kDa	1	1	1	0.261	0.217	0.275	5	5	6	9	7	12	9.5835	8.4992	11.315	17.01	16.8	16.67	112534	105728	105728	107950	107950	109457	0.995802	0.854201	XP_013455676.1
dual specificity kinase splA-like protein [Medicago truncatula]	XP_013456764.1	47 kDa	1	1	1	0.115	0.16	0.215	4	7	9	4	7	10	4.2593	8.4992	8.8905	16.65	16.91	16.76	102837	103552	104998	107950	101421	102127	0.999645	0.98724	XP_013456764.1
nuclear matrix constituent-like protein, putative [Medicago truncatula]	XP_013457513.1	122 kDa	1	1	1	0.0578	0.0682	0.103	5	7	9	5	8	12	5.3242	12.142	10.507	16.28	16.16	16.07	70239.7	71715.6	73222.5	67378.5	64633.7	65991.8	1.08673	0.00808927	XP_013457513.1
carbon-nitrogen family hydrolase [Medicago truncatula]	XP_013461845.1	34 kDa	1	1	1	0.199	0.186	0.137	7	5	5	10	5	7	10.648	6.0708	5.6576	15.9	15.87	15.95	58251.2	67378.5	60724.9	61572.6	59888.9	58251.2	1.03696	0.486211	XP_013461845.1
glucosamine-6-phosphate isomerase/6-phosphogluconolactonase [Medicago truncatula]	XP_013466359.1	35 kDa	1	1	1	0.169	0.172	0.197	4	5	5	6	9	7	7.4538	10.927	7.2741	19.51	17.7	18.74	334118	343512	355626	324982	336442	329519	1.0427	0.116444	XP_013466359.1
long form dihydrolipoamide acetyltransferase [Medicago truncatula]	XP_013469350.1 (+1)	68 kDa	1	1	1	0.0853	0.103	0.117	5	6	6	8	9	8	8.5186	10.927	8.0823	17.42	16.99	17.14	134757	145433	142441	140479	143431	136638	1.00495	0.861763	XP_013469350.1
S-adenosyl-methionine-sterol-C-methyltransferase [Medicago truncatula]	XP_003599380.1	38 kDa	1	1	1	0.115	0.256	0.247	3	7	7	3	10	12	3.1945	12.142	10.507	16.18	15.4	15.41	48644.9	49323.9	48308.9	45387.3	44146.1	42347.8	1.10916	0.00673544	XP_003599380.1
enhanced disease susceptibility protein [Medicago truncatula]	XP_003601315.2	71 kDa	1	1	1	0.117	0.0663	0.175	6	4	10	7	4	14	8.5186	4.8567	11.315	16.69	17	16.93	121450	108701	98647.9	120611	123145	126607	0.887772	0.112121	XP_003601315.2
plant/F14D7-9 protein [Medicago truncatula]	XP_013460875.1	31 kDa	1	1	1	0.135	0.233	0.219	3	6	6	3	10	12	3.1945	13.356	11.315	18.64	17.36	17.6	221969	242900	225068	194579	208545	205674	1.13328	0.025529	XP_013460875.1
O-linked GlcNAc transferase-like protein [Medicago truncatula]	XP_003626415.1	34 kDa	1	1	1	0.166	0.106	0.288	4	3	8	6	4	13	7.4538	4.8567	12.123	16.67	15.92	16.16	69754.6	82952.6	75804.7	70728.3	70728.3	72214.5	1.06946	0.267796	XP_003626415.1
TCP-1/cpn60 chaperonin family protein [Medicago truncatula]	XP_003619011.2	58 kDa	1	1	1	0.198	0.335	0.359	3	7	7	3	12	10	20.232	44.924	38.795	18.2	17.62	17.8	226633	241222	242900	220436	225068	223513	1.06239	0.0597574	XP_003619011.2
PWWP domain protein [Medicago truncatula]	XP_013450777.1	94 kDa	1	1	1	0.0456	0.103	0.125	3	7	8	3	9	12	3.1945	12.142	11.315	14.69	14.64	14.25	23821.9	24833.5	22073.1	20452.6	22851.5	23493.9	1.05884	0.345935	XP_013450777.1
coatomer epsilon subunit [Medicago truncatula]	XP_013463088.1	32 kDa	1	1	1	0.135	0.197	0.204	3	5	5	4	7	9	4.2593	9.7133	12.932	16.91	16	16.35	80684.3	79573.5	81810.6	79023.8	80127	78478	1.01868	0.140846	XP_013463088.1
U2 small nuclear ribonucleoprotein A [Medicago truncatula]	XP_013450706.1 (+1)	31 kDa	1	1	1	0.0873	0.124	0.262	2	3	6	5	4	10	5.3242	8.4992	13.74	15.44	14.82	14.62	27175.1	27554.5	30362.4	27939.1	26249.5	27175.1	1.04582	0.328466	XP_013450706.1
60S ribosomal L14-like protein [Medicago truncatula]	XP_003590835.1	15 kDa	1	1	1	0.233	0.293	0.233	3	4	3	6	8	4	11.713	12.142	4.0411	16.93	16.83	16.65	71715.6	67378.5	67847.1	107204	109457	116502	0.621141	0.000174875	XP_003590835.1
malonyl CoA-acyl carrier transacylase [Medicago truncatula]	XP_003599303.2	41 kDa	1	1	1	0.147	0.0974	0.0789	4	3	2	9	6	6	13.843	7.285	6.4658	15.66	15.23	15.29	44146.1	47314.7	50710.6	40063.5	40342.1	41189.8	1.16922	0.0235395	XP_003599303.2
signal peptide peptidase A (SppA) 36 kDa type protein [Medicago truncatula]	XP_003595673.1	74 kDa	1	1	1	0.169	0.0522	0.103	8	3	5	13	3	7	17.037	3.6425	5.6576	15.36	15.96	15.91	53231.8	51063.3	51776.1	57052.4	55878.3	58656.4	0.909575	0.00731163	XP_003595673.1
DEAD-box ATP-dependent RNA helicase [Medicago truncatula]	XP_013452399.1	74 kDa	1	1	1	0.0367	0.103	0.15	2	7	10	3	10	13	3.1945	12.142	11.315	16.68	16.36	16.24	92041.7	97289.7	92681.9	84110.6	87682.4	85284.7	1.097	0.0132298	XP_013452399.1
uroporphyrinogen decarboxylase [Medicago truncatula]	XP_003601037.1	43 kDa	1	1	1	0.141	0.0514	0.139	6	2	6	9	5	8	11.713	6.0708	8.0823	16.58	16.58	16.45	95287.5	95287.5	93975.7	97966.4	80684.3	103552	1.00832	0.915128	XP_003601037.1
glycoside hydrolase family 18 protein, partial [Medicago truncatula]	XP_013441275.1	24 kDa	1	1	1	0.0849	0.0849	0.0849	2	2	2	4	3	5	7.4538	4.8567	11.315	18.57	19.02	18.09	258535	271388	286863	341139	363098	345901	0.777789	0.00181083	XP_013441275.1
nucleotide-diphospho-sugar transferase superfamily protein [Medicago truncatula]	XP_003610790.2 (+1)	30 kDa	1	1	1	0.0843	0.261	0.261	2	6	6	3	10	9	3.1945	14.57	9.6987	17.44	16.02	16.1	79023.8	81810.6	80684.3	72214.5	71220.3	71715.6	1.12256	0.000513627	XP_003610790.2
clathrin assembly plant-like protein, putative [Medicago truncatula]	XP_003603378.2	71 kDa	1	1	1	0.0374	0.12	0.122	2	8	7	2	12	12	2.1297	16.998	12.123	16.57	15.14	15.46	39511.9	41189.8	40342.1	40622.7	40063.5	40622.7	0.997815	0.873072	XP_003603378.2
DNA replication licensing factor Mcm7, putative [Medicago truncatula]	XP_003625966.1	81 kDa	1	1	1	0.0222	0.0431	0.185	1	3	12	2	3	16	2.1297	4.8567	16.165	17.91	16.47	16.07	78478	80127	88292.3	75804.7	72214.5	77397.5	1.09529	0.102917	XP_003625966.1
NOP56-like pre RNA processing ribonucleoprotein [Medicago truncatula]	XP_003606983.1	61 kDa	0.98	1	1	0.0362	0.114	0.157	1	5	7	1	8	14	1.0648	10.927	13.74	14.6	14.29	14.3	27175.1	25888.1	19215.7	21920.6	22226.6	18690.3	1.15025	0.310681	XP_003606983.1
methyltransferase PMT16, putative [Medicago truncatula]	XP_003612612.1	69 kDa	0.97	1	1	0.0217	0.177	0.0769	1	10	6	1	14	8	1.0648	19.427	6.4658	16.83	16.79	16.95	141457	124864	134757	128375	124002	126607	1.0583	0.213548	XP_003612612.1
aspartyl/glutamyl-tRNA(Asn/Gln) amidotransferase subunit A [Medicago truncatula]	XP_003599919.1	57 kDa	1	1	1	0.216	0.114	0.155	8	4	7	11	6	10	12.778	7.285	9.6987	16.51	16.84	16.73	102127	102127	110218	98647.9	94629.3	101421	1.0671	0.119783	XP_003599919.1
tryptophan synthase beta type 2 [Medicago truncatula]	XP_003599947.1	51 kDa	1	1	1	0.0901	0.12	0.124	4	6	5	6	8	8	6.389	9.7133	8.8905	17.67	16.53	16.79	131072	130167	132902	118129	116502	114105	1.1302	0.000437411	XP_003599947.1
alpha-soluble NSF attachment protein [Medicago truncatula]	XP_003601014.1	33 kDa	1	1	1	0.18	0.26	0.18	5	7	5	5	9	8	5.3242	13.356	8.8905	17.69	17.06	17.32	156956	165905	160254	146445	148489	153726	1.07679	0.0277206	XP_003601014.1
SOUL heme-binding family protein [Medicago truncatula]	XP_003604821.1	23 kDa	1	1	1	0.297	0.297	0.252	5	6	5	7	7	9	7.4538	10.927	7.2741	16.97	16.86	17.18	132902	140479	134757	130167	131984	135694	1.02587	0.287805	XP_003604821.1
aspartate aminotransferase [Medicago truncatula]	XP_003607605.1	47 kDa	1	1	1	0.113	0.108	0.13	4	4	5	7	5	7	7.4538	6.0708	8.8905	15.11	15.2	15.24	33923.6	36107.2	37380.5	38431.5	35610.1	36611.3	0.970706	0.453961	XP_003607605.1
agenet domain protein [Medicago truncatula]	XP_003611322.1	240 kDa	1	1	1	0.0187	0.0147	0.0678	3	3	13	3	4	14	4.2593	4.8567	12.123	16.21	16.13	15.79	58251.2	61572.6	66913.1	64187.3	60724.9	58656.4	1.01726	0.742153	XP_003611322.1
pinoresinol-lariciresinol reductase-like protein [Medicago truncatula]	XP_003612639.1 (+1)	35 kDa	1	1	1	0.158	0.248	0.196	5	6	5	6	10	8	6.389	12.142	8.0823	16.73	15.75	16.13	59064.4	60305.4	61147.3	62866.3	61572.6	60724.9	0.974905	0.148953	XP_003612639.1
eukaryotic translation initiation factor 3h [Medicago truncatula]	XP_003621704.1	39 kDa	1	1	1	0.136	0.159	0.183	4	5	4	7	8	8	7.4538	10.927	7.2741	17.5	16.7	16.63	126607	139509	130167	110218	117313	117313	1.14917	0.0191546	XP_003621704.1
calreticulin [Medicago truncatula]	XP_003624204.1 (+1)	49 kDa	1	1	1	0.114	0.121	0.109	5	5	5	6	8	7	9.5835	9.7133	5.6576	16.34	16.47	16.44	82379.6	90147.5	85877.9	94629.3	92681.9	87076.8	0.941751	0.170119	XP_003624204.1
nuclear RNA-binding-like protein [Medicago truncatula]	XP_003624316.2	63 kDa	1	1	1	0.0497	0.0617	0.0738	3	4	6	5	6	9	6.389	7.285	8.8905	18.67	18.06	18.09	309590	365624	348307	286863	279018	267652	1.22793	0.0222887	XP_003624316.2
carboxy-terminal region remorin [Medicago truncatula]	XP_013444870.1	22 kDa	1	1	1	0.22	0.26	0.225	5	6	5	8	10	9	8.5186	14.57	8.0823	17.45	17.02	17.51	160254	167059	164759	147464	154795	152664	1.08166	0.0138083	XP_013444870.1
insulin-degrading enzyme [Medicago truncatula]	XP_013449611.1	111 kDa	1	1	1	0.0446	0.0456	0.0747	5	5	8	5	6	10	5.3242	7.285	8.0823	17.36	17.29	17.26	148489	155872	164759	160254	154795	164759	0.977725	0.553516	XP_013449611.1
trypsin-like serine protease [Medicago truncatula]	XP_013450962.1	49 kDa	1	1	1	0.186	0.111	0.151	7	5	6	13	5	9	14.908	6.0708	7.2741	15.53	16.25	16.08	65083.3	63303.6	64187.3	57848.8	61147.3	62866.3	1.0589	0.0838589	XP_013450962.1
hypothetical protein MTR_4g007910 [Medicago truncatula]	XP_013454560.1	33 kDa	1	1	1	0.197	0.167	0.288	5	4	7	6	6	12	7.4538	8.4992	10.507	17.27	17.08	16.93	130167	124864	139509	136638	136638	133826	0.969142	0.393421	XP_013454560.1
clathrin interactor EPSIN-like protein [Medicago truncatula]	XP_013465928.1	59 kDa	1	1	1	0.0748	0.181	0.12	3	10	6	3	12	9	5.3242	15.784	8.8905	17.28	16.23	16.46	85284.7	87076.8	93326.6	85877.9	85284.7	83529.6	1.04317	0.222101	XP_013465928.1
limonoid UDP-glucosyltransferase-like protein [Medicago truncatula]	XP_013470035.1	53 kDa	1	1	1	0.0926	0.135	0.109	5	7	6	7	8	9	8.5186	9.7133	7.2741	17.46	17.42	17.43	165905	185364	167059	169391	172951	163621	1.02444	0.580538	XP_013470035.1
inactive purple acid phosphatase-like protein [Medicago truncatula]	XP_003628652.1	69 kDa	1	1	1	0.0621	0.109	0.109	4	7	7	4	9	11	4.2593	10.927	8.8905	17.25	16.63	16.8	115698	121450	123145	113317	107950	111757	1.08189	0.0301314	XP_003628652.1
phosphatase 2C family protein [Medicago truncatula]	XP_013445495.1	31 kDa	1	1	1	0.135	0.245	0.23	3	6	5	5	9	7	5.3242	16.998	9.6987	18.06	17.65	17.77	228210	228210	239555	217401	209996	225068	1.06669	0.0656541	XP_013445495.1
FKBP-type peptidyl-prolyl cis-trans isomerase [Medicago truncatula]	XP_013457405.1	26 kDa	1	1	1	0.221	0.108	0.158	5	3	3	9	6	5	13.843	8.4992	5.6576	17.59	18.5	18.49	233005	244589	223513	277091	263967	260333	0.874862	0.013584	XP_013457405.1
N-acetylglutamate kinase [Medicago truncatula]	XP_003603511.1	36 kDa	1	1	1	0.0882	0.168	0.215	2	6	7	4	10	10	4.2593	12.142	8.8905	14.51	14.92	14.72	27175.1	27746.2	27364.2	28724.6	26615.9	26615.9	1.00402	0.886711	XP_003603511.1
eukaryotic translation initiation factor 2c, putative [Medicago truncatula]	XP_003607856.1	110 kDa	1	1	1	0.0993	0.0379	0.151	7	3	11	7	3	12	7.4538	4.8567	9.6987	16.54	16.68	16.17	75804.7	81810.6	83529.6	96617.7	88906.4	84695.6	0.892403	0.0824229	XP_003607856.1
NAD(P)H dehydrogenase B2 [Medicago truncatula]	XP_003608247.1	65 kDa	1	1	1	0.1	0.0917	0.14	6	4	8	9	5	11	10.648	7.285	10.507	16.66	17.02	16.57	87682.4	85877.9	94629.3	88292.3	92041.7	101421	0.951854	0.393103	XP_003608247.1
granule bound starch synthase [Medicago truncatula]	XP_003618500.2	85 kDa	1	1	1	0.154	0.0409	0.0897	9	3	6	11	4	9	12.778	4.8567	7.2741	16.01	16.69	16.46	76332	81810.6	86475.3	88906.4	88906.4	88292.3	0.919253	0.0713984	XP_003618500.2
methylenetetrahydrofolate dehydrogenase [Medicago truncatula]	XP_003623888.1 (+2)	38 kDa	1	1	1	0.191	0.131	0.217	6	3	7	9	4	13	10.648	4.8567	12.932	15.09	15.13	15.2	38166	32768	32316.9	37122.3	37380.5	38431.5	0.914256	0.168235	XP_003623888.1
RPB3 DNA-directed RNA polymerase II subunit 3 [Medicago truncatula]	XP_003607895.1	35 kDa	1	1	1	0.0723	0.0943	0.201	2	3	5	4	5	10	5.3242	6.0708	12.123	16.06	15.35	15.14	38967.9	39786.7	42939	42347.8	38166	36611.3	1.03901	0.508016	XP_003607895.1
glycoside hydrolase family 3 amino-terminal domain protein [Medicago truncatula]	XP_013460859.1	85 kDa	1	1	1	0.0503	0.0992	0.108	3	7	7	4	8	9	4.2593	12.142	7.2741	15.66	15.08	15.26	34159.5	36865.9	36865.9	36865.9	38698.8	39239	0.93979	0.116348	XP_013460859.1
clathrin-adaptor medium chain AP-2 [Medicago truncatula]	XP_003611473.1	49 kDa	1	1	1	0.0662	0.137	0.107	3	6	5	5	8	8	5.3242	9.7133	6.4658	17.2	16.79	16.86	122295	127488	132902	128375	141457	124002	0.971691	0.573618	XP_003611473.1
seryl-tRNA synthetase/serine-tRNA ligase [Medicago truncatula]	XP_003591104.1	51 kDa	1	1	1	0.0604	0.154	0.13	4	7	8	5	7	11	5.3242	12.142	8.8905	16.7	16.06	15.87	74244.7	71220.3	70239.7	67847.1	61147.3	66913.1	1.10105	0.0524274	XP_003591104.1
polygalacturonase inhibitor protein [Medicago truncatula]	XP_013447433.1	26 kDa	1	1	1	0.196	0.122	0.27	3	2	4	4	4	9	4.2593	4.8567	14.548	17.17	17.23	15.91	74244.7	92041.7	74244.7	63743.9	72716.7	74244.7	1.14155	0.216244	XP_013447433.1
U2 snRNP auxilliary factor, large subunit, splicing factor [Medicago truncatula]	XP_003598047.1 (+1)	71 kDa	1	1	1	0.0927	0.0335	0.113	4	2	5	7	4	9	8.5186	4.8567	11.315	15.69	15.59	15.31	41764.8	44453.2	47314.7	46987.8	40905.3	43538.4	1.01599	0.783272	XP_003598047.1
oligomeric subunit-like protein [Medicago truncatula]	XP_003608844.1	84 kDa	1	1	1	0.0279	0.103	0.0796	2	8	6	2	9	10	3.1945	10.927	9.6987	17.1	16.83	16.92	116502	111757	110985	108701	105728	110218	1.04496	0.0885348	XP_003608844.1
superoxide dismutase [Cu-Zn] protein [Medicago truncatula]	XP_003626362.1	15 kDa	1	1	1	0.388	0.132	0.217	3	2	3	4	5	5	5.3242	14.57	8.8905	17.79	17.52	17.47	190575	218913	208545	179050	184083	180295	1.13729	0.0417553	XP_003626362.1
sorting nexin 2B [Medicago truncatula]	XP_003615868.1	63 kDa	1	1	1	0.0319	0.112	0.209	2	6	11	2	8	14	2.1297	9.7133	12.123	17.32	17.04	17.06	132902	138545	144429	143431	142441	134757	0.988701	0.731908	XP_003615868.1
histone deacetylase 2a, putative [Medicago truncatula]	XP_013464907.1 (+1)	30 kDa	1	1	1	0.0323	0.0717	0.0717	1	2	3	2	5	7	2.1297	12.142	11.315	16.36	15.43	15.18	48308.9	56266.9	48644.9	42642.4	42939	40622.7	1.21407	0.0289093	XP_013464907.1
sieve element occlusion protein [Medicago truncatula]	XP_013460978.1	80 kDa	1	1	1	0.0184	0.112	0.122	1	7	7	1	10	10	1.0648	14.57	9.6987	16.19	15.52	15.75	48644.9	48644.9	50012.5	48644.9	47643.8	49323.9	1.0116	0.446487	XP_013460978.1
high mobility group (HMG)-box protein [Medicago truncatula]	XP_003612362.1	16 kDa	1	1	1	0.114	0.25	0.171	2	4	3	3	6	7	3.1945	10.927	12.123	19.36	18.33	17.85	265803	286863	292890	263967	273276	239555	1.08851	0.152226	XP_003612362.1
pathogenesis-related thaumatin family protein [Medicago truncatula]	XP_013456089.1	27 kDa	1	1	1	0.147	0.139	0.202	2	3	3	2	8	9	2.1297	9.7133	10.507	18.48	17.73	17.64	214408	251465	265803	211456	215899	217401	1.13481	0.133364	XP_013456089.1
UTP-glucose-1-phosphate uridylyltransferase [Medicago truncatula]	XP_003600631.1	31 kDa	0.97	0.97	1	0.279	0.314	0.261	1	1	1	3	3	3	29.815	38.853	19.397	13.66	13.49	13.86	25888.1	27175.1	22693.6	10734.7	10226.3	11268.4	2.35054	0.000444455	XP_003600631.1
subtilisin-like serine protease [Medicago truncatula]	XP_003589103.2	77 kDa	1	1	1	0.0646	0.133	0.0522	4	9	3	5	12	5	7.4538	15.784	4.0411	17.91	17.1	17.57	151609	153726	154795	182812	187951	190575	0.819702	0.000164995	XP_003589103.2
threonine dehydratase biosynthetic protein [Medicago truncatula]	XP_003590411.2	67 kDa	1	1	1	0.0826	0.104	0.203	3	5	9	3	7	14	3.1945	8.4992	13.74	15.53	15.06	14.95	42055.3	39511.9	40063.5	34877.3	33689.2	36611.3	1.15643	0.00877663	XP_003590411.2
vacuolar-sorting receptor-like protein [Medicago truncatula]	XP_003592523.2	70 kDa	1	1	1	0.0633	0.0854	0.158	4	5	8	4	8	11	4.2593	10.927	10.507	16.63	15.74	15.85	67378.5	65536	69272.7	60724.9	57848.8	61572.6	1.12235	0.00924159	XP_003592523.2
RNase L inhibitor ABC domain protein [Medicago truncatula]	XP_003592706.1	68 kDa	1	1	1	0.0693	0.0941	0.102	4	6	6	7	8	8	7.4538	9.7133	7.2741	18.09	17.73	17.72	223513	228210	241222	228210	234625	223513	1.00961	0.740725	XP_003592706.1
oxidoreductase family, NAD-binding rossmann fold protein [Medicago truncatula]	XP_003597479.1	39 kDa	1	1	1	0.104	0.124	0.152	3	4	5	4	6	7	5.3242	8.4992	6.4658	17.94	17.42	17.38	195933	217401	211456	186653	190575	172951	1.13561	0.0406059	XP_003597479.1
armadillo/beta-catenin-like repeat protein [Medicago truncatula]	XP_003604937.1	41 kDa	1	1	1	0.151	0.159	0.276	4	5	7	5	7	12	5.3242	8.4992	9.6987	16.18	16.05	16.07	77397.5	80684.3	75281.1	73731.8	75281.1	74761.1	1.04285	0.122517	XP_003604937.1
3-ketoacyl-CoA thiolase 2, peroxisomal-like protein [Medicago truncatula]	XP_003604976.1	46 kDa	1	1	1	0.228	0.195	0.17	5	5	4	5	6	7	8.5186	12.142	9.6987	14.62	14.62	14.53	26987.4	24322.4	23987.6	23170.5	21173.9	21469.5	1.1441	0.0495317	XP_003604976.1
NEDD8-activating enzyme E1 catalytic subunit [Medicago truncatula]	XP_003610389.1	51 kDa	1	1	1	0.0815	0.143	0.139	4	6	6	6	9	8	6.389	10.927	6.4658	17.45	16.77	16.86	121450	125733	130167	119778	119778	120611	1.04771	0.0864596	XP_003610389.1
cystathionine gamma-synthase [Medicago truncatula]	XP_003621272.1	58 kDa	1	1	1	0.0879	0.11	0.146	5	6	6	6	7	8	8.5186	9.7133	6.4658	16.63	16.54	16.44	98647.9	93975.7	93975.7	87076.8	92681.9	97966.4	1.03195	0.446647	XP_003621272.1
beta-galactosidase [Medicago truncatula]	XP_013444317.1	93 kDa	1	1	1	0.0752	0.0752	0.0728	5	6	5	6	7	6	7.4538	8.4992	4.8494	17.02	16.3	17.42	112534	124864	122295	112534	117313	120611	1.02635	0.525161	XP_013444317.1
dihydrodipicolinate reductase [Medicago truncatula]	XP_013444710.1	38 kDa	1	1	1	0.168	0.203	0.226	5	7	6	6	8	10	6.389	10.927	9.6987	16.39	16.35	16.28	81810.6	85877.9	86475.3	81245.5	80127	81245.5	1.04759	0.0636388	XP_013444710.1
valyl-tRNA synthetase/valine-tRNA ligase [Medicago truncatula]	XP_013451528.1	112 kDa	1	1	1	0.114	0.0327	0.0602	10	3	5	14	4	6	15.972	4.8567	4.8494	16.47	16.79	16.54	110218	101421	107950	104273	93326.6	82952.6	1.13914	0.123917	XP_013451528.1
alpha-galactosidase-like protein [Medicago truncatula]	XP_013461524.1	48 kDa	1	1	1	0.134	0.115	0.109	5	5	4	7	6	7	8.5186	10.927	8.8905	18.21	17.95	18.19	290867	290867	288858	280959	301124	273276	1.01781	0.575135	XP_013461524.1
patellin-3 protein [Medicago truncatula]	XP_013461622.1	64 kDa	1	1	1	0.206	0.136	0.194	6	5	6	10	9	8	15.972	15.784	10.507	16.7	15.87	16.26	83529.6	82952.6	85877.9	67378.5	71220.3	68794.2	1.21682	0.000474367	XP_013461622.1
fungal proteinase A, aspartic proteinase superfamily protein [Medicago truncatula]	XP_013462869.1	55 kDa	1	1	1	0.0784	0.12	0.161	4	6	7	5	7	9	5.3242	8.4992	10.507	17.46	16.84	16.66	114105	114105	113317	115698	119778	117313	0.968078	0.0365902	XP_013462869.1
peptidyl-prolyl cis-trans isomerase, putative [Medicago truncatula]	XP_013464929.1	70 kDa	1	1	1	0.0989	0.0697	0.144	5	4	7	6	4	11	6.389	6.0708	9.6987	16.96	16.64	16.63	114898	112534	106464	100721	102127	101421	1.09737	0.0178259	XP_013464929.1
P-loop nucleoside triphosphate hydrolase superfamily protein [Medicago truncatula]	XP_013466908.1	177 kDa	1	1	1	0.0227	0.0278	0.0647	3	4	10	3	4	14	3.1945	4.8567	12.932	16.48	16.45	16.29	86475.3	79573.5	90774.5	87682.4	84110.6	89524.8	0.9828	0.700893	XP_013466908.1
methylthioribose kinase [Medicago truncatula]	XP_013470031.1	48 kDa	1	1	1	0.105	0.12	0.158	4	5	7	6	7	10	7.4538	8.4992	8.8905	17.42	17.21	17.21	147464	161369	162491	156956	163621	162491	0.975687	0.497542	XP_013470031.1
kynurenine formamidase-like protein [Medicago truncatula]	XP_013470083.1	30 kDa	1	1	1	0.2	0.167	0.2	5	4	5	9	5	6	10.648	7.285	5.6576	16.94	16.86	16.95	122295	126607	118950	122295	107950	117313	1.05839	0.227748	XP_013470083.1
hypothetical protein MTR_1g115610 [Medicago truncatula]	XP_013470484.1	77 kDa	1	1	1	0.0543	0.122	0.161	3	8	11	3	9	12	3.1945	10.927	9.6987	17.49	17.22	17.04	152664	146445	156956	144429	146445	136638	1.06679	0.0898236	XP_013470484.1
ER membrane protein complex subunit-like protein [Medicago truncatula]	XP_003617857.1	23 kDa	1	1	1	0.186	0.221	0.319	3	4	6	4	5	8	4.2593	8.4992	8.8905	15.49	15.13	15.27	44453.2	43237.6	46341	44762.4	40622.7	42642.4	1.0469	0.252423	XP_003617857.1
RNA polymerase II transcriptional coactivator KELP protein [Medicago truncatula]	XP_013447225.1	20 kDa	1	1	1	0.207	0.207	0.373	3	4	8	4	5	11	4.2593	6.0708	11.315	16.87	16.46	16.31	91405.9	85877.9	93326.6	90774.5	88292.3	80684.3	1.04181	0.391145	XP_013447225.1
subtilisin-like serine protease [Medicago truncatula]	XP_003603196.1	81 kDa	1	1	1	0.109	0.0498	0.0891	7	4	6	12	4	8	13.843	4.8567	7.2741	15.92	16.79	16.53	79023.8	79023.8	77397.5	84110.6	80127	81810.6	0.956907	0.0502819	XP_003603196.1
UDP-glucosyltransferase family protein [Medicago truncatula]	XP_003611681.1	56 kDa	1	1	1	0.0468	0.118	0.153	3	6	7	4	6	9	4.2593	7.285	8.0823	17.78	15.67	15.69	52498.9	57052.4	52864.1	59888.9	61572.6	63303.6	0.879038	0.0133979	XP_003611681.1
succinate dehydrogenase [Medicago truncatula]	XP_003589224.2	26 kDa	1	1	1	0.429	0.143	0.403	6	3	6	9	4	8	9.5835	4.8567	10.507	14.67	14.47	14.66	23170.5	24154.4	26801	25180.2	25888.1	26068.1	0.960972	0.419936	XP_003589224.2
plastid fibrillin [Medicago truncatula]	XP_003590829.1	30 kDa	1	1	1	0.257	0.12	0.163	5	3	4	9	4	5	21.297	4.8567	4.8494	15.11	17.02	16.86	42642.4	42642.4	48308.9	60724.9	59064.4	65536	0.72086	0.00311896	XP_003590829.1
ALG2-interacting protein X [Medicago truncatula]	XP_003592574.2	98 kDa	1	1	1	0.0275	0.0872	0.0975	2	7	8	2	7	9	2.1297	8.4992	7.2741	16.55	15.96	15.95	60724.9	61147.3	65083.3	63303.6	61147.3	60305.4	1.0119	0.67985	XP_003592574.2
NAD(P)-binding rossmann-fold protein [Medicago truncatula]	XP_013469642.1	34 kDa	1	1	1	0.213	0.124	0.156	6	3	4	13	3	7	15.972	4.8567	6.4658	15.49	15.9	16.27	45073.8	46987.8	46020.8	54350.3	58251.2	59064.4	0.804368	0.00197931	XP_013469642.1
eukaryotic aspartyl protease family protein [Medicago truncatula]	XP_013459881.1	52 kDa	1	1	1	0.173	0.0597	0.0412	6	3	2	7	6	4	8.5186	9.7133	4.8494	18.02	18.24	18.51	242900	253214	258535	336442	341139	334118	0.745922	6.98025e-05	XP_013459881.1
isoleucine-tRNA ligase [Medicago truncatula]	XP_013463250.1	122 kDa	1	1	1	0.119	0.0259	0.063	12	3	6	17	3	7	18.102	3.6425	5.6576	17.3	17.81	17.63	168221	179050	246290	228210	193235	169391	1.00461	0.977145	XP_013463250.1
mitotic phosphoprotein N' end (MPPN) family protein [Medicago truncatula]	XP_003597693.1	36 kDa	1	1	1	0.0758	0.288	0.479	2	7	10	2	8	15	2.1297	9.7133	13.74	15.05	14.29	14.37	25709.3	22381.2	22693.6	21321.2	22851.5	20594.9	1.09289	0.184534	XP_003597693.1
FKBP-type peptidyl-prolyl cis-trans isomerase [Medicago truncatula]	XP_003593250.1	12 kDa	1	1	1	0.232	0.232	0.232	2	2	2	6	5	5	10.648	7.285	11.315	16.8	15.94	16.09	73731.8	79023.8	71715.6	66450.8	66450.8	71715.6	1.09703	0.0772171	XP_003593250.1
xyloglucan endotransglucosylase/hydrolase family protein [Medicago truncatula]	XP_013451590.1	34 kDa	1	1	1	0.13	0.297	0.276	2	7	6	3	12	9	4.2593	16.998	9.6987	18.39	16.43	17.04	107950	104998	107204	151609	154795	160254	0.686051	5.29577e-05	XP_013451590.1
peptidyl-prolyl cis-trans isomerase FKBP62-like protein [Medicago truncatula]	XP_003626943.1	64 kDa	1	1	1	0.0157	0.087	0.087	1	6	5	2	8	8	2.1297	14.57	6.4658	18.77	17.58	17.58	233005	242900	244589	194579	204253	205674	1.19187	0.00152964	XP_003626943.1
phosphatidylinositol 4-kinase alpha [Medicago truncatula]	XP_003603887.2	224 kDa	1	1	1	0.00934	0.0314	0.0575	2	5	10	2	6	12	2.1297	7.285	9.6987	16.63	16.5	16.42	92681.9	85877.9	97966.4	91405.9	88292.3	85284.7	1.04356	0.381858	XP_003603887.2
ATP-citrate synthase alpha chain protein [Medicago truncatula]	XP_003595886.1	47 kDa	1	1	1	0.132	0.168	0.288	1	5	6	1	7	11	5.3242	13.356	21.822	17.36	16.84	16.48	114898	118129	121450	95287.5	97289.7	95287.5	1.2314	0.000378533	XP_003595886.1
heat shock cognate 70 kDa protein [Medicago truncatula]	XP_003621869.1	71 kDa	0.95	1	1	0.361	0.38	0.421	1	2	2	2	7	6	119.26	135.99	151.95	17.23	16.22	16.3	79573.5	83529.6	86475.3	91405.9	89524.8	87076.8	0.931236	0.0598461	XP_003621869.1
glycoside hydrolase family 1 protein [Medicago truncatula]	XP_003604643.1	58 kDa	0.97	0.97	0.96	0.0415	0.0553	0.0553	1	1	1	3	2	4	7.4538	8.4992	25.863	20.06	19.6	19.17	453266	520666	506429	668237	757035	682278	0.702409	0.00368568	XP_003604643.1
cation transporter ChaC [Medicago truncatula]	XP_003589593.1	21 kDa	1	1	1	0.33	0.319	0.319	5	5	6	7	8	9	10.648	9.7133	8.8905	16.3	16.37	16.2	76862.9	80127	76332	78478	80127	75804.7	0.995359	0.844245	XP_003589593.1
glycolipid transfer protein (GLTP) family protein [Medicago truncatula]	XP_003590834.1	23 kDa	1	1	1	0.158	0.198	0.233	3	4	4	5	7	7	6.389	9.7133	8.8905	15.78	14.43	14.59	22226.6	24322.4	24833.5	23010.4	23657.3	23331.6	1.01976	0.603586	XP_003590834.1
calcium-binding EF-hand protein [Medicago truncatula]	XP_003590953.1	62 kDa	1	1	1	0.173	0.0596	0.181	7	3	8	8	4	9	8.5186	6.0708	7.2741	16.08	15.67	15.86	58251.2	66450.8	64633.7	62000.8	65536	59888.9	1.01019	0.841396	XP_003590953.1
50S ribosomal protein L18 [Medicago truncatula]	XP_003595391.1	18 kDa	1	1	1	0.337	0.295	0.289	5	4	4	8	7	8	10.648	9.7133	7.2741	17.53	17.87	17.81	191901	187951	193235	237901	236257	234625	0.808551	1.64897e-05	XP_003595391.1
thioredoxin-like protein [Medicago truncatula]	XP_003599047.1	15 kDa	1	1	1	0.28	0.333	0.333	5	6	6	8	8	6	8.5186	9.7133	4.8494	17.92	17.78	17.66	197296	208545	212927	209996	211456	211456	0.977658	0.370906	XP_003599047.1
1-aminocyclopropane-1-carboxylate oxidase [Medicago truncatula]	XP_003601593.1	36 kDa	1	1	1	0.217	0.166	0.23	5	4	7	7	5	9	8.5186	6.0708	9.6987	17.53	18.57	17.82	185364	218913	215899	223513	236257	246290	0.878361	0.0852039	XP_003601593.1
myosin heavy chain-like protein [Medicago truncatula]	XP_003603582.1 (+1)	49 kDa	1	1	1	0.118	0.166	0.148	6	7	6	9	9	7	9.5835	10.927	5.6576	17.26	16.91	16.92	116502	131072	127488	132902	140479	135694	0.916853	0.082106	XP_003603582.1
adenine nucleotide alpha hydrolase superfamily protein [Medicago truncatula]	XP_003603940.1	20 kDa	1	1	1	0.275	0.32	0.247	4	5	4	7	8	6	9.5835	13.356	5.6576	15.52	15.17	15.77	39511.9	42055.3	42347.8	44146.1	44146.1	44453.2	0.933478	0.0314423	XP_003603940.1
glutathione S-transferase-like protein [Medicago truncatula]	XP_003607882.1 (+1)	41 kDa	1	1	1	0.192	0.127	0.127	6	4	4	11	6	4	12.778	7.285	4.0411	15.79	16.25	16.69	67378.5	67847.1	65991.8	78478	76332	79573.5	0.858497	0.000556949	XP_003607882.1
LRR receptor-like kinase [Medicago truncatula]	XP_003609204.1	71 kDa	1	1	1	0.0626	0.131	0.107	3	6	6	4	9	9	4.2593	13.356	8.8905	17.18	16.9	16.99	132902	124864	129267	126607	124864	130167	1.01414	0.555507	XP_003609204.1
phosphoribosylamine-glycine ligase [Medicago truncatula]	XP_003612465.2	55 kDa	1	1	1	0.137	0.122	0.191	5	4	7	7	5	9	8.5186	6.0708	8.0823	16.14	16.2	16.24	71715.6	70728.3	75804.7	77397.5	81245.5	78478	0.920411	0.0311324	XP_003612465.2
tplate-like protein [Medicago truncatula]	XP_003622212.1	104 kDa	1	1	1	0.0621	0.109	0.0867	5	9	7	7	12	8	7.4538	14.57	6.4658	17.45	16.86	16.98	130167	127488	131984	129267	125733	126607	1.02104	0.187061	XP_003622212.1
regulator of ribonuclease activity protein A [Medicago truncatula]	XP_003624176.1	18 kDa	1	1	1	0.163	0.343	0.343	3	5	5	4	5	7	5.3242	6.0708	7.2741	17.42	16.71	16.83	113317	126607	117313	108701	120611	115698	1.03544	0.47999	XP_003624176.1
DnaJ domain-containing protein [Medicago truncatula]	XP_003625960.1 (+1)	75 kDa	1	1	1	0.0536	0.0904	0.109	4	6	7	5	6	10	5.3242	7.285	9.6987	18.19	17.44	17.45	187951	194579	202842	197296	186653	194579	1.01183	0.692323	XP_003625960.1
acyl-CoA-binding domain protein [Medicago truncatula]	XP_003626261.1	72 kDa	1	1	1	0.0467	0.16	0.0843	3	9	6	4	11	6	4.2593	14.57	4.8494	17.52	16.27	16.38	80127	84695.6	85284.7	83529.6	81810.6	80684.3	1.0166	0.497912	XP_003626261.1
signal recognition particle 68 kDa protein [Medicago truncatula]	XP_003630590.1	68 kDa	1	1	1	0.0813	0.172	0.123	4	9	6	5	10	9	5.3242	13.356	7.2741	17.78	17.14	17.06	140479	144429	141457	137588	138545	131984	1.04471	0.0619368	XP_003630590.1
activator of 90 kDa heat shock ATPase-like protein [Medicago truncatula]	XP_013442577.1	39 kDa	1	1	1	0.108	0.203	0.203	3	7	7	5	10	10	5.3242	12.142	8.0823	15.69	15.17	15.05	38967.9	40622.7	41189.8	36107.2	36358.4	35364.2	1.1201	0.0041007	XP_013442577.1
tryptophan-tRNA ligase [Medicago truncatula]	XP_013443880.1 (+1)	44 kDa	1	1	1	0.153	0.142	0.212	5	5	6	6	5	9	8.5186	7.285	7.2741	16.41	16.15	16.1	74761.1	73731.8	77397.5	75804.7	77397.5	80127	0.968119	0.211463	XP_013443880.1
nonclathrin coat protein zeta1-COP [Medicago truncatula]	XP_013444380.1	20 kDa	1	1	1	0.267	0.267	0.267	4	4	4	5	6	10	6.389	7.285	10.507	16.49	15.56	15.67	55109	53974.9	51418.5	53602	59064.4	55878.3	0.952284	0.23589	XP_013444380.1
fumarylacetoacetate hydrolase family protein [Medicago truncatula]	XP_013458265.1 (+1)	24 kDa	1	1	1	0.263	0.17	0.201	5	4	4	9	5	8	11.713	6.0708	8.8905	16.08	16.31	16.25	73731.8	75281.1	77397.5	64633.7	68794.2	63743.9	1.14829	0.00664388	XP_013458265.1
DEAD-box ATP-dependent RNA helicase [Medicago truncatula]	XP_013460474.1 (+1)	61 kDa	1	1	1	0.132	0.185	0.212	4	7	9	5	8	11	17.037	16.998	20.206	16.73	16.54	16.39	104273	90147.5	102837	98647.9	87682.4	92041.7	1.06784	0.316611	XP_013460474.1
soluble starch synthase III-1 [Medicago truncatula]	XP_013462827.1 (+1)	106 kDa	1	1	1	0.0876	0.0854	0.0508	7	7	4	9	11	7	10.648	13.356	5.6576	16.28	16.89	16.77	97289.7	96617.7	103552	108701	96617.7	103552	0.963056	0.410102	XP_013462827.1
nudix family hydrolase [Medicago truncatula]	XP_013463917.1	48 kDa	1	1	1	0.104	0.0625	0.176	5	4	8	8	5	12	8.5186	6.0708	10.507	17.69	17.51	17.48	175365	189259	193235	193235	200050	186653	0.961928	0.330868	XP_013463917.1
ion channel pollux-like protein [Medicago truncatula]	XP_013468750.1 (+2)	86 kDa	1	1	1	0.0867	0.071	0.092	7	6	8	9	6	9	9.5835	7.285	9.6987	16.7	17.24	16.83	115698	110985	120611	130167	115698	122295	0.943324	0.238254	XP_013468750.1
Serine/Threonine kinase family protein [Medicago truncatula]	XP_013468865.1	79 kDa	1	1	1	0.0572	0.107	0.138	3	7	8	3	8	11	3.1945	9.7133	9.6987	16.18	16.18	16.17	67378.5	65083.3	68794.2	69754.6	70728.3	69272.7	0.959479	0.0714919	XP_013468865.1
hypothetical protein MTR_3g013460 [Medicago truncatula]	XP_003598421.1	28 kDa	1	1	1	0.19	0.1	0.16	5	3	4	13	4	5	17.037	4.8567	4.8494	17.56	17.97	18.19	195933	205674	207105	229797	223513	211456	0.915677	0.043752	XP_003598421.1
60S acidic ribosomal protein [Medicago truncatula]	XP_013468028.1	11 kDa	1	1	1	0.375	0.375	0.375	3	3	3	6	7	9	7.4538	9.7133	9.6987	16.32	15.86	15.89	71220.3	67847.1	63303.6	60305.4	62866.3	64633.7	1.07756	0.136957	XP_013468028.1
NADH dehydrogenase [Medicago truncatula]	XP_003630359.2	59 kDa	1	1	1	0.186	0.0613	0.132	7	3	5	11	4	6	12.778	6.0708	5.6576	15.92	16.44	16.36	100721	77397.5	82952.6	83529.6	84695.6	81810.6	1.04413	0.630974	XP_003630359.2
sorting nexin 2B [Medicago truncatula]	XP_013467962.1	46 kDa	1	1	1	0.0817	0.153	0.173	3	7	7	4	8	8	4.2593	9.7133	8.0823	17.24	16.72	16.85	123145	131984	130167	122295	119778	124864	1.05003	0.116907	XP_013467962.1
E3 ubiquitin-protein ligase UPL1-like protein [Medicago truncatula]	XP_013461688.1	406 kDa	1	1	1	0.025	0.0367	0.0505	3	7	7	3	7	9	7.4538	15.784	19.397	15.23	15.49	15.42	48644.9	45703	45073.8	46341	48308.9	47975.2	0.97754	0.443596	XP_013461688.1
peptide chain release factor 1 [Medicago truncatula]	XP_003625879.2	47 kDa	1	1	1	0.236	0.0913	0.142	8	3	4	13	5	6	14.908	6.0708	6.4658	14.14	14.71	14.3	18433	16046.8	16961.8	20738.2	18561.2	18433	0.891036	0.109227	XP_003625879.2
Xaa-pro aminopeptidase P [Medicago truncatula]	XP_003626286.1	79 kDa	1	1	1	0.13	0.0547	0.115	7	2	6	9	2	7	11.713	3.6425	7.2741	13.82	14.35	14.36	19893.4	18179.2	27746.2	31216	16961.8	17805.1	0.997512	0.992505	XP_003626286.1
31 kDa ribonucleoprotein [Medicago truncatula]	XP_013460981.1	32 kDa	1	1	1	0.124	0.251	0.124	3	5	3	6	6	8	9.5835	7.285	8.0823	15.77	16.16	16.21	71715.6	77397.5	74761.1	65536	74244.7	66913.1	1.08312	0.144381	XP_013460981.1
coproporphyrinogen III oxidase [Medicago truncatula]	XP_003618085.1	45 kDa	1	1	1	0.148	0.0952	0.125	6	4	5	7	4	8	9.5835	4.8567	9.6987	17.15	17.36	17.3	159147	165905	180295	168221	155872	160254	1.04336	0.386456	XP_003618085.1
VHS domain plant protein [Medicago truncatula]	XP_003626982.1	77 kDa	1	1	1	0.0592	0.0748	0.21	3	4	10	3	4	13	4.2593	4.8567	11.315	15.73	15.33	15.29	43841.2	42642.4	47643.8	42055.3	40622.7	41189.8	1.08283	0.094059	XP_003626982.1
plant/MOJ9-14 protein [Medicago truncatula]	XP_003627933.1	124 kDa	1	1	1	0.0399	0.0662	0.0989	4	7	9	5	7	11	5.3242	9.7133	11.315	17.19	16.65	16.77	119778	117313	118950	113317	112534	111757	1.0546	0.0019675	XP_003627933.1
copper chaperone [Medicago truncatula]	XP_003591755.1	8 kDa	1	1	1	0.253	0.759	0.544	2	5	4	4	8	8	7.4538	13.356	7.2741	17.34	17.06	17.14	112534	124864	128375	149522	142441	142441	0.842012	0.0129042	XP_003591755.1
adaptin ear-binding coat-associated protein 1 [Medicago truncatula]	XP_013468469.1	30 kDa	1	1	1	0.0932	0.251	0.201	2	5	4	5	9	8	6.389	15.784	6.4658	15.66	14.99	15.08	38431.5	38431.5	36611.3	36107.2	35364.2	35364.2	1.06214	0.0278708	XP_013468469.1
cation-transporting ATPase, putative [Medicago truncatula]	XP_013461633.1	132 kDa	1	1	1	0.0227	0.0462	0.0479	2	5	5	2	6	7	3.1945	7.285	5.6576	16.64	16.05	15.81	64187.3	69272.7	70239.7	66913.1	65991.8	67378.5	1.01706	0.585174	XP_013461633.1
inner membrane import protein Tic22, putative [Medicago truncatula]	XP_003603034.1	28 kDa	1	1	1	0.286	0.0833	0.206	6	2	4	11	3	7	13.843	3.6425	8.0823	14.72	15.56	15.2	40342.1	36865.9	35119.9	39239	37902.4	39786.7	0.960658	0.401083	XP_003603034.1
ribosomal protein S25 [Medicago truncatula]	XP_003596834.1 (+2)	12 kDa	1	1	1	0.393	0.224	0.393	4	2	4	9	4	6	13.843	6.0708	7.2741	16.71	17.5	16.86	90147.5	86475.3	95287.5	127488	121450	127488	0.722348	0.000430759	XP_003596834.1
nuclear cap-binding protein [Medicago truncatula]	XP_003624483.2	98 kDa	1	1	1	0.037	0.0671	0.113	3	5	9	3	6	14	3.1945	7.285	12.123	16.11	15.62	15.64	58251.2	57848.8	60305.4	57848.8	56658.3	59064.4	1.01633	0.411013	XP_003624483.2
light-harvesting complex I chlorophyll A/B-binding protein [Medicago truncatula]	XP_013459282.1	28 kDa	1	1	1	0.154	0.0474	0.134	3	1	2	8	1	6	14.908	1.2142	5.6576	13.9	14.69	15.28	23493.9	26068.1	25355.3	25006.2	27175.1	25888.1	0.959625	0.349542	XP_013459282.1
NAD(P)H-quinone oxidoreductase subunit M [Medicago truncatula]	XP_013461320.1	25 kDa	1	1	1	0.248	0.0421	0.0935	6	2	3	14	4	5	18.102	4.8567	4.0411	16.85	18.14	18.19	156956	163621	168221	182812	194579	187951	0.864605	0.00567849	XP_013461320.1
leguminosin group578 secreted peptide [Medicago truncatula]	XP_003605978.2	16 kDa	1	1	1	0.129	0.174	0.219	1	2	3	4	4	5	9.5835	8.4992	7.2741	14.31	14.17	14.43	18305.6	21321.2	18179.2	22536.9	23493.9	24491.6	0.819683	0.022407	XP_003605978.2
myo-inositol 1-phosphate synthase [Medicago truncatula]	XP_003630058.1	56 kDa	1	1	1	0.314	0.237	0.349	5	2	5	9	3	10	43.658	27.926	41.22	18.66	18.66	18.55	313912	363098	358099	469251	492581	472515	0.721659	0.00151863	XP_003630058.1
translation initiation factor IF-3 [Medicago truncatula]	XP_003610284.1	30 kDa	1	0.97	1	0.229	0.0489	0.252	5	1	5	11	1	8	14.908	1.2142	7.2741	13.83	14.18	14.1	80127	16384	17318.2	10155.7	15393.1	18951.2	2.55796	0.337907	XP_003610284.1
transmembrane protein, putative [Medicago truncatula]	XP_003589685.1	144 kDa	0.97	1	1	0.0132	0.062	0.038	1	6	4	1	9	9	1.0648	13.356	8.0823	16.08	15.43	15.43	47975.2	44453.2	47643.8	47314.7	46020.8	44762.4	1.0143	0.649792	XP_003589685.1
ubiquitin-protein ligase, cullin 4 [Medicago truncatula]	XP_003593912.1	91 kDa	0.97	1	1	0.0126	0.102	0.129	1	8	9	1	9	11	1.0648	10.927	8.8905	16.89	16.59	16.58	116502	111757	109457	103552	104998	102837	1.08455	0.0155379	XP_003593912.1
aspartokinase-homoserine dehydrogenase [Medicago truncatula]	XP_003601703.1	99 kDa	0.97	1	1	0.0684	0.14	0.222	1	5	11	1	8	15	7.4538	23.069	25.055	17.54	16.01	15.93	62432.1	60724.9	65536	71220.3	69754.6	68794.2	0.899527	0.0111558	XP_003601703.1
exocyst complex component SEC3B [Medicago truncatula]	XP_003589304.2	100 kDa	1	1	1	0.0532	0.0995	0.106	4	8	9	5	9	12	5.3242	10.927	9.6987	16.4	15.99	16.09	67847.1	68794.2	70728.3	72214.5	71220.3	74244.7	0.952638	0.0490204	XP_003589304.2
DNA gyrase subunit A [Medicago truncatula]	XP_003589659.2	104 kDa	1	1	1	0.0672	0.0597	0.0991	5	6	8	5	6	9	5.3242	7.285	8.8905	17.36	17.29	17.04	148489	149522	152664	149522	148489	147464	1.01167	0.280068	XP_003589659.2
RNA-binding (RRM/RBD/RNP motif) family protein [Medicago truncatula]	XP_003590481.1	30 kDa	1	1	1	0.132	0.132	0.232	3	3	4	5	4	8	8.5186	7.285	10.507	16.28	16.55	16.39	88292.3	89524.8	89524.8	84695.6	86475.3	79023.8	1.06854	0.0665869	XP_003590481.1
2-methyl-6-phytylbenzoquinone methyltransferase [Medicago truncatula]	XP_003590558.1	39 kDa	1	1	1	0.133	0.138	0.104	4	4	3	8	5	5	11.713	8.4992	6.4658	16.29	16.78	16.61	81810.6	78478	82379.6	96617.7	100025	100721	0.816066	0.000487206	XP_003590558.1
long chain acyl-CoA synthetase 7, peroxisomal protein [Medicago truncatula]	XP_003592424.1 (+1)	77 kDa	1	1	1	0.105	0.113	0.169	5	6	9	8	6	11	8.5186	7.285	9.6987	16.22	16.1	16.19	73222.5	73222.5	74244.7	72716.7	71220.3	76332	1.00191	0.93247	XP_003592424.1
cysteinyl-tRNA synthetase [Medicago truncatula]	XP_003592632.1	63 kDa	1	1	1	0.112	0.0688	0.112	5	4	5	7	6	9	7.4538	7.285	8.8905	15.8	15.3	15.29	42347.8	43538.4	44453.2	44146.1	42347.8	42939	1.007	0.727156	XP_003592632.1
COP9 signalosome complex subunit 5 [Medicago truncatula]	XP_003603531.1	40 kDa	1	1	1	0.168	0.204	0.289	4	6	7	4	8	8	4.2593	10.927	7.2741	16.33	16.14	16.09	76862.9	72214.5	81810.6	77397.5	74244.7	77935.9	1.00571	0.891332	XP_003603531.1
trehalose-6-phosphate synthase domain protein [Medicago truncatula]	XP_003607607.1	98 kDa	1	1	1	0.0883	0.117	0.0894	6	8	6	7	9	9	7.4538	10.927	8.0823	15.27	15.09	15.18	36358.4	37902.4	38431.5	38166	37640.5	37380.5	0.995628	0.815869	XP_003607607.1
ubiquitin carboxyl-terminal hydrolase family protein [Medicago truncatula]	XP_003608656.1	26 kDa	1	1	1	0.174	0.204	0.174	4	5	4	7	8	5	10.648	9.7133	4.8494	17.91	17.1	17.15	168221	186653	181549	171756	170569	164759	1.05786	0.173004	XP_003608656.1
eukaryotic translation initiation factor 3 subunit 12 [Medicago truncatula]	XP_003609944.1	27 kDa	1	1	1	0.136	0.174	0.247	3	5	7	4	6	12	4.2593	8.4992	10.507	16.25	15.54	15.57	50360.3	56266.9	59064.4	54350.3	54350.3	50360.3	1.04169	0.486992	XP_003609944.1
peroxidase family protein [Medicago truncatula]	XP_003611621.1	36 kDa	1	1	1	0.165	0.271	0.235	3	7	6	4	9	9	4.2593	12.142	10.507	17.22	16.25	16.6	91405.9	85284.7	97966.4	107950	101421	102837	0.879725	0.0397068	XP_003611621.1
RNA-binding (RRM/RBD/RNP motif) family protein [Medicago truncatula]	XP_003611735.2	45 kDa	1	1	1	0.161	0.131	0.204	5	4	7	5	4	10	5.3242	4.8567	11.315	16.78	16.4	16.4	95287.5	100721	93975.7	88906.4	87682.4	85877.9	1.10484	0.0150114	XP_003611735.2
pantothenate kinase [Medicago truncatula]	XP_003619642.2	41 kDa	1	1	1	0.161	0.101	0.174	5	4	6	8	6	8	8.5186	8.4992	7.2741	17.64	17.23	17.61	171756	184083	186653	204253	202842	201441	0.89147	0.00920342	XP_003619642.2
COP1-interactive protein, putative [Medicago truncatula]	XP_013447167.1	142 kDa	1	1	1	0.0695	0.036	0.0458	7	4	5	8	4	6	8.5186	4.8567	6.4658	16.49	16.48	16.67	98647.9	95950.3	87682.4	104273	97966.4	101421	0.929594	0.131631	XP_013447167.1
eukaryotic translation initiation factor 3 subunit M [Medicago truncatula]	XP_013451031.1	46 kDa	1	1	1	0.139	0.222	0.19	5	8	7	5	10	10	6.389	14.57	8.8905	16.69	16.22	16.23	71715.6	73222.5	72716.7	85284.7	88292.3	100025	0.795517	0.0145262	XP_013451031.1
glycerophosphoryl diester phosphodiesterase family protein [Medicago truncatula]	XP_013458000.1	45 kDa	1	1	1	0.136	0.0716	0.141	5	3	5	9	4	7	14.908	6.0708	6.4658	15.08	15.26	15.48	48644.9	40622.7	39239	42642.4	45387.3	43538.4	0.976731	0.754082	XP_013458000.1
stress responsive A/B barrel domain protein [Medicago truncatula]	XP_013458424.1	30 kDa	1	1	1	0.191	0.187	0.228	4	3	4	7	5	9	8.5186	8.4992	9.6987	15.38	15.36	15.46	48983.2	47975.2	49323.9	47314.7	48983.2	51063.3	0.992678	0.771536	XP_013458424.1
4-coumarate:CoA ligase-like protein [Medicago truncatula]	XP_013465640.1	61 kDa	1	1	1	0.114	0.176	0.209	3	7	7	4	10	9	5.3242	14.57	8.8905	16.15	14.9	15.15	31872	30362.4	32995.9	42055.3	40342.1	42347.8	0.763398	0.000568122	XP_013465640.1
serine carboxypeptidase-like protein [Medicago truncatula]	XP_013467392.1	55 kDa	1	1	1	0.0927	0.129	0.177	5	6	9	6	6	9	6.389	7.285	7.2741	16.78	16.8	16.72	104998	112534	112534	104998	109457	114105	1.00458	0.896847	XP_013467392.1
proteasome-alpha-type-5 protein [Medicago truncatula]	XP_003602092.1	29 kDa	1	1	1	0.166	0.173	0.284	3	4	7	4	5	12	5.3242	6.0708	11.315	16.9	16.75	16.68	100025	112534	116502	108701	102837	104273	1.04196	0.449056	XP_003602092.1
acyl-CoA dehydrogenase [Medicago truncatula]	XP_013449161.1	48 kDa	1	1	1	0.136	0.113	0.185	5	4	8	6	5	9	6.389	6.0708	7.2741	17.01	16.93	16.84	123145	123145	127488	127488	133826	136638	0.939254	0.0584494	XP_013449161.1
S-adenosylmethionine-dependent methyltransferase, putative [Medicago truncatula]	XP_003590851.2	71 kDa	1	1	1	0.0978	0.239	0.189	3	8	7	3	10	10	5.3242	21.855	9.6987	18.44	17.16	17.56	171756	186653	194579	174154	171756	160254	1.09251	0.121005	XP_003590851.2
phytoene dehydrogenase/chromoplastic protein [Medicago truncatula]	XP_003601734.1	47 kDa	1	1	1	0.0827	0.17	0.187	3	6	6	3	7	12	3.1945	8.4992	10.507	15.91	16.14	16	66450.8	59888.9	62866.3	71715.6	67378.5	68794.2	0.910133	0.0528067	XP_003601734.1
cinnamoyl-CoA reductase-like protein [Medicago truncatula]	XP_013465595.1	37 kDa	1	1	1	0.0848	0.076	0.0848	3	3	3	5	5	6	6.389	7.285	7.2741	17.47	16.02	16.43	79023.8	79023.8	80127	75281.1	81810.6	79573.5	1.00638	0.809192	XP_013465595.1
DS12 from 2D-PAGE of leaf protein, putative [Medicago truncatula]	XP_003604254.1	32 kDa	1	1	1	0.154	0.154	0.218	3	3	4	8	5	6	19.167	13.356	7.2741	16.23	16.78	17.24	100025	108701	102127	110218	115698	115698	0.909953	0.0323966	XP_003604254.1
SEC8 exocyst complex component specific domain protein [Medicago truncatula]	XP_013447357.1 (+1)	119 kDa	1	1	1	0.0375	0.0609	0.108	3	6	9	3	7	10	3.1945	9.7133	8.0823	15.53	15.5	15.41	50710.6	42642.4	42347.8	51776.1	49323.9	53231.8	0.879279	0.104512	XP_013447357.1
translationally-controlled tumor-like protein [Medicago truncatula]	XP_003591147.2	18 kDa	1	1	1	0.12	0.203	0.165	3	3	4	6	7	6	7.4538	9.7133	6.4658	19.74	18.72	18.93	499457	569762	546552	492581	520666	517070	1.05584	0.273972	XP_003591147.2
transcription regulator NOT2/NOT3/NOT5 family protein [Medicago truncatula]	XP_003624606.1	99 kDa	1	1	1	0.0411	0.0832	0.141	2	6	9	2	9	10	3.1945	10.927	9.6987	16.16	15.95	15.96	62866.3	62432.1	68794.2	65536	59475.2	59475.2	1.05207	0.328488	XP_003624606.1
Sec1-family transporter [Medicago truncatula]	XP_013457265.1	69 kDa	1	1	1	0.0433	0.165	0.188	2	8	8	2	11	8	2.1297	13.356	6.4658	17.29	17.15	17.24	159147	163621	165905	159147	161369	159147	1.01879	0.229214	XP_013457265.1
linker histone H1 and h5 family protein [Medicago truncatula]	XP_013449841.1	31 kDa	1	1	1	0.154	0.0752	0.16	5	3	5	7	6	7	7.4538	7.285	6.4658	18.2	17.52	18.05	209996	237901	256749	249728	262144	228210	0.952118	0.521079	XP_013449841.1
ADP-ribosylation factor GTPase-activating protein AGD10 [Medicago truncatula]	XP_013468351.1	52 kDa	1	1	1	0.0457	0.185	0.181	2	8	7	2	11	10	2.1297	13.356	9.6987	17.09	16.18	16.46	92681.9	90774.5	93326.6	86475.3	85284.7	85284.7	1.07679	0.00158826	XP_013468351.1
rhodanese/cell cycle control phosphatase superfamily protein [Medicago truncatula]	XP_003602308.1	26 kDa	1	1	1	0.22	0.0991	0.181	4	2	3	8	4	4	13.843	6.0708	4.0411	16.76	17.56	17.59	151609	147464	158048	162491	168221	169391	0.914052	0.0186886	XP_003602308.1
nucleoporin autopeptidase [Medicago truncatula]	XP_013468880.1 (+1)	104 kDa	1	1	1	0.0209	0.0199	0.102	2	2	8	3	2	13	3.1945	2.4283	12.932	16.89	16.52	16.35	93975.7	85877.9	96617.7	78478	83529.6	86475.3	1.11264	0.079351	XP_013468880.1
Sec34 family protein [Medicago truncatula]	XP_003609938.1	89 kDa	1	1	1	0.0255	0.135	0.142	2	9	9	2	9	13	2.1297	10.927	11.315	17.41	16	16.01	79023.8	71715.6	71715.6	65991.8	69272.7	66450.8	1.10282	0.0590794	XP_003609938.1
ribosomal protein L7Ae/L30e/S12e/Gadd45 family protein [Medicago truncatula]	XP_003621633.1 (+1)	12 kDa	1	1	1	0.214	0.25	0.527	3	3	6	7	3	13	7.4538	3.6425	12.123	16.62	16.35	16.18	75804.7	84110.6	67378.5	82379.6	77397.5	85877.9	0.925256	0.321996	XP_003621633.1
fructose-1,6-bisphosphatase [Medicago truncatula]	XP_003608394.1	44 kDa	1	1	1	0.206	0.0779	0.191	7	3	6	12	4	8	13.843	4.8567	7.2741	15.69	16.3	16.29	57052.4	63303.6	68794.2	72716.7	66913.1	67378.5	0.913733	0.198772	XP_003608394.1
4-coumarate:CoA ligase-like protein [Medicago truncatula]	XP_013465362.1	59 kDa	1	1	1	0.122	0.0649	0.173	5	3	7	8	3	8	8.5186	4.8567	6.4658	16.3	16.62	16.56	90147.5	97289.7	89524.8	104998	104998	97289.7	0.901319	0.047612	XP_013465362.1
NDH-dependent cyclic electron flow protein [Medicago truncatula]	XP_003604248.1	53 kDa	1	1	1	0.153	0.0657	0.0975	5	3	4	12	3	8	15.972	3.6425	8.0823	15.43	16.53	16.71	70239.7	67378.5	69272.7	80684.3	77397.5	81810.6	0.862432	0.00217403	XP_003604248.1
pre-mRNA-splicing factor SF2-like protein [Medicago truncatula]	XP_003602364.1	42 kDa	1	1	1	0.05	0.124	0.0763	2	4	3	4	5	5	5.3242	7.285	6.4658	16.31	15.67	15.51	59064.4	60305.4	52864.1	51776.1	47643.8	52864.1	1.131	0.0762296	XP_003602364.1
chalcone and stilbene synthase family protein [Medicago truncatula]	XP_003624524.1	43 kDa	1	1	1	0.046	0.11	0.115	2	5	6	2	8	9	2.1297	12.142	11.315	19.68	17.94	17.73	256749	271388	262144	239555	249728	248003	1.07188	0.0291214	XP_003624524.1
DEK carboxy-terminal domain protein [Medicago truncatula]	XP_013460046.1	91 kDa	1	1	1	0.0373	0.0186	0.0472	3	2	4	5	4	5	6.389	6.0708	5.6576	17.7	17.68	17.48	189259	208545	185364	191901	186653	202842	1.00305	0.948606	XP_013460046.1
PITH domain plant protein [Medicago truncatula]	XP_013468988.1	20 kDa	1	1	1	0.254	0.158	0.373	4	3	6	8	5	11	8.5186	7.285	9.6987	16.57	16.48	16.08	71715.6	77935.9	76862.9	64633.7	85877.9	67847.1	1.03735	0.713077	XP_013468988.1
dihydroflavonol reductase [Medicago truncatula]	XP_003597698.1	37 kDa	1	1	1	0.103	0.0485	0.2	3	1	7	4	1	11	4.2593	2.4283	13.74	16.87	15.97	14.87	43237.6	30152.7	37380.5	40622.7	37902.4	52498.9	0.845424	0.313861	XP_003597698.1
U5 small nuclear ribonucleoprotein helicase [Medicago truncatula]	XP_003598950.2	237 kDa	1	1	1	0.00625	0.024	0.0413	1	5	7	1	5	10	1.0648	6.0708	9.6987	16.53	16.67	16.45	96617.7	93975.7	100025	95950.3	98647.9	96617.7	0.997948	0.922754	XP_003598950.2
thylakoid lumenal 19 kDa protein [Medicago truncatula]	XP_003599124.1	26 kDa	1	0.97	1	0.215	0.0579	0.132	6	1	4	10	2	5	14.908	2.4283	8.0823	15.37	15.88	16.01	78478	50012.5	66450.8	53974.9	42939	49667	1.32992	0.142734	XP_003599124.1
DEAD-box ATP-dependent RNA helicase-like protein [Medicago truncatula]	XP_003594626.2	128 kDa	1	1	1	0.0621	0.0774	0.117	4	5	9	4	7	12	12.778	14.57	18.589	16.55	16.42	16.29	90774.5	91405.9	92681.9	83529.6	83529.6	87076.8	1.08156	0.00617407	XP_003594626.2
protein phosphatase 2C-like protein [Medicago truncatula]	XP_003602212.2	40 kDa	1	1	1	0.113	0.135	0.165	3	5	5	3	8	7	3.1945	9.7133	6.4658	17.01	16.27	16.57	93326.6	100721	87682.4	89524.8	94629.3	95950.3	1.0058	0.904796	XP_003602212.2
ATP-dependent zinc metalloprotease FTSH protein [Medicago truncatula]	XP_003606687.1	89 kDa	1	1	1	0.0496	0.104	0.0967	3	7	6	3	9	9	3.1945	10.927	8.0823	15.65	15.54	15.43	44453.2	45387.3	47314.7	45703	41764.8	43237.6	1.04935	0.205771	XP_003606687.1
enoyl-CoA hydratase/isomerase family protein [Medicago truncatula]	XP_003609787.1	29 kDa	1	1	1	0.18	0.199	0.245	4	5	6	5	7	9	7.4538	8.4992	7.2741	17.68	17.76	17.65	189259	207105	223513	214408	204253	212927	0.981456	0.726081	XP_003609787.1
heat shock protein 70 (HSP70)-interacting protein, putative [Medicago truncatula]	XP_003610489.2	85 kDa	1	1	1	0.0923	0.0481	0.104	5	4	7	5	4	10	5.3242	4.8567	8.8905	16.67	16.66	16.58	102127	105728	102837	90774.5	97289.7	90147.5	1.11675	0.0129438	XP_003610489.2
M20 peptidase acetylornithine deacetylase [Medicago truncatula]	XP_003611482.1	48 kDa	1	1	1	0.109	0.105	0.166	4	4	6	6	5	9	7.4538	6.0708	8.8905	15.96	15.68	15.58	45387.3	48308.9	47643.8	50012.5	49323.9	54350.3	0.919663	0.084741	XP_003611482.1
tropomyosin-like protein, putative [Medicago truncatula]	XP_003617451.1	39 kDa	1	1	1	0.0812	0.186	0.0783	4	7	4	4	7	5	5.3242	8.4992	4.8494	19.07	18.31	18.57	375903	417090	397336	329519	360590	338783	1.1569	0.0232209	XP_003617451.1
neutral/alkaline non-lysosomal ceramidase [Medicago truncatula]	XP_003617915.2	86 kDa	1	1	1	0.0797	0.0925	0.0797	5	7	6	5	7	10	5.3242	8.4992	8.0823	17.08	16.75	16.63	104273	104998	112534	107204	107950	105728	1.00287	0.915472	XP_003617915.2
aldo/keto reductase family oxidoreductase [Medicago truncatula]	XP_003626441.2	38 kDa	1	1	1	0.125	0.171	0.251	3	5	6	5	7	11	6.389	8.4992	11.315	16.02	15.33	14.79	35364.2	34877.3	31000.4	21027.6	22851.5	26068.1	1.4474	0.00666959	XP_003626441.2
component of oligomeric protein [Medicago truncatula]	XP_003626606.1	84 kDa	1	1	1	0.0495	0.103	0.1	3	7	7	4	9	10	4.2593	12.142	8.0823	16.17	15.81	15.9	60305.4	61147.3	65083.3	65536	61572.6	60305.4	0.995315	0.898599	XP_003626606.1
60S ribosomal L6-like protein [Medicago truncatula]	XP_003630109.1	24 kDa	1	1	1	0.384	0.384	0.384	4	4	4	9	7	7	21.297	18.212	13.74	17.1	16.91	16.86	122295	125733	112534	120611	129267	132902	0.941954	0.24047	XP_003630109.1
iron-regulated ABC transporter ATPase protein [Medicago truncatula]	XP_003630614.1	31 kDa	1	1	1	0.263	0.186	0.204	6	5	5	10	6	7	11.713	7.285	5.6576	16.81	16.9	16.87	102837	114898	112534	123145	122295	123145	0.896047	0.0260319	XP_003630614.1
riboflavin synthase alpha chain [Medicago truncatula]	XP_013443595.1	28 kDa	1	1	1	0.121	0.16	0.121	3	4	3	6	7	5	9.5835	10.927	6.4658	15.61	15.97	15.78	41764.8	40063.5	46341	63743.9	56658.3	64633.7	0.692672	0.00381114	XP_013443595.1
annexin D8 [Medicago truncatula]	XP_013452727.1	36 kDa	1	1	1	0.13	0.187	0.206	4	6	6	4	7	8	5.3242	9.7133	8.0823	15.32	14.89	15.03	31651.8	31433.2	33456.5	30362.4	29532.2	31216	1.05961	0.0876474	XP_013452727.1
charged multivesicular body protein [Medicago truncatula]	XP_013453212.1	24 kDa	1	1	1	0.227	0.245	0.264	4	5	6	6	9	9	6.389	13.356	7.2741	17.8	17.45	17.58	182812	185364	201441	193235	185364	185364	1.01003	0.78286	XP_013453212.1
fatty acyl-CoA synthetase family protein [Medicago truncatula]	XP_013454724.1 (+1)	66 kDa	1	1	1	0.142	0.115	0.175	6	5	8	6	6	10	6.389	7.285	8.8905	16.34	16.57	16.43	76332	80127	84110.6	93326.6	83529.6	90774.5	0.898886	0.0711155	XP_013454724.1
arginine biosynthesis protein ArgJ [Medicago truncatula]	XP_013468329.1	49 kDa	1	1	1	0.172	0.149	0.166	5	5	6	5	7	9	7.4538	8.4992	8.0823	16.29	16.39	16.27	76332	76862.9	81245.5	80684.3	81245.5	82379.6	0.959604	0.114503	XP_013468329.1
DegP protease [Medicago truncatula]	XP_013469226.1	66 kDa	1	1	1	0.146	0.138	0.117	7	7	5	10	8	8	11.713	9.7133	6.4658	16.31	16.5	16.42	93975.7	96617.7	85284.7	92041.7	88292.3	92681.9	1.01048	0.808582	XP_013469226.1
linoleate 9S-lipoxygenase-like protein [Medicago truncatula]	XP_003591120.1	98 kDa	1	1	1	0.0478	0.0606	0.0758	4	5	6	5	7	7	6.389	10.927	8.8905	16.06	15.55	15.8	59888.9	57052.4	53602	60724.9	57449.2	59064.4	0.962225	0.337298	XP_003591120.1
chorismate synthase [Medicago truncatula]	XP_003591924.2	48 kDa	1	1	1	0.0573	0.115	0.078	3	4	4	5	7	6	5.3242	8.4992	4.8494	18.39	17.88	18.03	244589	265803	275177	275177	273276	280959	0.94714	0.192633	XP_003591924.2
12-oxophytodienoate reductase-like protein [Medicago truncatula]	XP_003610764.1	41 kDa	1	1	1	0.137	0.0728	0.197	5	3	6	8	6	8	8.5186	7.285	7.2741	16.31	16.44	16.82	88906.4	92041.7	92041.7	97966.4	92041.7	90774.5	0.972246	0.348899	XP_003610764.1
glutathione S-transferase, amino-terminal domain protein [Medicago truncatula]	XP_003623200.1	24 kDa	1	1	1	0.15	0.145	0.174	3	4	4	5	5	7	5.3242	6.0708	7.2741	17.38	16.93	17	175365	180295	193235	116502	124002	105728	1.58534	0.000849006	XP_003623200.1
TPR repeat protein [Medicago truncatula]	XP_003625905.1	50 kDa	1	1	1	0.211	0.0897	0.152	9	4	7	12	4	9	13.843	4.8567	8.0823	15.18	15.92	15.72	45073.8	46663.3	45703	49323.9	50710.6	48644.9	0.924405	0.00800816	XP_003625905.1
eukaryotic aspartyl protease family protein [Medicago truncatula]	XP_013450184.1	51 kDa	1	1	1	0.0746	0.081	0.064	5	5	3	6	9	4	6.389	10.927	4.8494	16.97	17.04	17.4	133826	146445	140479	137588	146445	140479	0.991137	0.793463	XP_013450184.1
tyrosyl-tRNA synthetase [Medicago truncatula]	XP_013458299.1	54 kDa	1	1	1	0.112	0.0726	0.118	5	3	5	9	3	6	12.778	3.6425	5.6576	17.5	17.88	17.8	177813	175365	182812	205674	189259	197296	0.905039	0.022953	XP_013458299.1
calcium-dependent phosphotriesterase superfamily protein [Medicago truncatula]	XP_003591397.1	36 kDa	1	1	1	0.101	0.138	0.229	3	4	7	5	6	12	5.3242	9.7133	10.507	17.91	17.16	17.1	160254	159147	150562	152664	149522	148489	1.0428	0.124047	XP_003591397.1
feronia receptor-like kinase [Medicago truncatula]	XP_013449266.1	98 kDa	1	1	1	0.059	0.0934	0.133	3	6	7	4	7	8	4.2593	9.7133	6.4658	15.14	14.82	14.98	26801	29944.4	29944.4	32316.9	31651.8	30152.7	0.921043	0.113815	XP_013449266.1
50S ribosomal protein L2 [Medicago truncatula]	XP_003606061.1	44 kDa	1	1	1	0.188	0.0916	0.0969	6	3	3	11	3	4	18.102	3.6425	3.2329	16.79	17.58	17.77	144429	138545	140479	158048	154795	148489	0.917894	0.0186237	XP_003606061.1
mevalonate diphosphate decarboxylase [Medicago truncatula]	XP_013470287.1	46 kDa	1	1	1	0.122	0.182	0.156	3	6	5	4	9	8	4.2593	12.142	6.4658	17.97	17.18	17.12	158048	171756	161369	159147	171756	164759	0.990941	0.799315	XP_013470287.1
ribose-phosphate pyrophosphokinase [Medicago truncatula]	XP_003616047.1	36 kDa	1	1	1	0.268	0.0997	0.231	5	2	5	7	3	7	7.4538	4.8567	9.6987	15.96	15.79	15.76	57848.8	52498.9	53602	54728.3	54728.3	57449.2	0.982289	0.625406	XP_003616047.1
ornithine carbamoyltransferase [Medicago truncatula]	XP_013462138.1	41 kDa	1	1	1	0.0759	0.16	0.182	2	4	5	4	8	8	5.3242	9.7133	8.0823	15.44	15.7	15.39	46663.3	48644.9	46663.3	45073.8	43538.4	52864.1	1.0035	0.958222	XP_013462138.1
outer envelope pore protein 24B [Medicago truncatula]	XP_013466070.1	24 kDa	1	1	1	0.362	0.15	0.258	7	3	5	12	3	10	12.778	3.6425	8.0823	17.19	17.52	17.53	155872	172951	143431	161369	163621	167059	0.959769	0.491117	XP_013466070.1
DNA-damage-repair/toleration DRT100-like protein [Medicago truncatula]	XP_003627718.1	39 kDa	1	1	1	0.0822	0.145	0.159	2	5	5	2	9	8	3.1945	14.57	8.8905	19.05	17.24	17.76	170569	172951	207105	181549	168221	165905	1.06777	0.413191	XP_003627718.1
3-isopropylmalate dehydratase, small subunit [Medicago truncatula]	XP_013454677.1	26 kDa	1	1	1	0.121	0.282	0.185	2	6	3	3	8	7	3.1945	10.927	9.6987	17.01	16.75	16.78	107204	109457	118129	108701	110218	101421	1.04511	0.325038	XP_013454677.1
actin filament bundling protein P-115-ABP [Medicago truncatula]	XP_013460207.1	100 kDa	1	1	1	0.026	0.0871	0.086	2	7	6	2	8	7	2.1297	10.927	8.0823	15.86	15.26	15.35	38967.9	38431.5	39786.7	40622.7	42055.3	42055.3	0.939493	0.0153054	XP_013460207.1
SNF2 family amino-terminal protein [Medicago truncatula]	XP_003609574.2	357 kDa	1	1	1	0.011	0.0152	0.0302	3	4	8	3	5	10	4.2593	6.0708	8.8905	16.83	16.65	16.42	106464	105728	101421	101421	95950.3	106464	1.03218	0.394416	XP_003609574.2
polyadenylate-binding protein RBP47B [Medicago truncatula]	XP_003608019.1	50 kDa	1	1	1	0.0727	0.185	0.196	3	6	6	3	9	9	3.1945	12.142	8.8905	17.04	16.68	16.67	117313	119778	118129	107950	106464	105728	1.10957	0.000278221	XP_003608019.1
importin subunit alpha-1b [Medicago truncatula]	XP_003594812.2	58 kDa	1	1	1	0.102	0.253	0.198	2	6	3	4	9	4	14.908	26.712	13.74	17.12	16.5	16.71	107204	101421	104998	97966.4	95950.3	93975.7	1.08938	0.0136732	XP_003594812.2
SNARE-interacting KEULE-like protein [Medicago truncatula]	XP_003608802.1	76 kDa	1	1	1	0.0465	0.149	0.176	2	8	9	3	9	10	3.1945	10.927	9.6987	15.16	14.86	15.06	32316.9	32093.6	32768	34397.1	33923.6	34397.1	0.946073	0.00188783	XP_003608802.1
seed linoleate 9S-lipoxygenase [Medicago truncatula]	XP_003627191.2	92 kDa	1	1	1	0.0508	0.0508	0.1	2	2	6	2	2	12	9.5835	7.285	25.055	16.05	15.87	15.77	31651.8	30362.4	44453.2	63743.9	57848.8	65991.8	0.56757	0.006127	XP_003627191.2
AP-1 complex subunit gamma-2 [Medicago truncatula]	XP_013445923.1	94 kDa	1	1	1	0.0339	0.108	0.14	2	8	9	2	9	12	2.1297	12.142	9.6987	17.24	16.52	16.51	100721	93975.7	98647.9	100721	96617.7	99334	0.988782	0.658875	XP_013445923.1
cytosolic aldehyde dehydrogenase RF2C [Medicago truncatula]	XP_003629648.1	55 kDa	1	1	1	0.137	0.225	0.205	3	6	6	3	7	9	10.648	19.427	12.932	16.61	15.22	15.42	43237.6	44453.2	41764.8	42939	45387.3	46987.8	0.956705	0.238503	XP_003629648.1
peroxisomal acyl-CoA oxidase [Medicago truncatula]	XP_003607535.1	76 kDa	1	1	1	0.153	0.0442	0.162	9	2	9	11	2	10	12.778	2.4283	8.8905	15.26	15.57	15.84	49323.9	50710.6	53231.8	56266.9	54728.3	54728.3	0.924831	0.0295846	XP_003607535.1
endomembrane protein 70 family protein [Medicago truncatula]	XP_003603291.1	73 kDa	1	1	1	0.033	0.0472	0.116	2	3	7	2	6	9	3.1945	9.7133	8.8905	18.18	17	17.21	151609	148489	154795	152664	143431	141457	1.03963	0.21283	XP_003603291.1
aspartate carbamoyltransferase, catalytic chain [Medicago truncatula]	XP_003617619.1	43 kDa	1	1	1	0.0521	0.159	0.263	2	6	10	3	7	12	3.1945	8.4992	10.507	17.16	16.26	16.28	84110.6	80684.3	82952.6	85877.9	82379.6	83529.6	0.983956	0.402538	XP_003617619.1
fructose-bisphosphate aldolase class-II protein [Medicago truncatula]	XP_003619839.2	75 kDa	1	1	1	0.0158	0.148	0.0835	1	10	5	1	13	6	2.1297	16.998	4.8494	16.38	15.56	15.83	60305.4	57848.8	60724.9	51063.3	53231.8	51776.1	1.14614	0.00230537	XP_003619839.2
C2 calcium/lipid-binding and GRAM domain protein [Medicago truncatula]	XP_003625221.1	89 kDa	1	1	1	0.0129	0.152	0.0839	1	10	5	1	11	7	1.0648	14.57	7.2741	17	16.01	16.12	75281.1	75804.7	75804.7	80127	70239.7	75281.1	1.00551	0.89183	XP_003625221.1
TPR repeat nuclear phosphoprotein, putative [Medicago truncatula]	XP_013463523.1	123 kDa	1	1	1	0.0166	0.0489	0.0702	2	5	7	2	6	10	2.1297	7.285	10.507	16.69	16.3	16.27	80127	81810.6	82952.6	84695.6	84110.6	87682.4	0.95478	0.0484602	XP_013463523.1
pathogenesis-related protein bet V I family protein [Medicago truncatula]	XP_003628192.1	18 kDa	0.99	1	1	0.231	0.34	0.231	1	2	1	2	4	2	17.037	21.855	16.165	18.6	16.38	17.33	114105	114898	107204	79573.5	84110.6	88906.4	1.33104	0.00155893	XP_003628192.1
ubiquitin interaction motif protein [Medicago truncatula]	XP_003592118.2	67 kDa	1	1	1	0.0921	0.0695	0.141	4	4	7	4	7	9	5.3242	8.4992	7.2741	15.94	15.58	15.6	52136.3	54350.3	55878.3	53974.9	47643.8	55878.3	1.03091	0.582353	XP_003592118.2
ATP-dependent Clp protease proteolytic protein [Medicago truncatula]	XP_003592489.1	41 kDa	1	1	1	0.147	0.126	0.107	4	4	3	9	7	6	11.713	8.4992	5.6576	15.12	15.52	15.48	34159.5	34877.3	34159.5	40342.1	39786.7	42642.4	0.840558	0.0019725	XP_003592489.1
proline iminopeptidase [Medicago truncatula]	XP_003593347.1	45 kDa	1	1	1	0.135	0.155	0.213	4	5	6	4	5	8	6.389	6.0708	8.0823	15.49	15.36	15.4	44762.4	46020.8	47643.8	46663.3	44762.4	45703	1.00947	0.686994	XP_003593347.1
PsaB RNA-binding protein [Medicago truncatula]	XP_003599263.1	43 kDa	1	1	1	0.176	0.113	0.121	7	4	4	9	5	6	9.5835	7.285	4.8494	16.35	16.8	16.6	89524.8	91405.9	97289.7	100721	97966.4	91405.9	0.959073	0.33568	XP_003599263.1
thylakoid lumenal 29.8 kDa protein [Medicago truncatula]	XP_003602125.1	29 kDa	1	1	1	0.194	0.149	0.194	4	3	4	10	6	4	15.972	7.285	3.2329	15.85	16.9	16.58	96617.7	77935.9	80127	75281.1	76862.9	97966.4	1.01827	0.879031	XP_003602125.1
NADH:ubiquinone oxidoreductase protein [Medicago truncatula]	XP_003603142.1	23 kDa	1	1	1	0.167	0.129	0.243	4	4	6	7	6	8	7.4538	8.4992	7.2741	18.24	17.96	18	260333	269514	269514	265803	258535	249728	1.03268	0.2043	XP_003603142.1
aldo/keto reductase family oxidoreductase [Medicago truncatula]	XP_003608332.1	34 kDa	1	1	1	0.158	0.146	0.158	5	5	5	7	7	8	7.4538	10.927	7.2741	16.85	16.48	16.54	110985	114105	113317	87682.4	91405.9	90774.5	1.25399	0.000103739	XP_003608332.1
actin-related protein ARP4 [Medicago truncatula]	XP_003615306.2 (+2)	46 kDa	1	1	1	0.1	0.129	0.15	4	6	5	4	7	6	4.2593	9.7133	5.6576	18.18	17.75	17.51	204253	208545	233005	207105	231395	201441	1.00916	0.886319	XP_003615306.2
Pre-mRNA-processing factor 39 [Medicago truncatula]	XP_003625373.2	91 kDa	1	1	1	0.0448	0.0823	0.0847	4	6	6	5	6	9	5.3242	7.285	7.2741	18.51	17.94	17.95	284881	277091	288858	284881	253214	277091	1.04372	0.306088	XP_003625373.2
DnaJ heat shock family protein [Medicago truncatula]	XP_003625951.1	39 kDa	1	1	1	0.131	0.116	0.137	4	4	5	6	6	7	6.389	7.285	6.4658	16.81	16.21	16.2	65083.3	64633.7	72716.7	84110.6	81810.6	80684.3	0.820881	0.00633903	XP_003625951.1
26S proteasome non-ATPase regulatory subunit-like protein [Medicago truncatula]	XP_003629286.1	41 kDa	1	1	1	0.126	0.172	0.175	3	5	5	4	9	9	5.3242	10.927	8.8905	17.27	16.6	16.68	114105	112534	120611	107204	110218	109457	1.06232	0.0613858	XP_003629286.1
indole-3-glycerol phosphate lyase IGL1 [Medicago truncatula]	XP_013450023.1 (+1)	33 kDa	1	1	1	0.321	0.25	0.263	6	5	5	7	8	10	7.4538	9.7133	8.0823	16.78	16.35	16.39	90774.5	89524.8	90774.5	77397.5	77397.5	80127	1.15389	0.000272598	XP_013450023.1
3,4-dihydroxy-2-butanone kinase, putative [Medicago truncatula]	XP_013452756.1	62 kDa	1	1	1	0.16	0.0843	0.143	8	5	6	10	6	7	10.648	7.285	6.4658	17.32	17.17	17.21	147464	155872	151609	149522	148489	139509	1.03982	0.220153	XP_013452756.1
adenine nucleotide alpha hydrolase superfamily protein [Medicago truncatula]	XP_013456166.1	18 kDa	1	1	1	0.213	0.256	0.213	4	5	4	8	7	6	11.713	13.356	8.8905	18.36	17.98	18.13	254976	273276	271388	265803	265803	265803	1.0028	0.904386	XP_013456166.1
enhanced disease susceptibility protein [Medicago truncatula]	XP_013461062.1	71 kDa	1	1	1	0.0858	0.108	0.0987	4	6	5	7	7	6	9.5835	8.4992	7.2741	15.04	15.17	15.19	38166	32995.9	37902.4	36107.2	31651.8	41189.8	1.00106	0.99106	XP_013461062.1
succinate-semialdehyde dehydrogenase [Medicago truncatula]	XP_013464273.1	56 kDa	1	1	1	0.113	0.107	0.109	5	4	5	7	5	8	7.4538	6.0708	6.4658	17.21	16.93	17.01	151609	126607	152664	135694	133826	131072	1.07561	0.306533	XP_013464273.1
3-ketoacyl carrier synthase III [Medicago truncatula]	XP_013465608.1	42 kDa	1	1	1	0.154	0.111	0.182	6	4	5	9	5	7	9.5835	7.285	5.6576	16.81	16.69	16.63	113317	105728	107204	104998	103552	102837	1.04773	0.108819	XP_013465608.1
Smr (small MutS-related) domain protein [Medicago truncatula]	XP_013465863.1 (+1)	66 kDa	1	1	1	0.118	0.101	0.143	5	5	7	5	5	9	5.3242	6.0708	8.0823	17.62	17.58	17.37	169391	175365	180295	171756	167059	164759	1.04265	0.130039	XP_013465863.1
quinolinate phosphoribosyltransferase, putative [Medicago truncatula]	XP_013466509.1	41 kDa	1	1	1	0.0856	0.126	0.176	3	4	7	3	6	11	3.1945	7.285	9.6987	16.98	16.97	16.65	118129	120611	118950	113317	110985	104273	1.08861	0.0258902	XP_013466509.1
CS domain protein [Medicago truncatula]	XP_003625928.2 (+4)	24 kDa	1	1	1	0.226	0.226	0.197	4	4	3	7	6	6	9.5835	7.285	8.8905	17.69	16.62	16.57	121450	138545	134757	118950	109457	106464	1.17882	0.0356705	XP_003625928.2
monothiol glutaredoxin-S17 protein [Medicago truncatula]	XP_013457051.1	54 kDa	1	1	1	0.0794	0.11	0.11	3	4	4	5	6	5	6.389	8.4992	5.6576	16.01	15.31	15.3	46341	40063.5	44762.4	40905.3	38698.8	39786.7	1.09863	0.119822	XP_013457051.1
WEAK movement UNDER BLUE LIGHT-like protein [Medicago truncatula]	XP_003603037.2	105 kDa	1	1	1	0.0348	0.103	0.037	3	9	3	3	10	4	3.1945	12.142	3.2329	16.8	16.66	16.79	110985	105728	110985	109457	112534	112534	0.979592	0.325094	XP_003603037.2
60S ribosomal protein L18-3 [Medicago truncatula]	XP_013450365.1	21 kDa	1	1	1	0.202	0.239	0.144	3	4	2	4	5	4	5.3242	8.4992	4.0411	13.71	13.64	13.67	12590.1	12503.1	12416.8	11828.7	13124.7	12077.2	1.01294	0.710157	XP_013450365.1
inactive shikimate kinase-like protein [Medicago truncatula]	XP_003612831.1	41 kDa	1	1	1	0.289	0.119	0.156	8	4	4	12	5	7	13.843	6.0708	6.4658	15.09	15.39	15.37	37380.5	37902.4	39511.9	40905.3	38967.9	34397.1	1.00459	0.93561	XP_003612831.1
phosphomannomutase A1 [Medicago truncatula]	XP_003623886.2 (+1)	28 kDa	1	1	1	0.186	0.13	0.186	4	3	4	7	6	8	8.5186	7.285	7.2741	17.39	16.8	16.81	122295	130167	125733	129267	126607	118950	1.00899	0.784573	XP_003623886.2
multiprotein bridging factor 1b-like protein [Medicago truncatula]	XP_013464830.1	15 kDa	1	1	1	0.243	0.314	0.321	3	4	4	4	5	6	6.389	7.285	8.8905	16.58	16.45	16.35	73222.5	81245.5	85284.7	87682.4	87682.4	80684.3	0.936355	0.269703	XP_013464830.1
peptidase inhibitor I9 [Medicago truncatula]	XP_003590254.1	14 kDa	1	1	1	0.246	0.315	0.477	3	4	5	3	6	10	3.1945	8.4992	8.8905	17.42	17.05	17.16	170569	193235	170569	141457	154795	146445	1.20709	0.0228418	XP_003590254.1
arsenical pump-driving ATPase-like protein [Medicago truncatula]	XP_003591867.2 (+1)	44 kDa	1	1	1	0.195	0.148	0.175	6	4	5	10	4	8	13.843	4.8567	7.2741	14.31	14.84	14.89	28329.2	22536.9	29737.6	29532.2	26615.9	26432	0.976066	0.799021	XP_003591867.2
chalcone-flavanone isomerase family protein [Medicago truncatula]	XP_013449740.1	32 kDa	1	1	1	0.187	0.0989	0.187	5	3	4	8	4	6	8.5186	6.0708	5.6576	15.22	15.89	15.87	46663.3	40905.3	50360.3	55878.3	52136.3	54728.3	0.847526	0.0493391	XP_013449740.1
trafficking protein particle complex subunit-like protein [Medicago truncatula]	XP_003607683.1	21 kDa	1	1	1	0.108	0.247	0.253	2	5	5	3	6	7	3.1945	7.285	6.4658	16.43	15.8	15.79	54350.3	57848.8	53974.9	57052.4	56658.3	57848.8	0.968608	0.234094	XP_003607683.1
peptidyl-prolyl cis-trans isomerase [Medicago truncatula]	XP_013445429.1	46 kDa	1	1	1	0.179	0.066	0.111	8	3	5	13	3	6	15.972	3.6425	4.8494	15.88	16.47	16.56	66913.1	65536	68319	81245.5	72716.7	76332	0.87179	0.019317	XP_013445429.1
CXE carboxylesterase [Medicago truncatula]	XP_003608010.1	36 kDa	1	1	1	0.103	0.156	0.156	2	3	3	2	7	6	3.1945	8.4992	6.4658	14.81	14.05	14.45	20882.4	19349.4	19083	19619.5	18561.2	22693.6	0.974381	0.721783	XP_003608010.1
hypothetical protein MTR_1g059660 [Medicago truncatula]	XP_013467963.1	21 kDa	1	1	1	0.126	0.23	0.183	3	4	3	6	5	5	8.5186	7.285	4.8494	17.16	17.69	17.76	151609	154795	164759	190575	185364	194579	0.825852	0.00226979	XP_013467963.1
RAB GTPase-like protein A2D [Medicago truncatula]	XP_013457602.1	20 kDa	1	1	1	0.455	0.404	0.506	3	5	5	4	9	7	15.972	29.14	21.014	18.91	18.49	18.61	425854	492581	443938	405685	417090	417090	1.09881	0.114375	XP_013457602.1
NADPH-cytochrome P450 family 2 reductase [Medicago truncatula]	XP_003602898.1	77 kDa	1	1	1	0.0549	0.0925	0.0896	2	5	6	3	6	8	3.1945	8.4992	8.8905	15.92	15.31	15.32	38698.8	37380.5	40622.7	42055.3	40342.1	42642.4	0.933319	0.0758939	XP_003602898.1
tyrosine phosphatase [Medicago truncatula]	XP_013469316.1	43 kDa	1	1	1	0.119	0.0675	0.13	5	3	6	7	3	8	10.648	3.6425	7.2741	16.96	17.22	17.21	137588	138545	139509	133826	147464	141457	0.983197	0.584362	XP_013469316.1
ribosomal protein L1p/L10e family protein [Medicago truncatula]	XP_003596822.1	24 kDa	1	1	1	0.204	0.259	0.278	3	2	2	6	6	6	14.908	14.57	13.74	18.11	17.52	17.41	168221	198668	184083	208545	209996	200050	0.89069	0.0729512	XP_003596822.1
clathrin-binding protein [Medicago truncatula]	XP_003629889.1	39 kDa	1	1	1	0.0747	0.233	0.227	2	8	8	2	10	13	2.1297	12.142	10.507	18.09	17.69	17.71	208545	211456	223513	218913	217401	201441	1.00903	0.803666	XP_003629889.1
UTP-glucose-1-phosphate uridylyltransferase [Medicago truncatula]	XP_013457363.1 (+1)	46 kDa	1	1	1	0.0625	0.137	0.207	2	6	6	3	6	9	3.1945	9.7133	7.2741	16.52	15.94	16.01	63303.6	60305.4	65536	65536	62432.1	66913.1	0.970566	0.395984	XP_013457363.1
pre-mRNA-processing 40A-like protein [Medicago truncatula]	XP_013465964.1	119 kDa	1	1	1	0.0239	0.0534	0.11	2	5	9	2	5	12	2.1297	6.0708	9.6987	15.09	15.39	15.26	44762.4	43841.2	44146.1	45387.3	42347.8	42642.4	1.0182	0.475382	XP_013465964.1
plant/F12A21-30 protein, putative [Medicago truncatula]	XP_003601843.1	26 kDa	1	1	1	0.163	0.172	0.0749	6	4	3	9	5	4	10.648	6.0708	3.2329	16.85	17.37	17.24	126607	133826	143431	147464	150562	151609	0.898205	0.0386457	XP_003601843.1
calmodulin-domain kinase CDPK protein [Medicago truncatula]	XP_003630428.1	57 kDa	1	1	1	0.0517	0.143	0.211	2	5	6	2	6	10	2.1297	8.4992	9.6987	15.79	15.34	15.39	46020.8	46020.8	44762.4	45387.3	45073.8	47975.2	0.988211	0.618892	XP_003630428.1
nodulin-like protein [Medicago truncatula]	XP_003607778.1	14 kDa	1	1	1	0.397	0.277	0.475	3	2	4	7	4	8	38.334	20.641	29.096	17.4	17.03	17.18	141457	155872	149522	145433	141457	145433	1.0336	0.330617	XP_003607778.1
GroES chaperonin [Medicago truncatula]	XP_003624946.2	10 kDa	1	1	1	0.309	0.423	0.588	3	4	5	6	9	10	6.389	10.927	8.8905	17.8	16.99	16.94	161369	165905	162491	136638	130167	132902	1.22531	0.000205511	XP_003624946.2
transmembrane protein, putative [Medicago truncatula]	XP_013466916.1	36 kDa	1	1	1	0.248	0.0566	0.223	7	2	6	9	3	8	10.648	3.6425	8.0823	14.37	14.84	14.71	22381.2	23331.6	22536.9	26249.5	27939.1	26432	0.846554	0.00251222	XP_013466916.1
hydroxyacylglutathione hydrolase [Medicago truncatula]	XP_003615463.1	29 kDa	1	1	1	0.244	0.217	0.0659	7	5	2	8	6	3	8.5186	7.285	3.2329	17.69	17.42	17.36	182812	176585	181549	179050	181549	191901	0.979088	0.427821	XP_003615463.1
pentatricopeptide (PPR) repeat protein [Medicago truncatula]	XP_003608637.1	81 kDa	1	1	1	0.0825	0.0266	0.105	5	2	8	6	2	12	6.389	2.4283	10.507	16.22	16.51	16.29	84695.6	82379.6	88292.3	74761.1	71715.6	76332	1.14613	0.00772712	XP_003608637.1
methionyl-tRNA synthetase [Medicago truncatula]	XP_013470428.1	67 kDa	1	1	1	0.108	0.0333	0.163	6	2	9	9	2	12	9.5835	2.4283	9.6987	16.78	17.18	17.06	119778	125733	130167	120611	132902	138545	0.958218	0.420624	XP_013470428.1
hypothetical protein MTR_4g087540 [Medicago truncatula]	XP_003608092.1	17 kDa	1	1	1	0.119	0.119	0.119	3	2	2	7	2	3	18.102	2.4283	4.8494	19.04	19.48	19.41	417090	499457	499457	606438	627824	573725	0.783194	0.0145025	XP_003608092.1
maternal effect embryo arrest protein, putative [Medicago truncatula]	XP_013460118.1	19 kDa	1	1	1	0.247	0.247	0.247	3	3	3	6	5	6	7.4538	6.0708	10.507	19.02	18.82	18.94	417090	506429	456419	524288	539028	509951	0.877116	0.0767385	XP_013460118.1
signal peptidase I family protein [Medicago truncatula]	XP_003630792.1	33 kDa	1	1	1	0.212	0.0685	0.161	6	2	3	11	2	5	12.778	2.4283	4.8494	15.7	16.01	16.05	65083.3	56658.3	58656.4	58656.4	67378.5	61147.3	0.963757	0.567223	XP_003630792.1
alpha amylase domain protein [Medicago truncatula]	XP_003621433.2	109 kDa	1	1	1	0.0364	0.0239	0.0405	3	2	4	3	2	6	3.1945	2.4283	5.6576	16.93	16.98	16.84	114898	124864	110985	119778	121450	142441	0.914195	0.260556	XP_003621433.2
clathrin-binding protein, putative [Medicago truncatula]	XP_003607042.1	41 kDa	1	1	1	0.0323	0.194	0.212	1	6	7	2	10	10	2.1297	14.57	10.507	17.83	17.29	17.6	185364	189259	200050	189259	189259	180295	1.02838	0.37599	XP_003607042.1
transducin/WD-like repeat-protein [Medicago truncatula]	XP_013449291.1	47 kDa	1	1	1	0.0185	0.132	0.132	1	6	6	1	7	6	1.0648	8.4992	4.8494	17.84	17.43	17.55	176585	182812	182812	184083	190575	179050	0.979231	0.384494	XP_013449291.1
glucan endo-1,3-beta-glucosidase [Medicago truncatula]	XP_003607315.1	36 kDa	1	1	1	0.28	0.0608	0.0821	7	2	2	14	3	2	20.232	3.6425	1.6165	16.89	18.01	17.69	136638	135694	158048	133826	156956	131984	1.01801	0.826605	XP_003607315.1
cellulose synthase-like protein [Medicago truncatula]	XP_003603419.1	123 kDa	0.99	1	1	0.00828	0.101	0.08	1	9	7	1	10	9	1.0648	12.142	8.0823	16.8	16.49	16.57	104273	101421	104273	103552	102127	95287.5	1.0299	0.332275	XP_003603419.1
hypothetical protein MTR_3g092250 [Medicago truncatula]	XP_003602330.2	91 kDa	0.98	1	1	0.0134	0.0929	0.099	1	7	7	1	8	11	1.0648	9.7133	10.507	17.5	17.21	17.19	167059	167059	168221	145433	151609	145433	1.13529	0.000678097	XP_003602330.2
transmembrane 9 family protein [Medicago truncatula]	XP_003620064.1	68 kDa	0.97	1	1	0.0204	0.0867	0.0918	1	5	6	1	6	8	1.0648	7.285	7.2741	16.74	16.43	16.73	103552	105728	104273	91405.9	103552	102127	1.05543	0.230677	XP_003620064.1
Lipid transfer protein, partial [Medicago truncatula]	XP_013455191.1	18 kDa	0.97	1	1	0.11	0.156	0.156	1	2	2	2	3	4	4.2593	15.784	8.8905	17.69	16.54	17.43	110218	164759	154795	172951	152664	146445	0.91042	0.490306	XP_013455191.1
proteasome beta type-3 subunit [Medicago truncatula]	XP_003624868.1	23 kDa	1	0.27	1	0.245	0.0686	0.324	3	1	4	5	1	8	7.4538	1.2142	10.507	14.87	14.32	14.7	39786.7	26801	28329.2	19893.4	28329.2	32093.6	1.18179	0.423027	XP_003624868.1
armadillo/beta-catenin-like repeat protein, putative [Medicago truncatula]	XP_003589665.1	90 kDa	1	1	1	0.0908	0.0605	0.0872	6	5	6	6	6	8	8.5186	7.285	6.4658	15.57	15.83	15.8	51776.1	50710.6	55109	54728.3	56658.3	55492.3	0.944372	0.0978894	XP_003589665.1
cytochrome P450 family monooxygenase [Medicago truncatula]	XP_003590442.1	61 kDa	1	1	1	0.085	0.107	0.131	4	5	6	6	6	8	7.4538	7.285	6.4658	15.57	16.11	16.05	67847.1	66450.8	62866.3	62432.1	64187.3	65991.8	1.02364	0.447665	XP_003590442.1
metal ion-binding protein [Medicago truncatula]	XP_003591287.2	142 kDa	1	1	1	0.0446	0.043	0.0645	4	4	6	4	4	6	6.389	4.8567	4.8494	15.88	15.9	15.9	58656.4	54728.3	51776.1	64633.7	57848.8	64187.3	0.884775	0.072702	XP_003591287.2
chalcone-flavanone isomerase family protein [Medicago truncatula]	XP_003592761.1	24 kDa	1	1	1	0.477	0.27	0.477	7	5	7	11	5	9	11.713	6.0708	8.0823	15.65	15.91	15.89	47975.2	43237.6	44146.1	65991.8	64633.7	68794.2	0.678764	0.000356579	XP_003592761.1
phospho-2-dehydro-3-deoxyheptonate aldolase [Medicago truncatula]	XP_003593221.1	57 kDa	1	1	1	0.157	0.173	0.173	3	4	4	6	6	8	19.167	23.069	19.397	16.25	16.31	16.17	79023.8	82379.6	81810.6	80127	78478	74761.1	1.0422	0.158358	XP_003593221.1
outer membrane OMP85 family protein [Medicago truncatula]	XP_003600958.1	58 kDa	1	1	1	0.0756	0.147	0.157	4	8	9	4	9	10	4.2593	12.142	8.0823	18.16	18.14	18.18	286863	299044	322737	329519	303219	305328	0.968636	0.507643	XP_003600958.1
GLN phosphoribosyl pyrophosphate amidotransferase [Medicago truncatula]	XP_003607085.1	62 kDa	1	1	1	0.118	0.0984	0.118	7	5	6	7	6	8	8.5186	7.285	6.4658	16.39	16.67	16.5	92041.7	84110.6	94629.3	96617.7	88906.4	88292.3	0.988917	0.819237	XP_003607085.1
calmodulin-binding protein [Medicago truncatula]	XP_003610155.1	71 kDa	1	1	1	0.0881	0.145	0.138	5	8	7	6	9	9	6.389	10.927	7.2741	15.98	15.81	15.65	68319	63743.9	61147.3	62000.8	59475.2	60305.4	1.06287	0.161919	XP_003610155.1
multi-copper oxidase-like protein [Medicago truncatula]	XP_003611825.1	60 kDa	1	1	1	0.0967	0.154	0.136	4	6	5	4	11	7	4.2593	14.57	6.4658	17.31	15.82	16.42	86475.3	80127	76862.9	68794.2	73222.5	72214.5	1.13646	0.0355536	XP_003611825.1
alpha/beta-hydrolase superfamily protein [Medicago truncatula]	XP_003614638.1	45 kDa	1	1	1	0.159	0.111	0.144	5	4	5	7	5	7	7.4538	6.0708	5.6576	16.85	16.94	16.78	107950	108701	123145	107204	107950	113317	1.03448	0.516117	XP_003614638.1
subtilisin-like serine protease [Medicago truncatula]	XP_003624324.1	87 kDa	1	1	1	0.0562	0.055	0.0675	3	4	4	3	5	5	6.389	6.0708	5.6576	14.13	13.67	14.38	29737.6	33225.4	25709.3	14066.7	17079.8	12677.7	2.02337	0.00410995	XP_003624324.1
COP9 signalosome complex subunit 2 [Medicago truncatula]	XP_003624794.1	52 kDa	1	1	1	0.0888	0.139	0.157	3	6	6	4	10	8	5.3242	13.356	7.2741	16.59	16.2	16.22	85877.9	88906.4	91405.9	84110.6	83529.6	79573.5	1.07676	0.0418141	XP_003624794.1
pre-mRNA-splicing factor SF2-like protein [Medicago truncatula]	XP_003625922.1	46 kDa	1	1	1	0.112	0.152	0.229	4	6	7	5	7	10	5.3242	8.4992	8.8905	17.86	17.58	17.34	179050	189259	189259	185364	168221	175365	1.0541	0.188513	XP_003625922.1
epoxide hydrolase [Medicago truncatula]	XP_003626243.1	36 kDa	1	1	1	0.201	0.122	0.204	5	4	6	6	5	7	6.389	6.0708	5.6576	18.24	18.01	18.08	262144	277091	271388	263967	282913	265803	0.997465	0.930887	XP_003626243.1
D-lactate dehydrogenase (cytochrome) [Medicago truncatula]	XP_013450275.1	64 kDa	1	1	1	0.0744	0.064	0.0709	4	4	4	7	5	5	8.5186	6.0708	7.2741	15.77	15.73	15.93	53602	55492.3	54350.3	61572.6	61572.6	61147.3	0.886877	0.000255556	XP_013450275.1
chromosome condensation regulator RCC1 repeat protein [Medicago truncatula]	XP_013462200.1	58 kDa	1	1	1	0.0737	0.0718	0.131	4	4	7	5	6	10	6.389	7.285	8.8905	18.45	18.28	18.04	279018	286863	309590	307452	286863	280959	1.00023	0.995943	XP_013462200.1
thioredoxin M-type protein [Medicago truncatula]	XP_013464712.1	19 kDa	1	1	1	0.162	0.225	0.249	3	3	4	7	5	4	20.232	10.927	12.123	17.42	17.71	17.86	179050	214408	194579	215899	212927	220436	0.9057	0.12287	XP_013464712.1
DEAD-box ATP-dependent RNA helicase-like protein [Medicago truncatula]	XP_003590425.1	55 kDa	1	1	1	0.104	0.0957	0.118	4	4	6	5	5	7	7.4538	6.0708	6.4658	16.11	15.39	15.37	47643.8	43237.6	45703	45703	44146.1	47643.8	0.993392	0.861448	XP_003590425.1
outer membrane OMP85 family protein [Medicago truncatula]	XP_003597441.1	73 kDa	1	1	1	0.0655	0.064	0.0848	4	4	5	4	5	7	4.2593	6.0708	6.4658	17.35	17.58	17.45	167059	158048	172951	176585	174154	172951	0.951056	0.12812	XP_003597441.1
prefoldin [Medicago truncatula]	XP_003627848.1	13 kDa	1	1	1	0.312	0.357	0.402	3	4	5	5	6	8	5.3242	8.4992	6.4658	18.3	17.53	17.56	198668	217401	229797	197296	194579	194579	1.10131	0.0949703	XP_003627848.1
RNA-binding (RRM/RBD/RNP motif) family protein [Medicago truncatula]	XP_013445530.1	45 kDa	1	1	1	0.13	0.196	0.213	3	6	6	3	9	7	4.2593	13.356	7.2741	16.8	16.57	16.57	104273	95950.3	89524.8	92041.7	92041.7	94629.3	1.03959	0.445909	XP_013445530.1
alpha/beta hydrolase family protein [Medicago truncatula]	XP_013441824.1	41 kDa	1	1	1	0.169	0.166	0.217	5	4	6	8	6	8	9.5835	7.285	6.4658	16.29	16.45	16.32	95950.3	84110.6	102837	93326.6	80684.3	81245.5	1.10829	0.249742	XP_013441824.1
triose phosphate/phosphate translocator [Medicago truncatula]	XP_013456952.1	44 kDa	1	1	1	0.102	0.0698	0.0698	5	3	3	9	7	5	10.648	9.7133	4.0411	17.67	17.76	18.1	191901	204253	208545	246290	258535	248003	0.803236	0.0014214	XP_013456952.1
beta-adaptin A-like protein [Medicago truncatula]	XP_013461937.1	93 kDa	1	1	1	0.0344	0.0841	0.0818	2	6	7	3	6	9	3.1945	7.285	8.0823	16.13	15.93	16.12	84110.6	79573.5	76332	73731.8	75804.7	75281.1	1.0676	0.0963585	XP_013461937.1
solanesyl diphosphate synthase [Medicago truncatula]	XP_013464447.1	46 kDa	1	1	1	0.197	0.076	0.0641	7	3	3	14	3	4	15.972	3.6425	3.2329	16.53	17.05	16.93	107204	101421	96617.7	104998	119778	117313	0.892293	0.0893619	XP_013464447.1
methyl-CpG-binding domain protein [Medicago truncatula]	XP_013442056.1	35 kDa	1	1	1	0.105	0.139	0.136	2	3	3	5	6	6	6.389	7.285	8.8905	16.78	16.59	16.38	100025	100721	95287.5	100025	108701	102127	0.952328	0.188665	XP_013442056.1
fatty acid hydroperoxide lyase [Medicago truncatula]	XP_013466725.1	55 kDa	1	1	1	0.134	0.148	0.214	3	3	6	3	4	10	10.648	18.212	31.521	17.28	16.37	16	85284.7	81245.5	82379.6	78478	73222.5	78478	1.08138	0.0424623	XP_013466725.1
CAP, cysteine-rich secretory protein, antigen 5 [Medicago truncatula]	XP_003611867.1	20 kDa	1	1	1	0.189	0.151	0.189	4	3	4	6	4	6	7.4538	4.8567	8.0823	19.33	18.39	18.23	331810	368167	363098	320508	327242	320508	1.09793	0.0525813	XP_003611867.1
caffeic acid O-methyltransferase [Medicago truncatula]	XP_003602595.1	40 kDa	1	1	1	0.154	0.184	0.137	5	6	4	7	8	5	7.4538	12.142	4.0411	16.94	16.66	17.08	104998	110985	110218	124864	125733	123145	0.872796	0.00144952	XP_003602595.1
late embryogenesis abundant protein [Medicago truncatula]	XP_003624092.1 (+1)	17 kDa	1	1	1	0.192	0.285	0.285	3	4	4	4	6	8	5.3242	8.4992	9.6987	16.36	15.54	15.73	57052.4	58656.4	56266.9	53974.9	56266.9	57449.2	1.02555	0.313143	XP_003624092.1
CBS/octicosapeptide/phox/Bemp1 (PB1) domain protein [Medicago truncatula]	XP_003602693.1 (+1)	56 kDa	1	1	1	0.171	0.0636	0.0963	7	2	3	15	2	3	15.972	2.4283	3.2329	16.34	16.87	16.81	111757	90147.5	90774.5	100721	95287.5	87076.8	1.03389	0.714236	XP_003602693.1
replication factor C subunit 5 [Medicago truncatula]	XP_003602039.1	40 kDa	1	1	1	0.0704	0.166	0.254	2	5	8	2	7	12	3.1945	8.4992	10.507	15.09	15.04	14.7	31433.2	30573.6	30362.4	30573.6	27554.5	29125.6	1.05863	0.141056	XP_003602039.1
3-oxoacyl-(acyl carrier) synthase II [Medicago truncatula]	XP_003608492.1	50 kDa	1	1	1	0.066	0.123	0.134	2	4	5	4	5	9	4.2593	6.0708	9.6987	15.99	15.82	15.65	52864.1	52498.9	55109	56658.3	57052.4	53974.9	0.956981	0.13016	XP_003608492.1
DnaJ heat shock amino-terminal domain protein [Medicago truncatula]	XP_003627750.1	38 kDa	1	1	1	0.18	0.0796	0.18	4	3	5	7	3	7	7.4538	4.8567	5.6576	16.11	15.96	15.92	63743.9	63743.9	65991.8	63743.9	62432.1	64633.7	1.01399	0.417368	XP_003627750.1
photosystem II biogenesis protein [Medicago truncatula]	XP_013455569.1	35 kDa	1	1	1	0.152	0.149	0.152	2	3	2	6	4	5	18.102	10.927	10.507	14.66	14.99	15.15	31872	41189.8	30573.6	32768	35119.9	33225.4	1.02494	0.817923	XP_013455569.1
starch branching enzyme I [Medicago truncatula]	XP_013462273.1 (+1)	93 kDa	1	1	1	0.0969	0.0233	0.065	7	2	4	10	2	6	11.713	2.4283	4.8494	16.83	16.93	17.16	113317	121450	138545	128375	133826	131984	0.947049	0.412026	XP_013462273.1
hypothetical protein MTR_5g011990 [Medicago truncatula]	XP_003611256.1	29 kDa	1	1	1	0.203	0.0916	0.175	5	3	4	9	3	6	12.778	3.6425	5.6576	17.96	18.34	18.46	267652	311744	294927	313912	336442	311744	0.908767	0.124342	XP_003611256.1
soluble inorganic pyrophosphatase [Medicago truncatula]	XP_013446398.1	25 kDa	1	1	1	0.283	0.226	0.283	4	2	4	8	3	6	19.167	9.7133	9.6987	15.37	15.87	16.12	57848.8	50360.3	45073.8	62000.8	71220.3	69272.7	0.756976	0.0242513	XP_013446398.1
THO complex subunit 2 [Medicago truncatula]	XP_003631008.2	211 kDa	1	1	1	0.0167	0.0118	0.0318	3	2	5	4	2	7	4.2593	2.4283	5.6576	16.61	16.47	16.52	117313	92041.7	92681.9	97289.7	92041.7	92041.7	1.07344	0.463257	XP_003631008.2
peptidyl-prolyl cis-trans isomerase [Medicago truncatula]	XP_003609079.1	35 kDa	1	1	1	0.217	0.087	0.121	6	2	3	14	2	3	18.102	2.4283	3.2329	15.82	16.07	16.33	66913.1	57848.8	60305.4	64633.7	59888.9	72214.5	0.940683	0.43568	XP_003609079.1
ENTH/VHS/GAT family protein [Medicago truncatula]	XP_013461343.1	55 kDa	1	1	1	0.0809	0.112	0.0966	3	5	4	5	7	5	5.3242	9.7133	4.8494	15.98	15.29	15.54	46987.8	49323.9	50360.3	47643.8	50710.6	47643.8	1.00462	0.882634	XP_013461343.1
pectate lyase family protein [Medicago truncatula]	XP_013467221.1	50 kDa	1	1	1	0.0556	0.153	0.06	3	8	4	3	12	5	3.1945	18.212	4.0411	18.8	17.33	18.05	200050	223513	220436	209996	212927	211456	1.01516	0.687532	XP_013467221.1
casein kinase [Medicago truncatula]	XP_003608465.1	45 kDa	1	1	1	0.0644	0.186	0.271	2	5	8	3	6	12	3.1945	7.285	9.6987	15.95	15.88	15.89	66450.8	55878.3	51418.5	64633.7	58656.4	59888.9	0.948513	0.549476	XP_003608465.1
AMP deaminase [Medicago truncatula]	XP_003604724.1	95 kDa	1	1	1	0.012	0.0599	0.0683	1	6	6	1	7	8	1.0648	8.4992	7.2741	17.85	17.74	17.77	209996	209996	220436	212927	229797	217401	0.97016	0.344404	XP_003604724.1
F0F1-type ATP synthase, epsilon subunit [Medicago truncatula]	XP_013455716.1 (+1)	15 kDa	1	1	1	0.662	0.662	0.662	2	2	2	4	4	3	68.149	36.425	22.63	16.48	17.29	17.26	111757	105728	114105	128375	118129	115698	0.915485	0.0915964	XP_013455716.1
SWIB/MDM2 domain protein [Medicago truncatula]	XP_003610630.1	16 kDa	1	1	1	0.168	0.119	0.168	3	2	3	7	3	7	9.5835	4.8567	8.0823	16.43	16.6	16.6	97289.7	87076.8	95950.3	95950.3	104273	92041.7	0.95912	0.455482	XP_003610630.1
protein transporter Sec23-like protein [Medicago truncatula]	XP_003626065.1	93 kDa	1	1	1	0.0259	0.074	0.122	2	6	9	2	8	11	2.1297	10.927	9.6987	17.55	16.88	17.01	131072	133826	139509	136638	139509	129267	0.997515	0.936068	XP_003626065.1
calmodulin-binding protein, putative [Medicago truncatula]	XP_013455361.1	45 kDa	1	1	1	0.0662	0.12	0.148	2	4	6	2	5	10	2.1297	7.285	10.507	17.99	17.04	16.95	138545	135694	144429	143431	136638	133826	1.01153	0.699845	XP_013455361.1
inositol monophosphatase family protein [Medicago truncatula]	XP_013442522.1	38 kDa	1	1	1	0.169	0.0286	0.169	5	1	4	10	2	6	13.843	2.4283	6.4658	16	16.38	16.6	75804.7	75804.7	78478	79573.5	82952.6	82379.6	0.939494	0.0227879	XP_013442522.1
alba DNA/RNA-binding protein [Medicago truncatula]	XP_013454664.1	14 kDa	1	1	1	0.12	0.203	0.211	2	4	5	2	6	10	3.1945	7.285	10.507	17.05	16.82	16.75	142441	140479	142441	106464	123145	106464	1.26568	0.00602217	XP_013454664.1
Sec23/Sec24 transport family protein [Medicago truncatula]	XP_013455821.1	82 kDa	1	1	1	0.0403	0.0738	0.146	2	4	8	2	5	10	2.1297	6.0708	9.6987	15.27	14.81	14.81	31651.8	30786.3	30786.3	31651.8	28724.6	29328.2	1.03924	0.279084	XP_013455821.1
3-oxoacyl-(acyl carrier) synthase II [Medicago truncatula]	XP_013469773.1	50 kDa	1	1	1	0.0996	0.0297	0.146	3	1	4	6	2	10	6.389	2.4283	13.74	16.16	15.82	15.94	61572.6	72716.7	66913.1	57449.2	63743.9	56658.3	1.13129	0.118164	XP_013469773.1
serine/threonine-protein phosphatase [Medicago truncatula]	XP_003591594.2	96 kDa	1	1	1	0.0193	0.138	0.129	1	7	7	1	9	8	1.0648	14.57	7.2741	17.3	17.04	17.14	140479	133826	139509	137588	138545	139509	0.995601	0.790684	XP_003591594.2
ribonucleoside-diphosphate reductase, alpha chain [Medicago truncatula]	XP_003630166.2	91 kDa	1	1	1	0.0172	0.0567	0.149	1	5	11	1	6	12	1.0648	7.285	10.507	17.9	16.32	16.18	90774.5	89524.8	91405.9	81810.6	76862.9	73222.5	1.17167	0.00649322	XP_003630166.2
GDSL-like lipase/acylhydrolase [Medicago truncatula]	XP_003618755.1	40 kDa	1	1	1	0.041	0.202	0.262	1	6	8	2	8	10	2.1297	9.7133	9.6987	17.7	16.22	16.16	76862.9	76332	80684.3	75281.1	74244.7	72214.5	1.05474	0.0691774	XP_003618755.1
hypothetical protein MTR_5g004630 [Medicago truncatula]	XP_013453271.1	81 kDa	0.99	1	1	0.0234	0.08	0.0993	2	6	7	2	9	9	2.1297	10.927	8.8905	16.65	16.13	16.24	77397.5	80127	90147.5	78478	73222.5	73222.5	1.10114	0.149204	XP_013453271.1
NAD-dependent aldehyde dehydrogenase family protein [Medicago truncatula]	XP_003629647.2	50 kDa	1	0.99	1	0.234	0.154	0.141	6	1	4	11	1	6	24.491	10.927	8.8905	15.37	16.82	16.2	55109	46341	45703	64187.3	55492.3	55878.3	0.838202	0.0848315	XP_003629647.2
[truncated: 2,115 more rows]
