# Supplementary material for: iTRAQ-based comparative proteomic analysis of differences in the protein profiles of stems and leaves from two alfalfa genotypes
Source: BMC Plant Biol. 2020 Sep 29;20:447. doi: 10.1186/s12870-020-02671-2 (PMC7525974; doi:10.1186/s12870-020-02671-2)
Supplement: Supplementary file 5 — Additional file 5: Table S3. The differentially enriched proteins identified using iTRAQ in MS and FS. [file 12870_2020_2671_MOESM5_ESM.xlsx]

## Sheet: MS VS FS DEP
Supplementary Table 3 The differentially changed proteins identified using iTRAQ in MS and FS.
Differentially Enriched Proteins	Accession Number	Molecular Weight	Normalised Intensity							p-value MS_FS	Accession Number		PI
			MS1	MS2	MS3	FS3	FS1	FS2	MS/FS
Lipid transfer protein [Medicago truncatula]	XP_003605345.1	12 kDa	147464	176585	189259	558037	573725	610656	0.294595	3.29324e-05	XP_003605345.1	G7JJJ6	9.47
polygalacturonase-inhibiting protein, putative [Medicago truncatula]	XP_003621803.1	24 kDa	554182	593957	677565	1.6004e+06	1.58934e+06	1.46249e+06	0.392436	7.98995e-05	XP_003621803.1	G7KVQ4	8.80
fasciclin-like arabinogalactan protein [Medicago truncatula]	XP_003606125.1	31 kDa	45387.3	46341	47314.7	107950	121450	114898	0.403845	6.437e-05	XP_003606125.1	G7JIF3	9.24
fasciclin domain protein [Medicago truncatula]	XP_003597210.2	31 kDa	50710.6	88906.4	59064.4	146445	190575	150562	0.407483	0.0061646	XP_003597210.2	G7IRP5	8.00
50S ribosomal L24-like protein [Medicago truncatula]	XP_003596594.1	22 kDa	20031.7	20452.6	22693.6	45073.8	47975.2	55492.3	0.425323	0.000897152	XP_003596594.1	G7IHC1	9.89
fasciclin domain protein [Medicago truncatula]	XP_003629840.2 (+1)	32 kDa	23821.9	21469.5	25180.2	49323.9	53231.8	57052.4	0.441529	0.000278361	XP_003629840.2	B7FJN1	6.79
SKP1 family, dimerization domain protein [Medicago truncatula]	XP_013443867.1	34 kDa	22693.6	22073.1	20882.4	41764.8	37902.4	50012.5	0.506241	0.00410076	XP_013443867.1	A0A072TKE3	7.07
uncoupling protein [Medicago truncatula]	XP_003604785.1	32 kDa	114898	135694	122295	244589	242900	241222	0.511709	4.29679e-05	XP_003604785.1	G7JR69	9.56
pathogenesis-related protein bet V I family protein [Medicago truncatula]	XP_003628200.1	18 kDa	489178	581734	539028	958222	1.01286e+06	1.10836e+06	0.522802	0.000676143	XP_003628200.1	G7L7T5	5.50
glycoside hydrolase family 18 protein [Medicago truncatula]	XP_013443656.1	34 kDa	89524.8	122295	124864	202842	215899	217401	0.529258	0.00124559	XP_013443656.1	A0A072TKE7	5.44
fasciclin-like arabinogalactan protein [Medicago truncatula]	XP_003606412.1	31 kDa	50360.3	50360.3	43841.2	85284.7	90147.5	97289.7	0.53007	0.000482919	XP_003606412.1	G7JPF4	9.12
glutathione S-transferase, amino-terminal domain protein [Medicago truncatula]	XP_013469188.1 (+3)	24 kDa	15181.2	10660.6	19484	26432	30362.4	28133.5	0.533697	0.00909431	XP_013469188.1	A0A072VNK7	5.99
LRR receptor-like kinase family protein [Medicago truncatula]	XP_003617085.2	110 kDa	57052.4	62000.8	54350.3	97289.7	104273	106464	0.562951	0.000227845	XP_003617085.2	G7K2X9	5.68
ribulose bisphosphate carboxylase small chain [Medicago truncatula]	XP_003618736.1	20 kDa	30362.4	31000.4	29944.4	46020.8	56266.9	59475.2	0.564451	0.00447269	XP_003618736.1	B7FHB2	8.72
fasciclin domain protein [Medicago truncatula]	XP_003593816.1	31 kDa	30152.7	36611.3	35857.8	60724.9	59475.2	60724.9	0.567206	0.000232514	XP_003593816.1	G7ILU0	5.59
Nod factor-binding lectin-nucleotide phosphohydrolase [Medicago truncatula]	XP_003624587.1	50 kDa	127488	91405.9	115698	207105	186653	195933	0.567402	0.00219838	XP_003624587.1	Q84UE0	7.20
seed linoleate 9S-lipoxygenase [Medicago truncatula]	XP_003627191.2	92 kDa	31651.8	30362.4	44453.2	63743.9	57848.8	65991.8	0.56757	0.006127	XP_003627191.2	G7LIY6	5.60
ABA-responsive protein [Medicago truncatula]	XP_003594838.2	17 kDa	131072	131984	123145	214408	233005	228210	0.571622	0.000102212	XP_003594838.2	G7INA6	4.95
MATE subfamily protein [Medicago truncatula]	XP_013464681.1	60 kDa	30786.3	29737.6	26801	46020.8	49323.9	55878.3	0.577457	0.00244436	XP_013464681.1	A0A072VAS3	9.10
disease resistance protein (TIR-NBS-LRR class) [Medicago truncatula]	XP_003604536.1	125 kDa	130167	132902	130167	205674	229797	236257	0.585408	0.000578091	XP_003604536.1	G7JKM7	6.49
glutathione S-transferase [Medicago truncatula]	XP_013446658.1	26 kDa	36107.2	29944.4	33456.5	53974.9	58251.2	54350.3	0.597373	0.000574444	XP_013446658.1	A0A072U4C4	5.68
seed linoleate 9S-lipoxygenase [Medicago truncatula]	XP_003627310.1	97 kDa	40342.1	47314.7	36611.3	59475.2	76332	69754.6	0.604529	0.00963133	XP_003627310.1	G7L7K0	6.34
legume lectin beta domain protein [Medicago truncatula]	XP_013460197.1	26 kDa	265803	284881	350730	527935	520666	431799	0.608899	0.00865101	XP_013460197.1	A0A072UYN4	6.66
beta-like galactosidase [Medicago truncatula]	XP_003589080.2	82 kDa	47314.7	43538.4	53231.8	79573.5	75804.7	80684.3	0.610367	0.000650435	XP_003589080.2	G7ICD0	5.59
ABA/WDS induced protein [Medicago truncatula]	XP_003592098.1	27 kDa	139509	145433	168221	236257	263967	236257	0.615309	0.00175909	XP_003592098.1	G7IBZ5	5.15
phenylpropenal double-bond reductase [Medicago truncatula]	XP_003596974.1	38 kDa	36865.9	36611.3	36107.2	53231.8	59475.2	63743.9	0.621048	0.00188918	XP_003596974.1	G7ITY1	5.30
60S ribosomal L14-like protein [Medicago truncatula]	XP_003590835.1	15 kDa	71715.6	67378.5	67847.1	107204	109457	116502	0.621141	0.000174875	XP_003590835.1	G7I4V0	10.40
calmodulin-binding protein [Medicago truncatula]	XP_013463825.1	67 kDa	65536	54350.3	55492.3	91405.9	81810.6	108701	0.622093	0.0146893	XP_013463825.1	A0A072VIC7	6.85
3-oxo-delta(4,5)-steroid 5-beta-reductase-like protein [Medicago truncatula]	XP_003589110.2	45 kDa	145433	137588	140479	215899	229797	234625	0.622502	0.000145993	XP_003589110.2	G7ICG0	5.65
dihydroflavonol-4-reductase-like protein [Medicago truncatula]	XP_003593539.1 (+1)	38 kDa	110985	109457	102127	165905	169391	177813	0.628653	0.000142258	XP_003593539.1	G7IPP5	6.26
cobalamin-independent methionine synthase [Medicago truncatula]	XP_013451552.1	84 kDa	65083.3	62432.1	65991.8	102127	99334	101421	0.638887	1.14329e-05	XP_013451552.1	A0A072UID0	6.26
early light-induced-like protein [Medicago truncatula]	XP_013469749.1 (+1)	20 kDa	55109	58251.2	67378.5	95950.3	92681.9	93326.6	0.641011	0.000900616	XP_013469749.1	A0A072VPQ0	10.05
epoxide hydrolase [Medicago truncatula]	XP_003626240.2	36 kDa	139509	124864	127488	180295	207105	223513	0.641436	0.00547803	XP_003626240.2	G7KXL9	6.01
legume lectin beta domain protein, partial [Medicago truncatula]	XP_013469337.1	29 kDa	49667	47975.2	60724.9	79573.5	88292.3	76332	0.64852	0.00593712	XP_013469337.1	A0A072VZB7	n/d
dehydration-responsive protein RD22 [Medicago truncatula]	XP_003588551.1	41 kDa	118129	128375	141457	200050	200050	190575	0.656808	0.000820337	XP_003588551.1	G7I4D4	8.88
rhicadhesin receptor [Medicago truncatula]	XP_003626120.1 (+1)	23 kDa	107950	115698	112534	174154	168221	169391	0.656904	3.50757e-05	XP_003626120.1	Q2HUY7	8.59
sieve element occlusion protein [Medicago truncatula]	XP_003590760.1	77 kDa	129267	122295	129267	191901	193235	191901	0.659974	1.01963e-05	XP_003590760.1	E2FKJ6	7.30
beta-like galactosidase [Medicago truncatula]	XP_003595162.1 (+1)	82 kDa	116502	118950	116502	175365	174154	182812	0.661159	2.89064e-05	XP_003595162.1	A2Q570	8.73
60S ribosomal L4-like protein [Medicago truncatula]	XP_003612449.1	45 kDa	12416.8	11505.2	10884.6	18433	19083	15076.4	0.661818	0.0108604	XP_003612449.1	B7FHR0	10.40
proton gradient regulation protein [Medicago truncatula]	XP_003590158.1	14 kDa	27554.5	26801	29328.2	46987.8	35364.2	43538.4	0.664735	0.0162811	XP_003590158.1	G7I6M5	10.34
NAD(P)H:quinone oxidoreductase, type IV protein [Medicago truncatula]	XP_003615608.1	22 kDa	54728.3	51063.3	43538.4	70239.7	76862.9	76332	0.668339	0.00324053	XP_003615608.1	G7K6C8	5.59
protein disulfide isomerase (PDI)-like protein [Medicago truncatula]	XP_013446003.1	57 kDa	12161.2	12677.7	12854.6	17318.2	18951.2	19893.4	0.671148	0.00139682	XP_013446003.1	A0A072U2K8	4.93
UDP-glucosyltransferase family protein [Medicago truncatula]	XP_013451916.1	51 kDa	51063.3	55109	53974.9	79023.8	74244.7	84110.6	0.674647	0.00113817	XP_013451916.1	A0A072U870	5.32
phenylalanine ammonia-lyase-like protein [Medicago truncatula]	XP_003591877.1	79 kDa	100025	100025	107950	149522	151609	152664	0.678719	6.45155e-05	XP_003591877.1	G7I515	5.80
chalcone-flavanone isomerase family protein [Medicago truncatula]	XP_003592761.1	24 kDa	47975.2	43237.6	44146.1	65991.8	64633.7	68794.2	0.678764	0.000356579	XP_003592761.1	G7IEZ6	5.37
30S ribosomal protein S15 [Medicago truncatula]	XP_003604158.1 (+1)	11 kDa	57052.4	59888.9	66450.8	90147.5	89524.8	89524.8	0.681256	0.000511129	XP_003604158.1	G7JVL8	10.41
hypothetical protein MTR_7g077890 [Medicago truncatula]	XP_003623982.1	23 kDa	156956	159147	197296	265803	249728	233005	0.68587	0.00834018	XP_003623982.1	A0A072U0X7	4.78
caffeoyl-CoA 3-O-methyltransferase [Medicago truncatula]	XP_003607927.1	28 kDa	53602	57052.4	51776.1	75804.7	76862.9	84110.6	0.686003	0.00122333	XP_003607927.1	G7JK14	5.42
xyloglucan endotransglucosylase/hydrolase family protein [Medicago truncatula]	XP_013451590.1	34 kDa	107950	104998	107204	151609	154795	160254	0.686051	5.29577e-05	XP_013451590.1	A0A072U942	8.27
palmitoyl protein thioesterase family protein [Medicago truncatula]	XP_013447491.1	35 kDa	19349.4	19893.4	19349.4	30786.3	25888.1	28724.6	0.686099	0.00335611	XP_013447491.1	I3SVG6	8.37
NAD(P)-binding rossmann-fold protein [Medicago truncatula]	XP_013448945.1 (+2)	29 kDa	248003	309590	292890	381150	428816	428816	0.686548	0.00598144	XP_013448945.1	A0A072U029	7.00
riboflavin synthase alpha chain [Medicago truncatula]	XP_013443595.1	28 kDa	41764.8	40063.5	46341	63743.9	56658.3	64633.7	0.692672	0.00381114	XP_013443595.1	A0A072TVR8	8.63
horseradish peroxidase-like protein [Medicago truncatula]	XP_003602461.1	34 kDa	242900	246290	316095	383801	386471	386471	0.696166	0.00799841	XP_003602461.1	G7J9S0	9.13
eukaryotic aspartyl protease family protein [Medicago truncatula]	XP_003594399.1	49 kDa	113317	113317	111757	163621	163621	156956	0.698866	2.87251e-05	XP_003594399.1	G7ISR8	9.01
shikimate/quinate hydroxycinnamoyltransferase [Medicago truncatula]	XP_013454529.1	48 kDa	51418.5	52864.1	55109	77397.5	73222.5	77397.5	0.699032	0.00020116	XP_013454529.1	A0A072URR0	6.36
NAD-dependent aldehyde dehydrogenase family protein [Medicago truncatula]	XP_003608978.2	59 kDa	39511.9	40063.5	45073.8	63303.6	57052.4	57848.8	0.699471	0.0025079	XP_003608978.2	G7JPU6	8.32
peptidyl-prolyl cis-trans isomerase [Medicago truncatula]	XP_013469123.1	27 kDa	25531.7	22851.5	21769.2	32995.9	32316.9	34877.3	0.700192	0.00179037	XP_013469123.1	A0A072VNE4	8.49
acyl-peptide hydrolase-like protein [Medicago truncatula]	XP_003600065.1	81 kDa	61572.6	52864.1	53974.9	81810.6	77397.5	81245.5	0.700391	0.0014379	XP_003600065.1	G7IXL5	5.56
omega-hydroxypalmitate O-feruloyl transferase [Medicago truncatula]	XP_003602785.1	48 kDa	131072	131984	129267	190575	182812	186653	0.700527	1.9438e-05	XP_003602785.1	G7J3D5	5.51
30S ribosomal protein S3 [Medicago truncatula]	XP_003606059.1 (+1)	24 kDa	92041.7	92681.9	104273	131072	137588	143431	0.701291	0.00154522	XP_003606059.1	G7JH60	9.92
glycoside hydrolase family 1 protein [Medicago truncatula]	XP_003604643.1	58 kDa	453266	520666	506429	668237	757035	682278	0.702409	0.00368568	XP_003604643.1	A8TVQ0	5.92
cinnamyl alcohol dehydrogenase [Medicago truncatula]	XP_003628601.1 (+2)	36 kDa	21618.8	19893.4	17805.1	30573.6	22693.6	30573.6	0.707498	0.0454882	XP_003628601.1	G7LEN2	5.68
phosphoenolpyruvate carboxylase [Medicago truncatula]	XP_003597124.1	111 kDa	57052.4	57449.2	61147.3	81810.6	80127	84695.6	0.712187	0.000222456	XP_003597124.1	G7IU25	5.80
peroxidase family protein [Medicago truncatula]	XP_003601028.1	35 kDa	77935.9	87076.8	85284.7	112534	116502	122295	0.712427	0.00107037	XP_003601028.1	G7J2Y6	9.26
plastid transketolase [Medicago truncatula]	XP_003605140.1	80 kDa	84695.6	88906.4	85284.7	118129	121450	122295	0.715408	4.75662e-05	XP_003605140.1	G7JEN5	6.45
glutathione S-transferase, amino-terminal domain protein [Medicago truncatula]	XP_003613500.1	25 kDa	126607	136638	138545	185364	184083	189259	0.719145	0.000200659	XP_003613500.1	G7K8A6	5.39
plastid fibrillin [Medicago truncatula]	XP_003590829.1	30 kDa	42642.4	42642.4	48308.9	60724.9	59064.4	65536	0.72086	0.00311896	XP_003590829.1	G7I4U4	6.91
myo-inositol 1-phosphate synthase [Medicago truncatula]	XP_003630058.1	56 kDa	313912	363098	358099	469251	492581	472515	0.721659	0.00151863	XP_003630058.1	G7LAD5	5.46
fructose-bisphosphate aldolase class I [Medicago truncatula]	XP_013456441.1	42 kDa	31216	30362.4	39511.9	46341	45703	47975.2	0.721976	0.0123298	XP_013456441.1	A0A072ULB0	6.48
core histone H2A/H2B/H3/H4 [Medicago truncatula]	XP_003625323.1	15 kDa	65083.3	68794.2	84110.6	107204	93975.7	100721	0.722053	0.0159098	XP_003625323.1	G7KWD1	10.32
twin arginine translocase [Medicago truncatula]	XP_013450525.1 (+1)	15 kDa	499457	524288	542777	706338	716199	746612	0.722182	0.00032495	XP_013450525.1	I3SVA3	9.00
ribosomal protein S25 [Medicago truncatula]	XP_003596834.1 (+2)	12 kDa	90147.5	86475.3	95287.5	127488	121450	127488	0.722348	0.000430759	XP_003596834.1	B7FGM7	10.82
fasciclin-like arabinogalactan protein [Medicago truncatula]	XP_003625615.2	27 kDa	124864	146445	142441	195933	187951	187951	0.723547	0.0017985	XP_003625615.2	G7L2R9	4.77
sieve element occlusion protein [Medicago truncatula]	XP_003590763.1	77 kDa	95287.5	86475.3	93326.6	124002	131072	124864	0.724038	0.000551404	XP_003590763.1	E2FKJ5	7.66
stress responsive A/B barrel domain protein [Medicago truncatula]	XP_013442639.1	30 kDa	127488	118950	104998	187951	150562	146445	0.724672	0.0391855	XP_013442639.1	A0A072TGG6	6.84
60S ribosomal L28-like protein [Medicago truncatula]	XP_003597635.1	16 kDa	254976	271388	249728	336442	353169	378517	0.726591	0.00216584	XP_003597635.1	G7IUL4	10.90
glutathione S-transferase, amino-terminal domain protein [Medicago truncatula]	XP_003628404.1 (+1)	26 kDa	102837	107204	107204	138545	146445	149522	0.730117	0.000398886	XP_003628404.1	G7LB15	5.26
hypothetical protein MTR_4g017880 [Medicago truncatula]	XP_013454888.1	21 kDa	16498	18305.6	19619.5	25180.2	25180.2	23987.6	0.732006	0.00255345	XP_013454888.1	A0A072UHP4	4.76
rhicadhesin receptor [Medicago truncatula]	XP_013469117.1	23 kDa	60305.4	63743.9	57052.4	80684.3	82952.6	83529.6	0.732711	0.000483323	XP_013469117.1	A0A072VYK0	6.28
haloacid dehalogenase-like hydrolase [Medicago truncatula]	XP_013446778.1	36 kDa	42347.8	42642.4	42347.8	52136.3	60724.9	60724.9	0.733573	0.00576227	XP_013446778.1	A0A072U4Q2	6.08
50S ribosomal protein L5P [Medicago truncatula]	XP_003624060.1	29 kDa	132902	124864	136638	171756	187951	176585	0.735428	0.00133541	XP_003624060.1	G7L6M1	9.89
photosystem II reaction center protein H [Medicago truncatula]	XP_003595887.1	13 kDa	55109	70728.3	58656.4	79573.5	79023.8	92041.7	0.736093	0.0256269	XP_003595887.1	G7IT45	4.94
nuclear transport factor 2 (NTF2) family protein [Medicago truncatula]	XP_013447749.1	25 kDa	23657.3	24491.6	22536.9	31000.4	32541.7	32316.9	0.737394	0.000349954	XP_013447749.1	A0A072TWG4	7.67
subtilisin-like serine protease [Medicago truncatula]	XP_013461758.1	81 kDa	57449.2	62432.1	66450.8	81810.6	83529.6	86475.3	0.739955	0.00175286	XP_013461758.1	A0A072V371	8.16
linoleate 13S-lipoxygenase 2-1, related protein [Medicago truncatula]	XP_013456242.1	104 kDa	42642.4	42939	41764.8	55878.3	57052.4	59064.4	0.740406	0.000116295	XP_013456242.1	A0A072UMH4	5.43
hypothetical protein MTR_1g075490 [Medicago truncatula]	XP_003590811.1	33 kDa	365624	414209	428816	558037	550354	520666	0.741932	0.00324312	XP_003590811.1	G7I4S6	10.58
2-oxoglutarate/malate translocator [Medicago truncatula]	XP_013456179.1	59 kDa	43237.6	47643.8	46987.8	58656.4	66450.8	60305.4	0.743581	0.00444016	XP_013456179.1	A0A072UWF8	9.58
kinesin-associated protein [Medicago truncatula]	XP_003603432.1	34 kDa	139509	160254	156956	193235	215899	204253	0.744584	0.00471192	XP_003603432.1	G7JB55	5.19
monoglyceride lipase-like protein [Medicago truncatula]	XP_003610038.1	37 kDa	34877.3	38698.8	36358.4	46987.8	51418.5	48983.2	0.745877	0.00181692	XP_003610038.1	G7JTB1	6.31
eukaryotic aspartyl protease family protein [Medicago truncatula]	XP_013459881.1	52 kDa	242900	253214	258535	336442	341139	334118	0.745922	6.98025e-05	XP_013459881.1	A0A072UWF5	8.69
4-coumarate:CoA ligase-like protein [Medicago truncatula]	XP_003604127.1	60 kDa	263967	258535	263967	324982	370728	355626	0.748067	0.00288663	XP_003604127.1	G7JVI7	5.73
argonaute 1A-like protein [Medicago truncatula]	XP_013451865.1	13 kDa	82379.6	72214.5	88906.4	116502	102837	105728	0.749077	0.0131294	XP_013451865.1	A0A072UA07	8.64
ribulose bisphosphate carboxylase large chain domain protein [Medicago truncatula]	XP_003606047.1 (+2)	51 kDa	116502	118129	127488	163621	152664	167059	0.749194	0.00186272	XP_003606047.1	G7JG19	6.22
histone H4 domain protein [Medicago truncatula]	XP_003597302.1 (+13)	11 kDa	70239.7	65083.3	72214.5	92681.9	94629.3	89524.8	0.749677	0.000879483	XP_003597302.1	Q1RU62	11.48
ribose-5-phosphate isomerase A [Medicago truncatula]	XP_003626424.1	30 kDa	41189.8	40622.7	40063.5	51776.1	54728.3	55878.3	0.750548	0.000435355	XP_003626424.1	G7L1U4	5.45
pfkB family carbohydrate kinase [Medicago truncatula]	XP_003614114.1	64 kDa	89524.8	82952.6	84695.6	114105	106464	121450	0.751928	0.00399977	XP_003614114.1	G7JY18	5.57
PLAT-plant-stress protein [Medicago truncatula]	XP_003601981.1	21 kDa	294927	313912	324982	422913	397336	417090	0.754701	0.000984133	XP_003601981.1	G7J3U7	4.83
hypothetical protein MTR_3g011090 [Medicago truncatula]	XP_003598391.1	6 kDa	3.40683e+06	3.2008e+06	3.31367e+06	4.71884e+06	4.46429e+06	3.94064e+06	0.75598	0.0107405	XP_003598391.1	G7IVQ9	6.51
S-adenosylmethionine-dependent methyltransferase, putative [Medicago truncatula]	XP_003595865.1	37 kDa	67378.5	65536	73222.5	90774.5	90774.5	90774.5	0.756956	0.000679146	XP_003595865.1	A2Q3J0	5.57
soluble inorganic pyrophosphatase [Medicago truncatula]	XP_013446398.1	25 kDa	57848.8	50360.3	45073.8	62000.8	71220.3	69272.7	0.756976	0.0242513	XP_013446398.1	I3SMR6	5.69
short-chain alcohol dehydrogenase [Medicago truncatula]	XP_003618852.1	29 kDa	134757	138545	134757	175365	185364	177813	0.757712	0.000183223	XP_003618852.1	G7KNP7	5.69
hypothetical protein MTR_4g082883 [Medicago truncatula]	XP_013456783.1	10 kDa	341139	386471	459594	509951	550354	506429	0.757757	0.0274261	XP_013456783.1	A0A072UM07	9.52
red chlorophyll catabolite reductase, putative [Medicago truncatula]	XP_003617849.2	36 kDa	74761.1	70728.3	75281.1	98647.9	96617.7	95950.3	0.758099	0.00014215	XP_003617849.2	G7KEI7	5.62
zinc finger CCCH domain protein [Medicago truncatula]	XP_003616871.1	46 kDa	33456.5	40622.7	36358.4	47643.8	49323.9	48644.9	0.758435	0.00538031	XP_003616871.1	G7KH86	8.51
peroxidase family protein [Medicago truncatula]	XP_003612241.1	35 kDa	135694	135694	121450	167059	189259	161369	0.758834	0.0129385	XP_003612241.1	G7JXM8	9.39
cinnamyl alcohol dehydrogenase-like protein [Medicago truncatula]	XP_003589548.1	39 kDa	48644.9	50710.6	48983.2	60724.9	65536	68794.2	0.760496	0.00304393	XP_003589548.1	G7I8B8	6.22
alpha-L-arabinofuranosidase/beta-D-xylosidase [Medicago truncatula]	XP_003594795.1	83 kDa	167059	170569	165905	209996	221969	229797	0.760899	0.000880823	XP_003594795.1	G7IMV1	8.79
thylakoid soluble phosphoprotein TSP9 protein [Medicago truncatula]	XP_003615604.1	11 kDa	535304	593957	577716	706338	805765	731247	0.760905	0.00667112	XP_003615604.1	G7K6C4	9.87
argininosuccinate synthase [Medicago truncatula]	XP_003608852.1	52 kDa	23987.6	27939.1	23170.5	32316.9	31433.2	34877.3	0.761424	0.0120515	XP_003608852.1	G7JLG0	6.74
pathogenesis-related protein bet V I family protein [Medicago truncatula]	XP_013451645.1 (+1)	17 kDa	37902.4	40342.1	41764.8	53231.8	52498.9	51776.1	0.761931	0.000485392	XP_013451645.1	I3S7W3	4.88
hypothetical protein MTR_7g445370 [Medicago truncatula]	XP_013448335.1 (+1)	30 kDa	72214.5	71220.3	72214.5	100025	88906.4	93975.7	0.762262	0.00226497	XP_013448335.1	A0A072TY87	8.87
4-coumarate:CoA ligase-like protein [Medicago truncatula]	XP_013465640.1	61 kDa	31872	30362.4	32995.9	42055.3	40342.1	42347.8	0.763398	0.000568122	XP_013465640.1	G7ZYW6	6.18
ATP synthase, F1 beta subunit [Medicago truncatula]	XP_013441169.1	37 kDa	110985	105728	114898	139509	151609	142441	0.764858	0.00166144	XP_013441169.1	A0A072TC88	4.86
core histone H2A/H2B/H3/H4 [Medicago truncatula]	XP_003606924.2 (+2)	16 kDa	443938	450136	422913	569762	589855	561918	0.765007	0.00032444	XP_003606924.2	G7JIM4	10.08
cinnamyl-alcohol dehydrogenase-like protein [Medicago truncatula]	XP_003598002.1 (+1)	36 kDa	51776.1	55492.3	53231.8	67847.1	68319	73222.5	0.766518	0.00130744	XP_003598002.1	G7IYC1	7.07
phenylalanine ammonia-lyase-like protein [Medicago truncatula]	XP_013449991.1	79 kDa	86475.3	87682.4	91405.9	118129	112534	115698	0.766727	0.000254145	XP_013449991.1	A0A072U2U7	6.03
40S ribosomal S4-like protein [Medicago truncatula]	XP_003604568.1	30 kDa	58656.4	58251.2	47314.7	69754.6	72214.5	72214.5	0.766736	0.011897	XP_003604568.1	G7JLT2	10.28
phosphoenolpyruvate carboxylase [Medicago truncatula]	XP_013465730.1	41 kDa	938502	1.07061e+06	1.19618e+06	1.39323e+06	1.36456e+06	1.4225e+06	0.766763	0.0130299	XP_013465730.1	A0A072VDV1	7.71
cytochrome P450 family protein [Medicago truncatula]	XP_013457645.1	58 kDa	55492.3	55109	65083.3	74761.1	72716.7	81245.5	0.76811	0.0130938	XP_013457645.1	A0A072UQP0	6.00
50S ribosomal protein L6 [Medicago truncatula]	XP_013442101.1	18 kDa	239555	260333	277091	341139	329519	338783	0.769714	0.00246389	XP_013442101.1	A0A072TFV7	9.72
lipid transfer protein [Medicago truncatula]	XP_003601770.1	20 kDa	36865.9	41476.3	43538.4	52498.9	52136.3	53602	0.77024	0.00389153	XP_003601770.1	G7JBG6	7.72
ribosomal protein L1p/L10e family protein [Medicago truncatula]	XP_003592065.1	16 kDa	150562	182812	163621	218913	212927	212927	0.770813	0.00677276	XP_003592065.1	G7IBW2	5.94
chlororespiratory reduction protein [Medicago truncatula]	XP_003609496.1	28 kDa	68794.2	62866.3	71220.3	88906.4	80684.3	93326.6	0.771653	0.0109167	XP_003609496.1	G7JGN3	5.53
ribulose bisphosphate carboxylase/oxygenase activase [Medicago truncatula]	XP_013460697.1	48 kDa	44146.1	42642.4	42055.3	54350.3	55878.3	56658.3	0.772043	0.000160808	XP_013460697.1	A0A072UZ59	6.86
serine-glyoxylate aminotransferase-like protein [Medicago truncatula]	XP_003600159.1	44 kDa	62432.1	65083.3	65991.8	82952.6	82379.6	85284.7	0.772123	0.000164238	XP_003600159.1	G7J013	6.61
RNA-binding (RRM/RBD/RNP motif) family protein [Medicago truncatula]	XP_003612875.1	36 kDa	145433	155872	140479	195933	195933	180295	0.772134	0.00326533	XP_003612875.1	G7KDR6	5.31
cyanogenic beta-glucosidase, putative [Medicago truncatula]	XP_003604640.2	60 kDa	97289.7	99334	96617.7	124864	125733	128375	0.773782	2.81421e-05	XP_003604640.2	G7JN11	6.03
rossmann-fold NAD(P)-binding domain protein [Medicago truncatula]	XP_013444419.1	34 kDa	40905.3	41189.8	46341	57449.2	52864.1	55492.3	0.774618	0.00487707	XP_013444419.1	A0A072TLS4	5.31
Lipid transfer protein [Medicago truncatula]	XP_003617674.1	11 kDa	201441	233005	214408	262144	273276	301124	0.775636	0.0133214	XP_003617674.1	O24101	8.88
receptor-like kinase [Medicago truncatula]	XP_003596253.2	68 kDa	98647.9	88906.4	101421	121450	112534	138545	0.775713	0.0308546	XP_003596253.2	G7IQY3	8.21
carbonic anhydrase family protein [Medicago truncatula]	XP_003618284.1	28 kDa	87682.4	88292.3	92681.9	117313	114898	114105	0.775756	0.00015026	XP_003618284.1	G7KIR1	6.10
50S ribosomal protein L9 [Medicago truncatula]	XP_003606325.1	21 kDa	115698	129267	117313	155872	150562	160254	0.776274	0.00243811	XP_003606325.1	B7FFD2	9.64
hypothetical protein MTR_4g082900 [Medicago truncatula]	XP_003607784.1	8 kDa	190575	187951	190575	249728	253214	229797	0.776676	0.00175675	XP_003607784.1	G7JHG4	9.70
60S ribosomal L28-like protein [Medicago truncatula]	XP_013444251.1 (+1)	16 kDa	18179.2	17079.8	16728.3	20171.1	24662	22073.1	0.777017	0.022311	XP_013444251.1	I3TAF1	10.77
allene oxide cyclase [Medicago truncatula]	XP_013447843.1	28 kDa	140479	132902	131072	177813	165905	176585	0.777342	0.00124812	XP_013447843.1	A0A072TWG0	8.96
glycine dehydrogenase [decarboxylating] protein [Medicago truncatula]	XP_003589000.1	115 kDa	94629.3	100025	97289.7	121450	126607	127488	0.777388	0.000337409	XP_003589000.1	G7I9Z0	6.91
glycoside hydrolase family 18 protein, partial [Medicago truncatula]	XP_013441275.1	24 kDa	258535	271388	286863	341139	363098	345901	0.777789	0.00181083	XP_013441275.1	A0A072TP07	NF
Pti1-like kinase [Medicago truncatula]	XP_003609867.1 (+1)	40 kDa	70239.7	58251.2	60724.9	77935.9	75804.7	89524.8	0.777816	0.0326271	XP_003609867.1	G7JQ36	9.00
hypothetical protein MTR_4g015540 [Medicago truncatula]	XP_003604650.1	13 kDa	307452	336442	296979	373306	411348	422913	0.779148	0.00958595	XP_003604650.1	G7JN21	9.78
ATP synthase F1, alpha subunit [Medicago truncatula]	XP_013443686.1	55 kDa	288858	305328	316095	363098	391866	411348	0.780478	0.00608016	XP_013443686.1	A0A072TKG5	6.11
50S ribosomal protein L29 [Medicago truncatula]	XP_013446796.1	19 kDa	172951	175365	163621	217401	205674	231395	0.782215	0.00451386	XP_013446796.1	A0A072TVC3	10.16
phosphoethanolamine N-methyltransferase [Medicago truncatula]	XP_003619836.1	57 kDa	31433.2	27175.1	32768	36611.3	36611.3	43538.4	0.782593	0.0415839	XP_003619836.1	G7KPT7	5.93
ABA-responsive protein [Medicago truncatula]	XP_003594839.1	17 kDa	175365	181549	189259	228210	233005	236257	0.783075	0.000409798	XP_003594839.1	G7INA7	4.98
hypothetical protein MTR_4g087540 [Medicago truncatula]	XP_003608092.1	17 kDa	417090	499457	499457	606438	627824	573725	0.783194	0.0145025	XP_003608092.1	G7JNP1	10.19
thylakoid soluble phosphoprotein TSP9 protein [Medicago truncatula]	XP_013460172.1	10 kDa	136638	163621	162491	195933	202842	191901	0.783425	0.0104232	XP_013460172.1	I3SG71	9.85
fructose-bisphosphate aldolase [Medicago truncatula]	XP_003617895.1	38 kDa	124002	129267	138545	164759	165905	169391	0.783542	0.00128377	XP_003617895.1	G7K4T4	5.93
disease-resistance response protein [Medicago truncatula]	XP_003594836.1	17 kDa	23821.9	22226.6	22536.9	25888.1	30152.7	31433.2	0.784066	0.0226315	XP_003594836.1	G7IMZ2	5.11
nucleoredoxin, putative [Medicago truncatula]	XP_003603818.1	48 kDa	79023.8	81245.5	80684.3	100025	99334	107950	0.784077	0.00147244	XP_003603818.1	G7J5V1	5.03
phenylalanine ammonia-lyase-like protein [Medicago truncatula]	XP_003590471.1	77 kDa	101421	103552	100025	126607	127488	134757	0.784356	0.000549221	XP_003590471.1	G7IBI3	5.93
plastid lipid-associated protein [Medicago truncatula]	XP_003592813.1	43 kDa	100721	88906.4	113317	127488	118129	140479	0.784633	0.0443412	XP_003592813.1	G7IAX8	7.67
phosphoribulokinase [Medicago truncatula]	XP_003612664.1	46 kDa	92041.7	95950.3	98647.9	118950	120611	125733	0.784683	0.000725189	XP_003612664.1	G7K882	6.68
ribulose bisphosphate carboxylase small chain [Medicago truncatula]	XP_013447451.1	20 kDa	84695.6	78478	78478	101421	99334	107204	0.784687	0.00213742	XP_013447451.1	A0A072U6Q1	8.96
GDSL-like lipase/acylhydrolase [Medicago truncatula]	XP_003627082.1	38 kDa	159147	156956	172951	211456	211456	200050	0.785045	0.00207828	XP_003627082.1	G7LHE2	6.97
4-coumarate:CoA ligase-like protein [Medicago truncatula]	XP_013458528.1	61 kDa	33689.2	31433.2	35610.1	46020.8	42347.8	39786.7	0.786019	0.0136629	XP_013458528.1	A0A072URX8	5.45
pectate lyase family protein [Medicago truncatula]	XP_003608909.1	44 kDa	69754.6	63743.9	75804.7	90147.5	86475.3	89524.8	0.786418	0.00663169	XP_003608909.1	G7JMP6	6.45
short-chain dehydrogenase/reductase [Medicago truncatula]	XP_013455783.1	28 kDa	46663.3	39511.9	39239	48983.2	55878.3	54350.3	0.787719	0.0245844	XP_013455783.1	A0A072UJ88	6.22
GATA type zinc finger transcription factor family protein [Medicago truncatula]	XP_003589058.1	22 kDa	668237	659037	711251	863598	894052	828418	0.788272	0.00183566	XP_003589058.1	B7FH07	9.06
HAD-family hydrolase IIA [Medicago truncatula]	XP_003608097.1	34 kDa	140479	125733	135694	169391	171756	168221	0.789029	0.00131121	XP_003608097.1	G7JNP6	5.87
thylakoid lumenal 29 kDa protein [Medicago truncatula]	XP_003615163.1	39 kDa	131984	138545	143431	175365	172951	175365	0.790483	0.000429609	XP_003615163.1	G7KAG7	8.18
phosphoglycolate phosphatase-like protein [Medicago truncatula]	XP_003624218.1	40 kDa	40342.1	41764.8	42347.8	50012.5	52864.1	54350.3	0.791562	0.00147622	XP_003624218.1	G7KSE8	6.90
ATP synthase, F0 subunit B [Medicago truncatula]	XP_003603370.1	23 kDa	58656.4	56658.3	56266.9	66450.8	71220.3	79023.8	0.791812	0.015833	XP_003603370.1	G7JAI2	5.75
glycosyltransferase family 28 protein [Medicago truncatula]	XP_013444670.1	28 kDa	174154	175365	197296	254976	205674	229797	0.791972	0.0409751	XP_013444670.1	A0A072TYS3	8.48
LRR receptor-like kinase [Medicago truncatula]	XP_003598256.1	53 kDa	63303.6	59888.9	61147.3	76862.9	76862.9	79023.8	0.792009	0.000194941	XP_003598256.1	G7IYL0	8.84
caffeic acid O-methyltransferase [Medicago truncatula]	XP_003602396.1	40 kDa	49323.9	50012.5	48983.2	62000.8	61572.6	63303.6	0.793675	2.84911e-05	XP_003602396.1	G7J914	5.67
oxygen-evolving enhancer protein 2-1 [Medicago truncatula]	XP_003617328.1	29 kDa	130167	134757	132902	177813	169391	153726	0.794173	0.00874215	XP_003617328.1	G7KD12	9.08
peroxidase family protein [Medicago truncatula]	XP_003594495.2	38 kDa	147464	184083	186653	208545	220436	223513	0.794184	0.0291827	XP_003594495.2	G7IJU3	6.47
midasin [Medicago truncatula]	XP_003627214.2	612 kDa	133826	126607	145433	167059	163621	180295	0.794298	0.00940655	XP_003627214.2	G7LJ09	5.29
eukaryotic translation initiation factor 3 subunit M [Medicago truncatula]	XP_013451031.1	46 kDa	71715.6	73222.5	72716.7	85284.7	88292.3	100025	0.795517	0.0145262	XP_013451031.1	A0A072U6R5	4.92
branched chain alpha-keto acid dehydrogenase E1 beta subunit [Medicago truncatula]	XP_003604926.1	39 kDa	6338.83	6700.25	6841.04	8023.41	8422.31	8539.88	0.795663	0.00141104	XP_003604926.1	G7JTF7	6.34
cytochrome P450 family cinnamate 4-hydroxylase [Medicago truncatula]	XP_003616037.1	58 kDa	36358.4	32768	35610.1	44453.2	44146.1	42939	0.796243	0.00166991	XP_003616037.1	Q2MJ09	9.10
syntaxin of plants protein [Medicago truncatula]	XP_003591195.1	42 kDa	39239	36358.4	35364.2	42347.8	46663.3	50012.5	0.798149	0.0202056	XP_003591195.1	G7I9F5	9.08
oxygen-evolving complex/thylakoid lumenal 25.6 kDa protein [Medicago truncatula]	XP_013447861.1 (+1)	27 kDa	38698.8	40342.1	41189.8	50012.5	49323.9	51063.3	0.799408	0.000348229	XP_013447861.1	A0A072TYH7	9.44
glyoxylate/succinic semialdehyde reductase [Medicago truncatula]	XP_003597590.1	36 kDa	68794.2	65536	70728.3	84110.6	84695.6	87076.8	0.801376	0.000659664	XP_003597590.1	G7IUG9	7.08
aldo/keto reductase family oxidoreductase [Medicago truncatula]	XP_013446222.1	36 kDa	153726	170569	186653	214408	212927	209996	0.8017	0.0117738	XP_013446222.1	A0A072TRV0	5.73
outer envelope pore protein [Medicago truncatula]	XP_013465400.1	15 kDa	360590	402883	428816	517070	482443	485799	0.802719	0.0126843	XP_013465400.1	A0A072VMU1	8.89
triose phosphate/phosphate translocator [Medicago truncatula]	XP_013456952.1	44 kDa	191901	204253	208545	246290	258535	248003	0.803236	0.0014214	XP_013456952.1	A0A072UPN1	9.58
transcription factor IIA, alpha/beta subunit [Medicago truncatula]	XP_003597404.1	42 kDa	32995.9	35857.8	32093.6	42347.8	39786.7	43538.4	0.803255	0.00651781	XP_003597404.1	G7IRY2	4.17
ribosomal protein L16 (chloroplast) [Medicago truncatula]	YP_001381692.1	16 kDa	85284.7	92041.7	93975.7	110218	113317	114105	0.803526	0.00156626	YP_001381692.1	UPI0001596B85	NF
plant/F13G24-250 protein [Medicago truncatula]	XP_003599006.2	20 kDa	175365	220436	207105	233005	262144	254976	0.80374	0.0372997	XP_003599006.2	G7IZC1	9.48
sugar transporter [Medicago truncatula]	XP_003606724.2	52 kDa	134757	143431	134757	158048	177813	177813	0.803906	0.00954241	XP_003606724.2	G7JCG0	9.30
NAD(P)-binding rossmann-fold protein [Medicago truncatula]	XP_013469642.1	34 kDa	45073.8	46987.8	46020.8	54350.3	58251.2	59064.4	0.804368	0.00197931	XP_013469642.1	A0A072W040	9.47
glucose-6-phosphate 1-dehydrogenase [Medicago truncatula]	XP_003626165.1 (+1)	68 kDa	52498.9	39511.9	48644.9	56266.9	58656.4	59888.9	0.80461	0.0463972	XP_003626165.1	G7KWH1	6.40
betaine aldehyde dehydrogenase [Medicago truncatula]	XP_013461050.1 (+1)	54 kDa	114105	110218	121450	141457	138545	149522	0.805013	0.00387412	XP_013461050.1	A0A072UZ53	5.53
photosystem II cytochrome b559 alpha subunit (chloroplast) [Medicago truncatula]	YP_001381711.1	9 kDa	74761.1	68319	70239.7	85877.9	91405.9	87682.4	0.805083	0.00236238	YP_001381711.1	I3S6K0	4.83
OTU-like cysteine protease [Medicago truncatula]	XP_003604582.1	26 kDa	23987.6	25355.3	26801	31872	31872	30786.3	0.805498	0.00232338	XP_003604582.1	G7JLU6	8.93
NDH-dependent cyclic electron flow protein, putative [Medicago truncatula]	XP_003624618.1	39 kDa	44453.2	50710.6	49667	59064.4	59888.9	60724.9	0.806057	0.0043248	XP_003624618.1	A2Q5N9	7.64
glyceraldehyde-3-phosphate dehydrogenase [Medicago truncatula]	XP_003624553.1	43 kDa	44762.4	46341	44453.2	54728.3	55492.3	57848.8	0.806551	0.00060833	XP_003624553.1	G7KYC0	8.45
glutamate decarboxylase [Medicago truncatula]	XP_003600653.1	58 kDa	52864.1	52864.1	56266.9	67378.5	67378.5	65991.8	0.806954	0.000457217	XP_003600653.1	G7J8M7	5.51
photosystem I assembly protein ycf3 (chloroplast) [Medicago truncatula]	YP_001381737.1	19 kDa	167059	175365	194579	237901	208545	218913	0.807088	0.0225126	YP_001381737.1	UPI0001596BD9
50S ribosomal protein L18 [Medicago truncatula]	XP_003595391.1	18 kDa	191901	187951	193235	237901	236257	234625	0.808551	1.64897e-05	XP_003595391.1	A2Q3Y9	9.87
heat shock protein 81-2 [Medicago truncatula]	XP_013452304.1	80 kDa	122295	125733	128375	152664	154795	158048	0.808585	0.000227713	XP_013452304.1	A0A072U9J1	4.96
TPR-like protein [Medicago truncatula]	XP_003613502.1 (+1)	54 kDa	120611	120611	126607	148489	147464	158048	0.810195	0.00184287	XP_003613502.1	G7K8A8	5.38
ferredoxin-dependent glutamate synthase [Medicago truncatula]	XP_003625007.2	176 kDa	72214.5	71715.6	75281.1	90147.5	88292.3	92041.7	0.810448	0.000388254	XP_003625007.2	Q2HW53	6.43
plant/F20D21-34 protein [Medicago truncatula]	XP_003626400.1	42 kDa	51418.5	59475.2	60724.9	72716.7	70239.7	68794.2	0.810474	0.012953	XP_003626400.1	G7L0U7	8.84
leaf ferredoxin-NADP reductase [Medicago truncatula]	XP_003612185.1	40 kDa	59475.2	62432.1	65083.3	75804.7	76862.9	77935.9	0.810875	0.00110396	XP_003612185.1	G7JW95	8.38
Nod factor-binding lectin-nucleotide phosphohydrolase [Medicago truncatula]	XP_003624589.2 (+1)	50 kDa	55492.3	60305.4	62000.8	73222.5	73222.5	72716.7	0.811266	0.00213829	XP_003624589.2	G7KZD1	5.56
ubiquitin-conjugating enzyme family protein [Medicago truncatula]	XP_013444254.1	29 kDa	100025	93975.7	100721	126607	113317	123145	0.81175	0.0072818	XP_013444254.1	A0A072TM40	4.14
photosystem I subunit O [Medicago truncatula]	XP_013455793.1 (+1)	15 kDa	145433	160254	170569	194579	198668	193235	0.812056	0.00795811	XP_013455793.1	B7FN10	9.78
Zn-dependent hydrolase of the beta-lactamase fold protein [Medicago truncatula]	XP_003614479.1	37 kDa	28924.4	29125.6	23821.9	32768	33225.4	34636.4	0.813595	0.0265924	XP_003614479.1	G7JYB8	6.95
zinc-binding dehydrogenase family oxidoreductase [Medicago truncatula]	XP_013445984.1	41 kDa	65083.3	65083.3	64187.3	77935.9	79573.5	81245.5	0.814031	0.000121815	XP_013445984.1	A0A072TS46	7.64
LysM domain GPI-anchored protein [Medicago truncatula]	XP_013457383.1 (+1)	36 kDa	93975.7	110218	102837	115698	127488	133826	0.81438	0.0302023	XP_013457383.1	G8A1U2	7.89
glyoxylate/succinic semialdehyde reductase [Medicago truncatula]	XP_013444705.1	30 kDa	37122.3	40622.7	40063.5	46341	46341	51776.1	0.815521	0.013632	XP_013444705.1	I3SHU4	6.13
polyketide cyclase/dehydrase and lipid transporter [Medicago truncatula]	XP_013445249.1	18 kDa	83529.6	90774.5	88292.3	110218	110218	101421	0.815879	0.00549108	XP_013445249.1	I3T217	5.44
2-methyl-6-phytylbenzoquinone methyltransferase [Medicago truncatula]	XP_003590558.1	39 kDa	81810.6	78478	82379.6	96617.7	100025	100721	0.816066	0.000487206	XP_003590558.1	G7ICQ0	9.13
NAD(P)H:quinone oxidoreductase, type IV protein [Medicago truncatula]	XP_013457135.1 (+1)	20 kDa	25006.2	26615.9	24833.5	29125.6	31433.2	32995.9	0.817229	0.0106085	XP_013457135.1	A0A072UP63	5.80
late embryogenesis abundant D-like protein [Medicago truncatula]	XP_003599533.1	28 kDa	93326.6	101421	98647.9	111757	126607	120611	0.817316	0.0113393	XP_003599533.1	G7IZL9	4.54
calcium-dependent lipid-binding (CaLB domain) family protein [Medicago truncatula]	XP_003589656.1	19 kDa	31216	29944.4	31000.4	38166	37380.5	37122.3	0.81798	0.000169504	XP_003589656.1	G7I9Z6	6.59
linker histone H1 and h5 family protein [Medicago truncatula]	XP_013468571.1	23 kDa	288858	329519	320508	370728	402883	373306	0.818616	0.0125098	XP_013468571.1	A0A072VMF0	11.09
zinc finger CCCH domain protein [Medicago truncatula]	XP_003624157.1 (+1)	46 kDa	258535	267652	229797	324982	288858	309590	0.81867	0.0226473	XP_003624157.1	G7KRG6	8.09
leguminosin group578 secreted peptide [Medicago truncatula]	XP_003605978.2	16 kDa	18305.6	21321.2	18179.2	22536.9	23493.9	24491.6	0.819683	0.022407	XP_003605978.2	G7JES0	6.07
subtilisin-like serine protease [Medicago truncatula]	XP_003589103.2	77 kDa	151609	153726	154795	182812	187951	190575	0.819702	0.000164995	XP_003589103.2	G7ICF3	6.58
glutathione S-transferase tau [Medicago truncatula]	XP_013468271.1 (+1)	27 kDa	28724.6	27746.2	24662	31216	31651.8	36107.2	0.819729	0.0401048	XP_013468271.1	A0A072VLL6	5.42
40S ribosomal S4-like protein [Medicago truncatula]	XP_003611879.1 (+2)	30 kDa	100721	100025	107950	131984	121450	123145	0.819737	0.00541783	XP_003611879.1	B7FL29	10.23
cofactor-independent phosphoglycerate mutase [Medicago truncatula]	XP_013447768.1	53 kDa	16270.8	14766.1	15825.9	18053.6	19484	19619.5	0.819895	0.00691137	XP_013447768.1	A0A072TWS3	5.24
cytoplasmic ribosomal protein S13 [Medicago truncatula]	XP_003605133.2	17 kDa	263967	282913	275177	336442	329519	336442	0.820087	0.000545131	XP_003605133.2	B7FGJ7	10.31
ferredoxin-thioredoxin reductase catalytic chain [Medicago truncatula]	XP_013450889.1 (+1)	12 kDa	659037	767603	789183	887877	932019	881744	0.820177	0.0200795	XP_013450889.1	A0A072UGM6	5.53
60S ribosomal protein L7 [Medicago truncatula]	XP_013466126.1	32 kDa	50012.5	55109	53231.8	64633.7	64633.7	63743.9	0.820435	0.00159759	XP_013466126.1	A0A072VPV6	9.84
DnaJ heat shock family protein [Medicago truncatula]	XP_003625951.1	39 kDa	65083.3	64633.7	72716.7	84110.6	81810.6	80684.3	0.820881	0.00633903	XP_003625951.1	G7KSR8	5.99
SOUL heme-binding family protein [Medicago truncatula]	XP_013445472.1	25 kDa	225068	253214	256749	292890	301124	301124	0.821137	0.00681298	XP_013445472.1	I3S399	5.42
outer envelope pore protein [Medicago truncatula]	XP_013465402.1 (+1)	15 kDa	251465	253214	279018	299044	341139	313912	0.821404	0.0202063	XP_013465402.1	I3SSC7	8.73
photosystem I reaction center subunit VI [Medicago truncatula]	XP_003597744.1	16 kDa	217401	246290	254976	299044	284881	290867	0.821529	0.0125526	XP_003597744.1	B7FN63	9.81
lactoylglutathione lyase-like protein [Medicago truncatula]	XP_003630757.1	39 kDa	52498.9	55492.3	52136.3	62866.3	64187.3	67847.1	0.821585	0.00318291	XP_003630757.1	G7L865	6.56
stem-specific TSJT1-like protein [Medicago truncatula]	XP_003593529.1	28 kDa	126607	152664	131072	161369	177813	160254	0.821614	0.0393132	XP_003593529.1	G7IP18	7.11
NAD(P)-linked oxidoreductase-like protein [Medicago truncatula]	XP_003613641.1	22 kDa	70239.7	70239.7	72716.7	84110.6	87682.4	87682.4	0.821643	0.000440667	XP_003613641.1	G7KB58	9.79
50S ribosomal protein L22 [Medicago truncatula]	XP_003625552.2	22 kDa	593957	668237	668237	767603	834180	746612	0.822021	0.0183086	XP_003625552.2	B7FN77	10.07
SWIB/MDM2 domain protein [Medicago truncatula]	XP_003612482.1	14 kDa	180295	191901	198668	237901	228210	228210	0.822191	0.00277506	XP_003612482.1	G7K408	10.05
plastid lipid-associated protein [Medicago truncatula]	XP_003593055.2	27 kDa	42642.4	43841.2	46987.8	52498.9	55109	54728.3	0.822191	0.0032681	XP_003593055.2	G7IJW8	9.18
executer 1 [Medicago truncatula]	XP_003608391.2	79 kDa	72716.7	71715.6	76862.9	88906.4	95950.3	84110.6	0.822759	0.0136793	XP_003608391.2	G7JV40	4.83
stem-loop-binding protein of 41 kDa protein A [Medicago truncatula]	XP_003590649.1	43 kDa	174154	185364	194579	208545	236257	228210	0.823309	0.0173524	XP_003590649.1	G7IED1	6.84
auxin-binding protein ABP19a [Medicago truncatula]	XP_003627273.1	22 kDa	105728	112534	114105	137588	138545	127488	0.823461	0.00557308	XP_003627273.1	G7L6U5	7.78
sucrose-phosphate synthase family protein [Medicago truncatula]	XP_003617418.1	119 kDa	150562	147464	128375	168221	171756	177813	0.823501	0.0151993	XP_003617418.1	G7KD49	5.77
isochorismatase hydrolase family protein [Medicago truncatula]	XP_013454690.1	21 kDa	91405.9	102127	110218	124864	124002	119778	0.823968	0.0188631	XP_013454690.1	B7FKR8	6.06
FKBP-type peptidyl-prolyl cis-trans isomerase [Medicago truncatula]	XP_003606829.2	25 kDa	138545	148489	154795	175365	181549	179050	0.824366	0.00343798	XP_003606829.2	G7JEW8	6.61
ABC transporter B family protein [Medicago truncatula]	XP_003591313.2	137 kDa	108701	133826	129267	144429	155872	150562	0.824628	0.0349991	XP_003591313.2	G7IBR3	7.93
cytochrome b5-like heme/steroid-binding domain protein [Medicago truncatula]	XP_003604969.1 (+1)	15 kDa	113317	116502	114898	137588	138545	141457	0.825492	8.12824e-05	XP_003604969.1	G7JUJ2	5.06
chromosome condensation regulator RCC1 repeat protein [Medicago truncatula]	XP_003602664.1	47 kDa	110985	113317	120611	133826	141457	142441	0.825695	0.00364837	XP_003602664.1	G8A1N5	5.68
hypothetical protein MTR_1g059660 [Medicago truncatula]	XP_013467963.1	21 kDa	151609	154795	164759	190575	185364	194579	0.825852	0.00226979	XP_013467963.1	I3SI25	8.86
50S ribosomal protein L19-2 [Medicago truncatula]	XP_003611376.1	25 kDa	108701	114898	127488	147464	146445	131072	0.826124	0.0324054	XP_003611376.1	B7FKU8	9.34
phosphoenolpyruvate carboxylase [Medicago truncatula]	XP_003591856.1	72 kDa	151609	161369	170569	191901	197296	195933	0.826394	0.00404947	XP_003591856.1	G7I4Z4	5.36
peptidyl-prolyl cis-trans isomerase [Medicago truncatula]	XP_013450814.1	50 kDa	56266.9	55492.3	53231.8	67847.1	62432.1	69272.7	0.826807	0.00714891	XP_013450814.1	A0A072U566	5.17
glutamate-glyoxylate aminotransferase [Medicago truncatula]	XP_003613139.1	54 kDa	40342.1	40063.5	41764.8	50012.5	46987.8	50710.6	0.827091	0.00248806	XP_003613139.1	G7JYY7	5.78
hypothetical protein MTR_2g435540 [Medicago truncatula]	XP_013463166.1	28 kDa	34159.5	32995.9	33225.4	37640.5	39239	44453.2	0.827319	0.028684	XP_013463166.1	A0A072V6C1	5.26
phosphoglucan phosphatase LSF1 [Medicago truncatula]	XP_013448195.1	59 kDa	158048	152664	172951	185364	208545	190575	0.827503	0.0223268	XP_013448195.1	A0A072TXQ6	7.26
ATP synthase CF1 alpha subunit (chloroplast) [Medicago truncatula]	YP_001381721.1	56 kDa	60305.4	58656.4	62866.3	75281.1	72716.7	71715.6	0.827569	0.00146396	YP_001381721.1	S4T0X8	5.35
40S ribosomal protein S24-2 [Medicago truncatula]	XP_003591024.1	16 kDa	167059	164759	184083	212927	217401	191901	0.829119	0.0235196	XP_003591024.1	B7FMK4	10.64
cell division FtsZ-like protein [Medicago truncatula]	XP_003600215.1	44 kDa	58656.4	54728.3	54728.3	60305.4	72214.5	70239.7	0.829125	0.0418361	XP_003600215.1	G7J1F3	6.55
trigger factor-like protein [Medicago truncatula]	XP_003617641.1	63 kDa	61147.3	62432.1	60724.9	72716.7	74761.1	74761.1	0.829307	0.000120666	XP_003617641.1	G7K8P7	5.09
ATP-dependent Clp protease proteolytic protein [Medicago truncatula]	XP_003624418.1	33 kDa	89524.8	92041.7	89524.8	107950	109457	109457	0.829373	4.50906e-05	XP_003624418.1	G7KVA5	7.65
trypsin-like serine protease [Medicago truncatula]	XP_003618288.1	46 kDa	69272.7	69272.7	66913.1	81810.6	82952.6	82952.6	0.829412	8.6635e-05	XP_003618288.1	G7KIR6	6.80
myo-inositol 1-phosphate synthase [Medicago truncatula]	XP_003601987.1	57 kDa	275177	292890	260333	226633	254976	208545	1.20031	0.04888	XP_003601987.1	G7J4B5	5.44
glutathione S-transferase, amino-terminal domain protein [Medicago truncatula]	XP_003623202.2	26 kDa	116502	98647.9	99334	85877.9	87682.4	88292.3	1.201	0.0407005	XP_003623202.2	G7L6H6	5.27
D-glycerate dehydrogenase/hydroxypyruvate reductase [Medicago truncatula]	XP_003604496.1	34 kDa	38698.8	41764.8	36107.2	32093.6	31872	32995.9	1.20224	0.017364	XP_003604496.1	G7JJF7	6.01
NAD-dependent isocitrate dehydrogenase [Medicago truncatula]	XP_003612317.1 (+1)	40 kDa	106464	102837	102837	89524.8	82379.6	87682.4	1.20244	0.00205392	XP_003612317.1	G7K008	8.12
prohibitin complex protein [Medicago truncatula]	XP_013465165.1	31 kDa	26432	25709.3	25355.3	21027.6	22073.1	21173.9	1.20571	0.000636824	XP_013465165.1	A0A072VM16	9.64
binding to TOMV RNA 1L (long form) protein [Medicago truncatula]	XP_013469296.1	36 kDa	81810.6	87682.4	90147.5	75281.1	70239.7	69754.6	1.20609	0.00824342	XP_013469296.1	B3SGL8	6.02
peptidase inhibitor I9 [Medicago truncatula]	XP_003590254.1	14 kDa	170569	193235	170569	141457	154795	146445	1.20709	0.0228418	XP_003590254.1	G7I7U9	5.64
inositol polyphosphate multikinase beta-like protein [Medicago truncatula]	XP_003627882.1	48 kDa	25709.3	25888.1	25709.3	22693.6	20452.6	20882.4	1.20737	0.00302333	XP_003627882.1	G7LGR8	8.57
heat shock cognate 70 kDa protein [Medicago truncatula]	XP_003625487.2	71 kDa	53602	51776.1	52136.3	42347.8	42055.3	46020.8	1.20771	0.00291688	XP_003625487.2	Q2HT97	5.10
14-3-like protein GF14 [Medicago truncatula]	XP_003614051.1	29 kDa	161369	162491	168221	134757	141457	131072	1.2082	0.00158866	XP_003614051.1	G7JWT4	4.89
UDP-glucosyltransferase family protein [Medicago truncatula]	XP_013461082.1	55 kDa	118950	114898	107204	87682.4	97289.7	97289.7	1.20829	0.0140704	XP_013461082.1	A0A072V079	5.85
vacuolar import/degradation, VID27-like protein [Medicago truncatula]	XP_003607985.1	70 kDa	55492.3	49667	49323.9	43841.2	44453.2	39511.9	1.20873	0.0247081	XP_003607985.1	G7JL95	5.57
RNA recognition motif protein [Medicago truncatula]	XP_013466257.1	54 kDa	49323.9	53231.8	49323.9	43237.6	42055.3	40342.1	1.2089	0.00485549	XP_013466257.1	A0A072VFS9	5.05
signal transducer, putative [Medicago truncatula]	XP_013443991.1	65 kDa	58656.4	60724.9	61572.6	52498.9	49667	47314.7	1.21055	0.00374136	XP_013443991.1	A0A072TME4	7.90
calcium-dependent lipid-binding (CaLB domain) family protein [Medicago truncatula]	XP_003600249.2	47 kDa	159147	168221	160254	132902	130167	139509	1.21125	0.00205841	XP_003600249.2	G7J1I7	4.70
aldo/keto reductase family oxidoreductase [Medicago truncatula]	XP_003621684.1 (+1)	37 kDa	124864	124864	136638	108701	95287.5	114898	1.21161	0.0323826	XP_003621684.1	A2Q5A8	5.77
60S ribosomal L35-like protein [Medicago truncatula]	XP_013468295.1	14 kDa	46663.3	43841.2	45703	37902.4	40342.1	34159.5	1.21177	0.0160215	XP_013468295.1	I3T617	10.80
subtilisin-like serine protease [Medicago truncatula]	XP_003608462.1	80 kDa	113317	120611	113317	93975.7	95287.5	97289.7	1.2118	0.00150442	XP_003608462.1	G7JCT4	6.26
HXXXD-type acyl-transferase family protein [Medicago truncatula]	XP_003601994.1	54 kDa	96617.7	103552	92041.7	86475.3	83529.6	70728.3	1.21384	0.0432872	XP_003601994.1	F4ZG55	6.00
histone deacetylase 2a, putative [Medicago truncatula]	XP_013464907.1 (+1)	30 kDa	48308.9	56266.9	48644.9	42642.4	42939	40622.7	1.21407	0.0289093	XP_013464907.1	A0A072VB01	4.87
plant/F25P12-18 protein [Medicago truncatula]	XP_013450442.1	19 kDa	226633	241222	223513	190575	184083	194579	1.21455	0.00287804	XP_013450442.1	B7FGJ8	7.68
patellin-3 protein [Medicago truncatula]	XP_013461622.1	64 kDa	83529.6	82952.6	85877.9	67378.5	71220.3	68794.2	1.21682	0.000474367	XP_013461622.1	A0A072V1D5	4.79
UDP-glucosyltransferase family protein [Medicago truncatula]	XP_003622634.2 (+1)	52 kDa	118950	125733	124864	91405.9	106464	105728	1.21723	0.0146923	XP_003622634.2	G7KUZ6	5.97
glycoside hydrolase family 18 protein [Medicago truncatula]	XP_013462048.1 (+1)	40 kDa	160254	167059	185364	135694	145433	139509	1.21881	0.0186543	XP_013462048.1	I3STX0	8.59
suppressor of G2 allele of SKP1 protein [Medicago truncatula]	XP_013452348.1 (+1)	40 kDa	242900	284881	267652	208545	221969	221969	1.21908	0.0213692	XP_013452348.1	A0A072UAF1	4.97
tyrosine-tRNA ligase-like protein [Medicago truncatula]	XP_013467608.1	43 kDa	21920.6	22226.6	23987.6	19215.7	19215.7	17438.6	1.21952	0.00950454	XP_013467608.1	A0A072VU52	6.30
germin family 1 protein [Medicago truncatula]	XP_013470283.1	23 kDa	140479	167059	143431	128375	120611	120611	1.22017	0.0368519	XP_013470283.1	A0A072VRM6	6.29
patellin-3 protein [Medicago truncatula]	XP_003630420.1	57 kDa	21769.2	22693.6	23170.5	18561.2	19215.7	17559.9	1.22221	0.00293556	XP_003630420.1	G7LGG8	5.98
tyrosine/nicotianamine family aminotransferase [Medicago truncatula]	XP_013465137.1	46 kDa	198668	207105	205674	150562	170569	179050	1.22245	0.0137357	XP_013465137.1	A0A072VBJ4	6.17
cytochrome P450 family monooxygenase [Medicago truncatula]	XP_003627305.1	59 kDa	95287.5	97966.4	95287.5	77935.9	79573.5	78478	1.2227	6.60243e-05	XP_003627305.1	Q2MJ15	8.71
cAMP-regulated phosphoprotein-like protein [Medicago truncatula]	XP_003596004.1	13 kDa	2.80584e+06	3.02814e+06	3.17869e+06	2.52876e+06	2.54635e+06	2.2949e+06	1.22288	0.0155007	XP_003596004.1	B7FN21	5.85
5-hydroxyisourate hydrolase [Medicago truncatula]	XP_013444043.1 (+1)	37 kDa	66450.8	61147.3	67847.1	53974.9	51776.1	53974.9	1.22363	0.00536002	XP_013444043.1	A0A072TWZ7	6.72
actin-97 [Medicago truncatula]	XP_013443410.1	42 kDa	33225.4	28724.6	31216	24662	26432	25006.2	1.22425	0.015676	XP_013443410.1	B7FIH3	5.31
GroES chaperonin [Medicago truncatula]	XP_003624946.2	10 kDa	161369	165905	162491	136638	130167	132902	1.22531	0.000205511	XP_003624946.2	B7FIE8	6.83
hypothetical protein MTR_4g079510 [Medicago truncatula]	XP_003607551.2	86 kDa	63303.6	61147.3	63303.6	44453.2	54350.3	54350.3	1.22592	0.0268809	XP_003607551.2	G7JV08	4.67
translation initiation factor SUI1 family protein [Medicago truncatula]	XP_003621800.1	21 kDa	182812	205674	176585	144429	165905	150562	1.22603	0.0334304	XP_003621800.1	G7KVQ1	8.54
chloride conductance regulatory protein ICln protein [Medicago truncatula]	XP_003605566.1	25 kDa	59064.4	63743.9	57848.8	50360.3	48983.2	47975.2	1.2263	0.00447378	XP_003605566.1	G7JP98	4.16
glycoside hydrolase family 1 protein [Medicago truncatula]	XP_013442682.1	59 kDa	29944.4	26615.9	31433.2	25006.2	23010.4	23657.3	1.22769	0.02421	XP_013442682.1	A0A072TH37	9.29
nuclear RNA-binding-like protein [Medicago truncatula]	XP_003624316.2	63 kDa	309590	365624	348307	286863	279018	267652	1.22793	0.0222887	XP_003624316.2	G7KU84	6.03
surfeit locus 1 cytochrome C oxidase biogenesis protein [Medicago truncatula]	XP_003619849.1	37 kDa	110218	93975.7	109457	82952.6	92681.9	79573.5	1.229	0.0417351	XP_003619849.1	G7KQ87	7.68
arginase family protein [Medicago truncatula]	XP_003605167.2	26 kDa	144429	142441	137588	113317	108701	123145	1.22973	0.00498839	XP_003605167.2	G7JFU3	5.99
ATP-citrate synthase alpha chain protein [Medicago truncatula]	XP_003595886.1	47 kDa	114898	118129	121450	95287.5	97289.7	95287.5	1.2314	0.000378533	XP_003595886.1	G7IT44	5.37
UDP-glucosyltransferase family protein [Medicago truncatula]	XP_003615374.1	54 kDa	58656.4	52498.9	48308.9	42347.8	42939	44146.1	1.23202	0.0304792	XP_003615374.1	G7K602	6.29
geranylgeranyl pyrophosphate synthase [Medicago truncatula]	XP_013457480.1 (+1)	46 kDa	94629.3	105728	90147.5	75804.7	84695.6	75281.1	1.23209	0.0302703	XP_013457480.1	A0A072UQ86	6.11
cytoplasmic-like aconitate hydratase [Medicago truncatula]	XP_003605929.1	107 kDa	131984	132902	125733	107204	103552	105728	1.23424	0.0005784	XP_003605929.1	G7JDJ4	7.32
NAD(P)-binding rossmann-fold protein [Medicago truncatula]	XP_013460702.1	30 kDa	141457	162491	160254	124864	124002	126607	1.23631	0.0116434	XP_013460702.1	A0A072UZ65	8.06
multi-copper oxidase-like protein [Medicago truncatula]	XP_013455654.1	60 kDa	126607	121450	128375	102837	100721	100721	1.23713	0.000393307	XP_013455654.1	A0A072UUX7	9.17
evolutionarily carboxy-terminal region protein [Medicago truncatula]	XP_003629923.2	73 kDa	147464	156956	152664	124002	124002	121450	1.23719	0.000527171	XP_003629923.2	G7L842	6.07
cysteine protease inhibitor cystatin [Medicago truncatula]	XP_003599710.2	11 kDa	275177	327242	313912	244589	251465	244589	1.23721	0.0206424	XP_003599710.2	I3S5L6	6.28
chaperone DnaJ-domain protein [Medicago truncatula]	XP_003615284.1	39 kDa	126607	133826	111757	96617.7	106464	96617.7	1.24188	0.0293833	XP_003615284.1	G7KBK7	6.96
cinnamyl alcohol dehydrogenase-like protein [Medicago truncatula]	XP_003612983.2	39 kDa	143431	152664	155872	121450	121450	120611	1.24334	0.00139883	XP_003612983.2	G7KGI6	6.42
thioredoxin [Medicago truncatula]	XP_013457372.1	19 kDa	90774.5	86475.3	82379.6	75281.1	58656.4	74761.1	1.24404	0.0467139	XP_013457372.1	I3S2W5	9.10
1-aminocyclopropane-1-carboxylate oxidase-like protein [Medicago truncatula]	XP_013458217.1	41 kDa	73222.5	77935.9	72214.5	57052.4	56658.3	65536	1.24618	0.0122689	XP_013458217.1	A0A072UT40	5.87
MFP1 attachment factor-like protein [Medicago truncatula]	XP_013461728.1	17 kDa	84110.6	75804.7	72214.5	58251.2	62432.1	65536	1.24654	0.0203603	XP_013461728.1	A0A072V335	4.25
nucleoside diphosphate kinase-like protein [Medicago truncatula]	XP_013447193.1	25 kDa	318294	391866	363098	282913	296979	280959	1.24674	0.0322996	XP_013447193.1	A0A072U5V1	8.82
adenine nucleotide alpha hydrolase superfamily protein [Medicago truncatula]	XP_013454933.1	18 kDa	327242	345901	341139	254976	279018	279018	1.24756	0.00236021	XP_013454933.1	B7FGP5	5.73
hypothetical protein MTR_1g052270 [Medicago truncatula]	XP_013467519.1	13 kDa	167059	160254	163621	137588	123145	131984	1.2501	0.00212865	XP_013467519.1	A0A072VIW8	6.63
haloacid dehalogenase-like hydrolase [Medicago truncatula]	XP_003590727.2 (+1)	27 kDa	391866	343512	383801	288858	288858	316095	1.25214	0.0127095	XP_003590727.2	G7I2P1	6.16
elongation factor 1-beta [Medicago truncatula]	XP_013454917.1 (+1)	26 kDa	132902	154795	148489	116502	118129	113317	1.2536	0.0115339	XP_013454917.1	A0A072USV6	4.46
aldo/keto reductase family oxidoreductase [Medicago truncatula]	XP_003608332.1	34 kDa	110985	114105	113317	87682.4	91405.9	90774.5	1.25399	0.000103739	XP_003608332.1	G7JTZ5	5.44
UDP-glucosyltransferase family protein [Medicago truncatula]	XP_013451827.1	56 kDa	127488	127488	123145	101421	100025	100025	1.25425	7.35214e-05	XP_013451827.1	G8A0S4	5.71
patellin-like protein [Medicago truncatula]	XP_013455289.1	66 kDa	161369	170569	180295	140479	138545	128375	1.25732	0.00620857	XP_013455289.1	A0A072UTX7	4.70
tubulin beta-1 chain [Medicago truncatula]	XP_013454867.1	51 kDa	60724.9	73222.5	68319	53602	52498.9	54728.3	1.25765	0.0201016	XP_013454867.1	A0A072USS0	4.71
seed linoleate 9S-lipoxygenase [Medicago truncatula]	XP_003597558.1	97 kDa	88906.4	105728	96617.7	71715.6	79573.5	79573.5	1.26158	0.021864	XP_003597558.1	G7IS29	5.87
elongation factor Tu (EF-Tu) GTP-binding family protein [Medicago truncatula]	XP_003629885.1 (+1)	77 kDa	18690.3	18820.3	17559.9	16728.3	14066.7	12854.6	1.26165	0.0348125	XP_003629885.1	G7L805	6.31
pyruvate kinase family protein [Medicago truncatula]	XP_013451741.1	63 kDa	69754.6	73222.5	74761.1	53974.9	61572.6	56658.3	1.26441	0.00474281	XP_013451741.1	A0A072U7N4	7.65
alba DNA/RNA-binding protein [Medicago truncatula]	XP_013454664.1	14 kDa	142441	140479	142441	106464	123145	106464	1.26568	0.00602217	XP_013454664.1	A0A072US38	5.71
aspartic proteinase nepenthesin-like protein [Medicago truncatula]	XP_003598487.2	45 kDa	320508	329519	316095	253214	239555	269514	1.2674	0.00203641	XP_003598487.2	G7J0H7	9.09
alpha-N-acetylglucosaminidase family protein [Medicago truncatula]	XP_003599414.2 (+3)	92 kDa	208545	209996	205674	163621	170569	156956	1.27093	0.000426126	XP_003599414.2	G7J0U6	6.59
cinnamoyl-CoA reductase-like protein [Medicago truncatula]	XP_003615816.1	35 kDa	151609	163621	156956	120611	128375	122295	1.27178	0.0013174	XP_003615816.1	G7KEC3	5.82
P-loop nucleoside triphosphate hydrolase superfamily protein [Medicago truncatula]	XP_003609681.1	90 kDa	17682.1	18820.3	15286.8	13587.6	12944	14164.6	1.27258	0.0282146	XP_003609681.1	G7JLI3	6.08
PHD finger alfin-like protein [Medicago truncatula]	XP_003597552.1	28 kDa	55492.3	52864.1	54728.3	43538.4	39511.9	45073.8	1.27287	0.00313639	XP_003597552.1	A0FK63	5.10
haloacid dehalogenase-like hydrolase [Medicago truncatula]	XP_003610117.1	34 kDa	31433.2	29737.6	30152.7	23657.3	23010.4	24833.5	1.27723	0.000862411	XP_003610117.1	G7JVF5	6.13
beta-galactosidase-like protein [Medicago truncatula]	XP_003597217.1 (+2)	91 kDa	32768	32768	32768	26249.5	25006.2	25709.3	1.27726	3.86677e-05	XP_003597217.1	G7IRQ2	7.19
subtilisin-like serine protease [Medicago truncatula]	XP_003624105.1	84 kDa	47314.7	45703	42939	35857.8	34397.1	36107.2	1.27824	0.00205123	XP_003624105.1	Q2HV71	8.03
glycoside hydrolase family 1 protein [Medicago truncatula]	XP_013448737.1	47 kDa	114898	121450	109457	85877.9	82952.6	101421	1.27957	0.019778	XP_013448737.1	A0A072TZ36	8.11
peptidyl-prolyl cis-trans isomerase [Medicago truncatula]	XP_013450126.1	18 kDa	207105	217401	171756	155872	156956	152664	1.28093	0.0348487	XP_013450126.1	B7FGH6	8.69
serine decarboxylase [Medicago truncatula]	XP_003593129.1	55 kDa	77935.9	79023.8	73731.8	61572.6	60724.9	57449.2	1.28343	0.0011496	XP_003593129.1	G7IL92	5.77
golgi-to-ER traffic-like protein [Medicago truncatula]	XP_003591984.1	37 kDa	45387.3	40063.5	35364.2	30152.7	32093.6	31872	1.28365	0.0396742	XP_003591984.1	G7I9N6	5.44
seed linoleate 9S-lipoxygenase [Medicago truncatula]	XP_003612345.1	98 kDa	74761.1	75804.7	79573.5	64633.7	55878.3	58656.4	1.28449	0.00460904	XP_003612345.1	G7K036	5.93
phosphatidylinositol-specific phospholipase C [Medicago truncatula]	XP_003600780.1	65 kDa	69754.6	81810.6	84110.6	62000.8	60724.9	60724.9	1.28468	0.0176504	XP_003600780.1	G7JA07	5.24
root phototropism-like protein [Medicago truncatula]	XP_003616056.1 (+1)	64 kDa	34159.5	33689.2	32541.7	27746.2	24833.5	25531.7	1.28522	0.00176067	XP_003616056.1	G7K0V9	6.52
60S ribosomal protein L23a-2 [Medicago truncatula]	XP_003606611.1	17 kDa	258535	269514	269514	204253	195933	218913	1.28826	0.00147432	XP_003606611.1	G7JTN9	10.20
aspartic proteinase nepenthesin-like protein [Medicago truncatula]	XP_003627883.1	47 kDa	211456	214408	218913	175365	168221	155872	1.29096	0.00135536	XP_003627883.1	G7LGR9	9.49
import inner membrane translocase protein [Medicago truncatula]	XP_003601435.1	9 kDa	144429	144429	131984	119778	103552	102127	1.29308	0.0105751	XP_003601435.1	G7J7C6	7.63
nutrient reservoir protein, putative [Medicago truncatula]	XP_013456077.1	38 kDa	8902.53	11036.5	10085.5	7486.11	8480.89	7033.37	1.3054	0.0355823	XP_013456077.1	A0A072ULZ3	6.15
RNA recognition motif [Medicago truncatula]	XP_003607239.1 (+3)	67 kDa	177813	207105	186653	143431	150562	140479	1.31555	0.00759629	XP_003607239.1	G7JNJ6	4.84
adenosylmethionine-8-amino-7-oxononanoate transaminase [Medicago truncatula]	XP_003610157.2	92 kDa	64187.3	54728.3	53231.8	48308.9	43841.2	38698.8	1.31562	0.0355377	XP_003610157.2	G7JD16	6.36
pectinesterase/pectinesterase inhibitor [Medicago truncatula]	XP_003598362.1	64 kDa	64187.3	67378.5	69272.7	48644.9	50710.6	52136.3	1.32574	0.000790628	XP_003598362.1	G7IVH5	7.96
polygalacturonase inhibitor [Medicago truncatula]	XP_003621816.1	42 kDa	82952.6	76332	95950.3	69272.7	60305.4	62432.1	1.32928	0.0296341	XP_003621816.1	G7KVR7	8.37
pathogenesis-related protein bet V I family protein [Medicago truncatula]	XP_003628192.1	18 kDa	114105	114898	107204	79573.5	84110.6	88906.4	1.33104	0.00155893	XP_003628192.1	G7L7S7	5.50
subtilisin-like serine protease [Medicago truncatula]	XP_003629621.2	84 kDa	1.35513e+06	1.15543e+06	1.21288e+06	958222	945030	881744	1.33696	0.00806041	XP_003629621.2	G7LH38	9.08
glutaredoxin C4 [Medicago truncatula]	XP_003595128.1 (+2)	20 kDa	105728	126607	103552	87076.8	76332	87076.8	1.34095	0.0253051	XP_003595128.1	G7IID6	6.83
glycoside hydrolase family 3 amino-terminal domain protein [Medicago truncatula]	XP_003615003.1	86 kDa	76862.9	70239.7	65991.8	53602	51776.1	52864.1	1.34663	0.00467906	XP_003615003.1	G7KA59	9.12
RNA recognition motif [Medicago truncatula]	XP_003605646.1 (+1)	29 kDa	42939	48308.9	44146.1	35119.9	33456.5	31872	1.3479	0.00343278	XP_003605646.1	G7JRC4	8.85
Sec14p-like phosphatidylinositol transfer family protein [Medicago truncatula]	XP_013463044.1	53 kDa	107950	116502	117313	84110.6	85877.9	83529.6	1.34809	0.000669014	XP_013463044.1	A0A072V4Y7	5.29
peptide/nitrate transporter [Medicago truncatula]	XP_003616931.1	65 kDa	122295	146445	123145	97966.4	88906.4	103552	1.34935	0.0197392	XP_003616931.1	D5LQ68	9.05
17.6 kDa class I heat shock protein [Medicago truncatula]	XP_003608277.1	18 kDa	292890	237901	218913	182812	190575	181549	1.35097	0.0439683	XP_003608277.1	Q2HTU2	5.81
GDSL-like lipase/acylhydrolase [Medicago truncatula]	XP_013462631.1	40 kDa	334118	329519	348307	244589	265803	236257	1.35531	0.00107093	XP_013462631.1	A0A072V4S0	5.38
argininosuccinate synthase [Medicago truncatula]	XP_003613940.1	53 kDa	84110.6	86475.3	74244.7	60724.9	59064.4	60724.9	1.3563	0.00479555	XP_003613940.1	G7JWM6	6.45
alpha-1,4-glucan-protein synthase [UDP-forming]-like protein [Medicago truncatula]	XP_013451101.1	40 kDa	69754.6	72716.7	66450.8	52136.3	50012.5	51063.3	1.36361	0.000627564	XP_013451101.1	A0A072U6Y0	6.01
tRNA pseudouridine synthase [Medicago truncatula]	XP_003626418.2	81 kDa	35119.9	31872	31216	22226.6	22536.9	26801	1.3723	0.00960097	XP_003626418.2	G7L1T8	6.50
small heat shock protein [Medicago truncatula]	XP_013443608.1 (+1)	23 kDa	97966.4	111757	100025	68319	81810.6	75281.1	1.37415	0.00834912	XP_013443608.1	A0A072TL89	5.51
4-hydroxy-tetrahydrodipicolinate synthase [Medicago truncatula]	XP_003623729.1	41 kDa	60724.9	68319	65536	47314.7	47975.2	44762.4	1.38934	0.00169448	XP_003623729.1	G7L0A3	6.46
aspartic proteinase nepenthesin-like protein [Medicago truncatula]	XP_013466887.1	46 kDa	54350.3	64633.7	67378.5	47975.2	46341	39239	1.3954	0.0212547	XP_013466887.1	A0A072VHP3	8.98
seed linoleate 9S-lipoxygenase [Medicago truncatula]	XP_013444392.1	97 kDa	88906.4	92681.9	86475.3	63743.9	63303.6	64633.7	1.39849	0.000160677	XP_013444392.1	A0A072TLZ7	5.95
hypothetical protein MTR_2g025780 [Medicago truncatula]	XP_003594224.1	17 kDa	15393.1	13873.1	14164.6	10085.5	9280.58	11505.2	1.40683	0.00636752	XP_003594224.1	Q2HT45	3.70
ketol-acid reductoisomerase [Medicago truncatula]	XP_013465236.1	63 kDa	52136.3	49667	55878.3	38166	36358.4	37122.3	1.41233	0.00122653	XP_013465236.1	A0A072VCE6	6.72
60S ribosomal L4-like protein [Medicago truncatula]	XP_003590168.1	45 kDa	22381.2	23821.9	25180.2	17805.1	16046.8	16612.7	1.41452	0.00190795	XP_003590168.1	G7I6N5	10.44
60S ribosomal protein L23a-2 [Medicago truncatula]	XP_003597322.1	17 kDa	169391	214408	193235	130167	136638	138545	1.42355	0.012449	XP_003597322.1	B7FGR0	10.22
cinnamyl alcohol dehydrogenase [Medicago truncatula]	XP_013445892.1 (+2)	30 kDa	38166	44762.4	38698.8	28329.2	26432	30362.4	1.42883	0.00713876	XP_013445892.1	A0A072TSW6	5.78
white-brown-complex ABC transporter family protein [Medicago truncatula]	XP_003630284.1	72 kDa	177813	191901	164759	115698	129267	127488	1.43501	0.00375402	XP_003630284.1	G7LE38	8.84
hypothetical protein MTR_5g091560 [Medicago truncatula]	XP_003617436.2	34 kDa	33225.4	32541.7	35119.9	20882.4	23657.3	25531.7	1.43977	0.00272289	XP_003617436.2	G7KD67	5.47
aldo/keto reductase family oxidoreductase [Medicago truncatula]	XP_003626441.2	38 kDa	35364.2	34877.3	31000.4	21027.6	22851.5	26068.1	1.4474	0.00666959	XP_003626441.2	G7L1W1	5.64
DUF3411 domain protein [Medicago truncatula]	XP_003607364.1	42 kDa	58251.2	49323.9	52136.3	32768	41189.8	36358.4	1.44776	0.0101476	XP_003607364.1	G7JRM8	6.80
clasp amino-terminal protein [Medicago truncatula]	XP_013450827.1	41 kDa	44762.4	42055.3	45703	32093.6	30786.3	28526.2	1.4498	0.000817757	XP_013450827.1	G7ZZX0	4.72
CAP, cysteine-rich secretory protein, antigen 5 [Medicago truncatula]	XP_013463163.1	20 kDa	762300	677565	677565	531607	440872	482443	1.45536	0.00459381	XP_013463163.1	I3SBC6	8.49
perchloric acid soluble translation inhibitor-like protein [Medicago truncatula]	XP_003617541.1	20 kDa	124864	114105	118950	80684.3	88292.3	75804.7	1.4622	0.00139937	XP_003617541.1	G7K8J9	8.80
alpha-glucosidase [Medicago truncatula]	XP_003614705.1	103 kDa	148489	158048	155872	104998	107204	103552	1.46446	9.22387e-05	XP_003614705.1	G7JXA7	6.28
cysteine protease inhibitor cystatin [Medicago truncatula]	XP_003628013.1	27 kDa	80684.3	78478	91405.9	58251.2	59064.4	49323.9	1.50365	0.00525538	XP_003628013.1	G7LID2	5.72
peroxidase family protein [Medicago truncatula]	XP_013463005.1	38 kDa	40063.5	34877.3	40342.1	27939.1	25531.7	23170.5	1.50419	0.00459274	XP_013463005.1	A0A072VFU7	7.04
disease resistance response protein [Medicago truncatula]	XP_013441900.1 (+1)	21 kDa	131072	133826	129267	93975.7	81810.6	84110.6	1.51662	0.000349175	XP_013441900.1	G7JKK5	6.34
polyketide cyclase/dehydrase and lipid transporter [Medicago truncatula]	XP_003628184.1	18 kDa	598089	659037	561918	394591	411348	381150	1.53236	0.00207455	XP_003628184.1	B7FMF6	5.66
ribosomal protein L7Ae/L30e/S12e/Gadd45 family protein [Medicago truncatula]	XP_003609312.1	14 kDa	101421	118950	104998	49667	80684.3	81810.6	1.53359	0.0330647	XP_003609312.1	B7FKG0	6.57
UDP-glucosyltransferase family protein [Medicago truncatula]	XP_003623427.2	56 kDa	211456	229797	241222	147464	147464	148489	1.53913	0.000780511	XP_003623427.2	G7KU63	5.88
matrixin family protein [Medicago truncatula]	XP_003613406.1	42 kDa	212927	228210	228210	136638	146445	140479	1.58028	0.000149669	XP_003613406.1	G7K5K1	5.62
glutathione S-transferase, amino-terminal domain protein [Medicago truncatula]	XP_003623200.1	24 kDa	175365	180295	193235	116502	124002	105728	1.58534	0.000849006	XP_003623200.1	G7L6H4	6.00
saccharopine dehydrogenase [Medicago truncatula]	XP_003607310.2	46 kDa	95950.3	80127	68319	52136.3	46341	55492.3	1.5873	0.0233382	XP_003607310.2	G7JQK5	6.93
disease resistance response protein [Medicago truncatula]	XP_013454795.1	22 kDa	47975.2	49667	57052.4	37122.3	26432	30573.6	1.64345	0.00844418	XP_013454795.1	A0A072UHF1	8.69
glutelin type-B-like protein [Medicago truncatula]	XP_003629975.1	39 kDa	92681.9	98647.9	97289.7	56658.3	60724.9	52864.1	1.6953	0.000168978	XP_003629975.1	G7L8W1	5.39
ribosomal protein L7Ae/L30e/S12e/Gadd45 family protein [Medicago truncatula]	XP_003630279.1	15 kDa	443938	324982	389159	228210	234625	195933	1.75795	0.0102425	XP_003630279.1	G7LE33	5.52
LHCP translocation defect protein, putative [Medicago truncatula]	XP_003598690.1	20 kDa	294927	358099	360590	185364	191901	187951	1.79333	0.00227632	XP_003598690.1	G7IW52	6.12
eukaryotic translation initiation factor 5A4 [Medicago truncatula]	XP_003613947.2	17 kDa	134757	162491	144429	80684.3	84110.6	75281.1	1.83974	0.0013997	XP_003613947.2	B7FM94	5.72
subtilisin-like serine protease [Medicago truncatula]	XP_003624324.1	87 kDa	29737.6	33225.4	25709.3	14066.7	17079.8	12677.7	2.02337	0.00410995	XP_003624324.1	G7KU92	9.42
bark storage-like protein [Medicago truncatula]	XP_013462016.1	39 kDa	469251	542777	542777	241222	267652	254976	2.03549	0.000506686	XP_013462016.1	A0A072V2Z8	5.16
UTP-glucose-1-phosphate uridylyltransferase [Medicago truncatula]	XP_003600631.1	31 kDa	25888.1	27175.1	22693.6	10734.7	10226.3	11268.4	2.35054	0.000444455	XP_003600631.1	G7J7Y8	5.12
Lipid transfer protein [Medicago truncatula]	XP_003605293.2	13 kDa	168221	160254	195933	72716.7	83529.6	64187.3	2.37898	0.00113892	XP_003605293.2	G7JIB4	8.72
pectinesterase/pectinesterase inhibitor [Medicago truncatula]	XP_003622699.1	61 kDa	1.99783e+06	2.06828e+06	2.18621e+06	746612	932019	828418	2.49389	8.37924e-05	XP_003622699.1	Q2HRX3	8.31
GTP cyclohydrolase I 1 [Medicago truncatula]	XP_003622869.1	50 kDa	402883	466010	249728	102127	79023.8	94629.3	4.05621	0.0121486	XP_003622869.1	G7L058	6.89
