# Supplementary material for: iTRAQ-based comparative proteomic analysis of differences in the protein profiles of stems and leaves from two alfalfa genotypes
Source: BMC Plant Biol. 2020 Sep 29;20:447. doi: 10.1186/s12870-020-02671-2 (PMC7525974; doi:10.1186/s12870-020-02671-2)
Supplement: Supplementary file 6 — Additional file 6: Table S4. The differentially enriched proteins identified using iTRAQ in ML and FL. [file 12870_2020_2671_MOESM6_ESM.xlsx]

## Sheet: Sheet1
Supplementary Table 4 The differentially changed proteins identified using iTRAQ in ML and FL.
Differentially Enriched Proteins	Accession Number	Molecular Weight	Normalised Intensity							p-value ML_FL	Accession Number		PI
			ML1	ML2	ML3	FL3	FL1	FL2	ML/FL
late embryogenesis abundant protein [Medicago truncatula]	XP_003625255.1 (+1)	11 kDa	114105	140479	132902	469251	565826	585780	0.239062	0.000366426	XP_003625255.1	G7KVD1	9.30
MATE subfamily protein [Medicago truncatula]	XP_013464681.1	60 kDa	25709.3	27939.1	27746.2	52136.3	53974.9	51063.3	0.517861	2.20663e-05	XP_013464681.1	A0A072VAS3	9.10
light-harvesting complex I chlorophyll A/B-binding protein [Medicago truncatula]	XP_013450965.1	28 kDa	32768	31433.2	32541.7	59064.4	57052.4	58656.4	0.553534	3.90365e-06	XP_013450965.1	A0A072UGT3	5.47
peroxidase family protein [Medicago truncatula]	XP_003594498.1	38 kDa	186653	181549	186653	288858	311744	301124	0.615326	7.12873e-05	XP_003594498.1	G7IJU6	4.32
ABA-responsive protein [Medicago truncatula]	XP_003594839.1	17 kDa	151609	158048	151609	226633	260333	258535	0.618733	0.00105342	XP_003594839.1	G7INA7	4.98
hypothetical protein MTR_4g017880 [Medicago truncatula]	XP_013454888.1	21 kDa	19215.7	19893.4	20738.2	32995.9	30152.7	30362.4	0.640002	0.000381032	XP_013454888.1	A0A072UHP4	4.76
peroxidase family protein [Medicago truncatula]	XP_013468807.1	36 kDa	26615.9	28329.2	26068.1	48983.2	37902.4	38967.9	0.64371	0.0141661	XP_013468807.1	A0A072VLG5	6.12
NAD(P)-binding rossmann-fold protein [Medicago truncatula]	XP_013448945.1 (+2)	29 kDa	311744	334118	329519	456419	531607	524288	0.644959	0.0019815	XP_013448945.1	A0A072U029	7.00
UDP-glucosyltransferase family protein [Medicago truncatula]	XP_013451916.1	51 kDa	53231.8	56266.9	50012.5	83529.6	84695.6	77935.9	0.647995	0.000470688	XP_013451916.1	A0A072U870	5.32
amidohydrolase family protein [Medicago truncatula]	XP_003621758.1	38 kDa	108701	117313	102837	165905	174154	165905	0.649948	0.000299802	XP_003621758.1	G7KUS9	7.60
peroxidase family protein [Medicago truncatula]	XP_003594495.2	38 kDa	182812	185364	174154	269514	273276	282913	0.656809	5.55602e-05	XP_003594495.2	G7IJU3	6.47
gaiacol peroxidase [Medicago truncatula]	XP_003605420.2	38 kDa	106464	110985	119778	155872	170569	176585	0.670395	0.00162236	XP_003605420.2	G7JKV1	6.14
dihydropyrimidinase [Medicago truncatula]	XP_003617228.1	59 kDa	77935.9	82379.6	82379.6	125733	119778	116502	0.670405	0.000207721	XP_003617228.1	G7K315	5.95
calmodulin-binding protein [Medicago truncatula]	XP_013463825.1	67 kDa	50360.3	71220.3	65083.3	81810.6	100721	95287.5	0.671891	0.0220787	XP_013463825.1	A0A072VIC7	6.85
rossmann-fold NAD(P)-binding domain protein [Medicago truncatula]	XP_003612805.1	32 kDa	27939.1	28329.2	29125.6	41189.8	43237.6	41764.8	0.676697	4.20141e-05	XP_003612805.1	G7KCB8	5.46
seed linoleate 9S-lipoxygenase [Medicago truncatula]	XP_003627191.2	92 kDa	46987.8	42347.8	41764.8	68794.2	62000.8	62866.3	0.676957	0.00151233	XP_003627191.2	G7LIY6	5.60
LL-diaminopimelate aminotransferase [Medicago truncatula]	XP_003608321.1	50 kDa	37640.5	39511.9	39786.7	56266.9	58656.4	57449.2	0.67841	4.37604e-05	XP_003608321.1	G7JTY4	6.95
casein lytic proteinase B3 [Medicago truncatula]	XP_003621390.2 (+1)	110 kDa	18561.2	17805.1	18305.6	28329.2	25888.1	25888.1	0.6825	0.000550966	XP_003621390.2	G7L491	6.26
UDP-glucosyltransferase family protein [Medicago truncatula]	XP_003618640.1 (+1)	54 kDa	26432	27364.2	27746.2	42055.3	38431.5	38967.9	0.682622	0.000452035	XP_003618640.1	G7KLV2	5.57
17.6 kDa class I heat shock protein [Medicago truncatula]	XP_003608277.1	18 kDa	190575	175365	177813	280959	237901	277091	0.683149	0.00444482	XP_003608277.1	Q2HTU2	5.81
superoxide dismutase [Medicago truncatula]	XP_013467307.1	35 kDa	171756	170569	164759	231395	258535	251465	0.68396	0.000748243	XP_013467307.1	A0A072VH43	5.45
linoleate 13S-lipoxygenase 2-1, related protein [Medicago truncatula]	XP_013456242.1	104 kDa	45073.8	46020.8	44146.1	68319	65083.3	64187.3	0.684453	0.000109007	XP_013456242.1	A0A072UMH4	5.43
aldo/keto reductase family oxidoreductase [Medicago truncatula]	XP_013446222.1	36 kDa	174154	170569	163621	228210	242900	265803	0.68983	0.0025781	XP_013446222.1	A0A072TRV0	5.73
seed linoleate 9S-lipoxygenase [Medicago truncatula]	XP_003627181.2	98 kDa	62866.3	71715.6	63743.9	87076.8	97966.4	100721	0.69402	0.00440195	XP_003627181.2	G7LIX6	6.25
SOUL heme-binding family protein [Medicago truncatula]	XP_003625826.1	33 kDa	68319	70239.7	74244.7	97289.7	100721	107204	0.697226	0.000813958	XP_003625826.1	G7KQV2	9.37
glycoside hydrolase family 81 protein [Medicago truncatula]	XP_013447574.1	74 kDa	14766.1	13777.2	13969.6	21769.2	18690.3	20171.1	0.70118	0.00300739	XP_013447574.1	A0A072U719	9.00
carotenoid cleavage dioxygenase 4a-6 [Medicago truncatula]	XP_003612460.1	65 kDa	15500.2	17682.1	17198.6	22226.6	24491.6	25006.2	0.702422	0.00275113	XP_003612460.1	G7K2Q5	8.26
phosphoenolpyruvate carboxylase-like protein [Medicago truncatula]	XP_003621025.2	52 kDa	37122.3	35364.2	35119.9	52136.3	49323.9	51418.5	0.703868	0.000137927	XP_003621025.2	A2Q4X2	5.37
beta-galactosidase [Medicago truncatula]	XP_003606403.1	91 kDa	22226.6	29944.4	21321.2	33689.2	31000.4	38166	0.714518	0.0467296	XP_003606403.1	G7JPE5	6.20
ABC1 family kinase [Medicago truncatula]	XP_003615440.1	60 kDa	58251.2	59888.9	57848.8	85877.9	80684.3	78478	0.718204	0.000542156	XP_003615440.1	G7KD96	6.49
glucose-6-phosphate 1-dehydrogenase [Medicago truncatula]	XP_003626165.1 (+1)	68 kDa	52864.1	51776.1	51418.5	70728.3	76332	69754.6	0.719779	0.000640852	XP_003626165.1	G7KWH1	6.40
sieve element occlusion protein [Medicago truncatula]	XP_003590760.1	77 kDa	136638	138545	134757	185364	193235	187951	0.723573	3.42325e-05	XP_003590760.1	E2FKJ6	7.30
riboflavin synthase alpha chain [Medicago truncatula]	XP_013443595.1	28 kDa	48644.9	52864.1	55492.3	76862.9	69272.7	70728.3	0.723962	0.00286868	XP_013443595.1	A0A072TVR8	8.63
polygalacturonase-inhibiting protein, putative [Medicago truncatula]	XP_003621803.1	24 kDa	834180	845825	687024	985161	1.23836e+06	1.04133e+06	0.725003	0.0315215	XP_003621803.1	G7KVQ4	8.80
D-glycerate dehydrogenase/hydroxypyruvate reductase [Medicago truncatula]	XP_013450805.1	42 kDa	62000.8	65991.8	68319	84110.6	85877.9	100025	0.727044	0.0101793	XP_013450805.1	A0A072UGE8	6.51
auxin-repressed/dormancy-associated protein [Medicago truncatula]	XP_003593620.1 (+2)	12 kDa	53974.9	51418.5	53231.8	74244.7	69272.7	74244.7	0.728433	0.000414878	XP_003593620.1	G7ISD9	9.57
beta-like galactosidase [Medicago truncatula]	XP_003589339.1	83 kDa	69754.6	71715.6	76862.9	91405.9	100721	107204	0.729404	0.0059047	XP_003589339.1	G7I5V0	8.62
plastocyanin-like domain protein [Medicago truncatula]	XP_013445500.1	30 kDa	77397.5	78478	78478	99334	112534	108701	0.731056	0.0018728	XP_013445500.1	A0A072TQN9	8.82
oxygen-evolving enhancer protein 2-1 [Medicago truncatula]	XP_003617328.1	29 kDa	120611	128375	128375	159147	171756	181549	0.736381	0.00297368	XP_003617328.1	G7KD12	9.08
peroxidase family protein [Medicago truncatula]	XP_003601028.1	35 kDa	69272.7	72214.5	71715.6	88906.4	102837	97289.7	0.737641	0.00367388	XP_003601028.1	G7J2Y6	9.26
RNA recognition motif [Medicago truncatula]	XP_013468900.1	57 kDa	48308.9	57052.4	49323.9	66450.8	74761.1	68319	0.738245	0.00808315	XP_013468900.1	A0A072VMA5	4.70
horseradish peroxidase-like protein [Medicago truncatula]	XP_003602461.1	34 kDa	277091	305328	307452	348307	431799	422913	0.739698	0.0208671	XP_003602461.1	G7J9S0	9.13
phosphoenolpyruvate carboxylase [Medicago truncatula]	XP_013443708.1	118 kDa	107204	110218	97289.7	141457	138545	145433	0.73974	0.00109168	XP_013443708.1	A0A072TLJ0	6.86
allantoinase [Medicago truncatula]	XP_003593522.1	55 kDa	167059	168221	168221	218913	231395	229797	0.740329	0.000116956	XP_003593522.1	A2Q4Q6	5.29
hypothetical protein MTR_2g435540 [Medicago truncatula]	XP_013463166.1	28 kDa	34636.4	34159.5	32541.7	51776.1	42939	41764.8	0.742509	0.0220624	XP_013463166.1	A0A072V6C1	5.26
phosphoenolpyruvate carboxylase [Medicago truncatula]	XP_003591856.1	72 kDa	158048	150562	150562	207105	209996	200050	0.74402	0.000168312	XP_003591856.1	G7I4Z4	5.36
acyl-peptide hydrolase-like protein [Medicago truncatula]	XP_003600065.1	81 kDa	58656.4	59475.2	63303.6	79573.5	80684.3	83529.6	0.744235	0.000360932	XP_003600065.1	G7IXL5	5.56
PLAT-plant-stress protein [Medicago truncatula]	XP_003601981.1	21 kDa	316095	358099	324982	443938	459594	434802	0.746582	0.00153291	XP_003601981.1	G7J3U7	4.83
polyketide cyclase/dehydrase and lipid transporter [Medicago truncatula]	XP_013445249.1	18 kDa	74761.1	71715.6	72716.7	94629.3	101421	97289.7	0.747233	0.000338716	XP_013445249.1	I3T217	5.44
phloem filament protein PP1 [Medicago truncatula]	XP_013454866.1	13 kDa	85284.7	75281.1	79023.8	114105	103552	102837	0.747563	0.00445571	XP_013454866.1	A0A072UGP9	7.03
nucleoredoxin, putative [Medicago truncatula]	XP_003603818.1	48 kDa	70728.3	69272.7	72716.7	90774.5	98647.9	94629.3	0.74887	0.000663886	XP_003603818.1	G7J5V1	5.03
glucan endo-1,3-beta-glucosidase [Medicago truncatula]	XP_003607315.1	36 kDa	131984	128375	125733	169391	180295	164759	0.750499	0.00098431	XP_003607315.1	G7JQL0	6.94
temperature-induced lipocalin [Medicago truncatula]	XP_003610372.1	19 kDa	1.0931e+06	1.05587e+06	992013	1.30897e+06	1.51407e+06	1.35513e+06	0.751762	0.00734967	XP_003610372.1	Q38JD9	5.43
phospholipid hydroperoxide glutathione peroxidase [Medicago truncatula]	XP_003630521.2	18 kDa	120611	120611	117313	155872	164759	155872	0.752429	0.000239775	XP_003630521.2	G7LI02	6.58
indole-3-acetaldehyde oxidase [Medicago truncatula]	XP_003617053.2	150 kDa	121450	124002	124864	165905	165905	160254	0.752575	4.59349e-05	XP_003617053.2	G7KHG0	6.31
DREPP plasma membrane protein [Medicago truncatula]	XP_013463310.1	24 kDa	71715.6	79023.8	77935.9	90147.5	106464	107204	0.752679	0.0140893	XP_013463310.1	B7FH09	4.93
red chlorophyll catabolite reductase, putative [Medicago truncatula]	XP_003617849.2	36 kDa	79023.8	79023.8	84695.6	106464	107204	108701	0.753	0.000187003	XP_003617849.2	G7KEI7	5.62
major intrinsic protein (MIP) family transporter [Medicago truncatula]	XP_003597235.1 (+1)	31 kDa	113317	110985	108701	130167	152664	159147	0.753436	0.0149774	XP_003597235.1	G7IRS0	7.64
UPF0451 C17orf61-like protein [Medicago truncatula]	XP_003616895.1 (+1)	12 kDa	86475.3	80127	73731.8	115698	93975.7	108701	0.75488	0.0243776	XP_003616895.1	G7KHB0	9.21
tyrosine kinase family protein [Medicago truncatula]	XP_003588777.2 (+2)	71 kDa	137588	128375	125733	185364	171756	161369	0.755457	0.00567967	XP_003588777.2	G7I717	8.15
VAMP-associated protein [Medicago truncatula]	XP_003608721.1	27 kDa	10369.1	8480.89	10369.1	14066.7	11585.2	12944	0.757048	0.0306427	XP_003608721.1	G7JIX5	8.53
exo-polyalpha-D-galacturonosidase-like protein [Medicago truncatula]	XP_003625193.1	54 kDa	72214.5	71715.6	83529.6	95950.3	101421	102837	0.757672	0.00525421	XP_003625193.1	G7KUF1	6.23
phospholipase A1 [Medicago truncatula]	XP_013449829.1	53 kDa	131984	131984	127488	170569	174154	169391	0.761417	3.89643e-05	XP_013449829.1	A0A072U2D6	6.58
UDP-glucosyltransferase family protein [Medicago truncatula]	XP_003594819.1	55 kDa	88906.4	83529.6	82379.6	116502	109457	108701	0.761417	0.00113685	XP_003594819.1	G7IMX5	5.90
electron transfer flavoprotein ubiquinone oxidoreductase [Medicago truncatula]	XP_013465449.1	43 kDa	11665.8	12590.1	12161.2	18053.6	15076.4	14664.1	0.761959	0.0261627	XP_013465449.1	A0A072VBT8	8.09
hypothetical protein MTR_2g080270 [Medicago truncatula]	XP_013464773.1	10 kDa	41189.8	45703	40342.1	60724.9	55492.3	50710.6	0.762215	0.0165974	XP_013464773.1	A0A072VBK6	9.92
aldo/keto reductase family oxidoreductase [Medicago truncatula]	XP_003626441.2	38 kDa	29532.2	26432	27175.1	36865.9	40905.3	31216	0.762836	0.0436953	XP_003626441.2	G7L1W1	5.64
triacylglycerol lipase, putative [Medicago truncatula]	XP_003590206.2	96 kDa	43237.6	41189.8	42939	54350.3	56658.3	55878.3	0.76319	0.000145017	XP_003590206.2	G7I787	5.17
phosphate-responsive 1 family protein [Medicago truncatula]	XP_003608450.1	32 kDa	244589	223513	201441	307452	296979	271388	0.764477	0.013859	XP_003608450.1	G7JCS2	9.09
transmembrane protein, putative [Medicago truncatula]	XP_003629700.1	19 kDa	25531.7	25355.3	24322.4	32995.9	32995.9	32316.9	0.765033	6.25252e-05	XP_003629700.1	G7LHY2	6.91
ENTH/VHS/GAT family protein [Medicago truncatula]	XP_003623549.1	80 kDa	22381.2	23493.9	22851.5	34397.1	28924.4	26432	0.765726	0.0418884	XP_003623549.1	G7KW31	6.05
serine carboxypeptidase S28 family protein [Medicago truncatula]	XP_003629354.1	51 kDa	45073.8	47314.7	46020.8	59064.4	61147.3	59475.2	0.770281	0.000111381	XP_003629354.1	G7LCZ9	5.10
mannosyl-oligosaccharide 1,2-alpha-mannosidase [Medicago truncatula]	XP_003593934.1	70 kDa	21173.9	21769.2	21469.5	31216	25709.3	26432	0.772728	0.0220232	XP_003593934.1	G7IPW7	6.22
plastocyanin-like domain protein [Medicago truncatula]	XP_013443841.1	21 kDa	258535	251465	228210	311744	329519	313912	0.772854	0.00253035	XP_013443841.1	B7FGK4	6.63
seed linoleate 9S-lipoxygenase [Medicago truncatula]	XP_003627185.1	98 kDa	74761.1	76862.9	80127	95287.5	99334	104273	0.775361	0.00179315	XP_003627185.1	G7LIY0	5.90
polyketide cyclase/dehydrase and lipid transporter [Medicago truncatula]	XP_003591334.1	25 kDa	24833.5	25888.1	26249.5	30362.4	36107.2	32768	0.775623	0.0124688	XP_003591334.1	G7IBT4	9.97
beta-like galactosidase [Medicago truncatula]	XP_003595162.1 (+1)	82 kDa	126607	131072	126607	163621	165905	165905	0.77566	2.45379e-05	XP_003595162.1	A2Q570	8.73
dihydroflavonol-4-reductase-like protein [Medicago truncatula]	XP_003593539.1 (+1)	38 kDa	124864	143431	145433	165905	189259	177813	0.776261	0.013378	XP_003593539.1	G7IPP5	6.26
NAD(P)H dehydrogenase B2 [Medicago truncatula]	XP_013455573.1 (+1)	61 kDa	73731.8	73222.5	75281.1	93975.7	92041.7	100025	0.776932	0.0010198	XP_013455573.1	A0A072UIL2	5.35
thylakoid lumenal 15 kDa protein [Medicago truncatula]	XP_013460714.1	23 kDa	66913.1	65991.8	67378.5	85877.9	85877.9	85877.9	0.777395	1.23421e-06	XP_013460714.1	A0A072V034	7.79
plastid lipid-associated protein [Medicago truncatula]	XP_003594155.1	34 kDa	54350.3	57052.4	59888.9	74761.1	73222.5	72214.5	0.777898	0.000758967	XP_003594155.1	Q2HTH4	4.91
bacteriochlorophyll synthase, putative [Medicago truncatula]	XP_013449185.1 (+1)	41 kDa	55492.3	56266.9	51418.5	73222.5	68794.2	67378.5	0.779281	0.00264819	XP_013449185.1	A0A072U0L0	7.61
glycoside hydrolase family 1 protein [Medicago truncatula]	XP_013459129.1	58 kDa	322737	305328	294927	358099	417090	408507	0.779754	0.0124339	XP_013459129.1	A0A072UU47	9.20
fatty acid hydroperoxide lyase [Medicago truncatula]	XP_003606860.1	54 kDa	26987.4	26987.4	27746.2	34159.5	35857.8	34636.4	0.780871	0.000173245	XP_003606860.1	Q7X9B3	6.16
glutathione S-transferase [Medicago truncatula]	XP_003617376.1	25 kDa	139509	153726	142441	197296	186653	172951	0.782324	0.00813308	XP_003617376.1	G7K3B0	6.18
sugar transporter [Medicago truncatula]	XP_003606724.2	52 kDa	125733	136638	136638	163621	170569	175365	0.783053	0.00178412	XP_003606724.2	G7JCG0	9.30
ATP-dependent zinc metalloprotease FTSH protein [Medicago truncatula]	XP_013463350.1	74 kDa	74761.1	72214.5	73222.5	90774.5	97966.4	92041.7	0.78423	0.000986156	XP_013463350.1	A0A072V7S2	6.06
LRR receptor-like kinase family protein [Medicago truncatula]	XP_003617085.2	110 kDa	43538.4	57052.4	51776.1	66913.1	65083.3	62000.8	0.785408	0.0295007	XP_003617085.2	G7K2X9	5.68
patellin-3 protein [Medicago truncatula]	XP_013461622.1	64 kDa	62866.3	62866.3	62432.1	81810.6	74761.1	82952.6	0.785577	0.00262123	XP_013461622.1	A0A072V1D5	4.79
alpha-galactosidase-like protein [Medicago truncatula]	XP_013461524.1	48 kDa	256749	258535	260333	311744	334118	341139	0.785833	0.00139126	XP_013461524.1	A0A072V0K8	5.93
caffeoyl-CoA O-methyltransferase [Medicago truncatula]	XP_003630654.1	26 kDa	33225.4	32093.6	27364.2	42055.3	40905.3	34877.3	0.786532	0.0427185	XP_003630654.1	G7LJL7	5.71
thioredoxin-like protein [Medicago truncatula]	XP_003611851.1 (+1)	29 kDa	99334	99334	94629.3	129267	131072	112534	0.786587	0.0122162	XP_003611851.1	G7K9G7	6.14
protein prenylyltransferase superfamily protein [Medicago truncatula]	XP_003602698.2	102 kDa	182812	229797	215899	269514	269514	256749	0.789805	0.0186717	XP_003602698.2	G7J2N4	5.58
plastid fibrillin [Medicago truncatula]	XP_003590829.1	30 kDa	55492.3	55109	57449.2	73222.5	71220.3	68319	0.789853	0.00073443	XP_003590829.1	G7I4U4	6.91
cytochrome b5-like heme/steroid-binding domain protein [Medicago truncatula]	XP_003627519.1 (+3)	16 kDa	28724.6	31000.4	29944.4	41189.8	34636.4	37640.5	0.790271	0.016726	XP_003627519.1	B7FGY0	4.83
glutathione S-transferase, amino-terminal domain protein [Medicago truncatula]	XP_013469188.1 (+3)	24 kDa	20594.9	20452.6	22073.1	26249.5	27364.2	26249.5	0.790361	0.000938659	XP_013469188.1	A0A072VNK7	5.99
aldo/keto reductase family oxidoreductase [Medicago truncatula]	XP_013459612.1 (+1)	40 kDa	115698	124864	117313	140479	159147	152664	0.791249	0.0069314	XP_013459612.1	A0A072UX32	8.98
fructose-1,6-bisphosphatase [Medicago truncatula]	XP_003608394.1	44 kDa	64633.7	65536	65991.8	84695.6	80684.3	82379.6	0.791742	0.000151323	XP_003608394.1	G7JV43	5.83
tripeptidyl peptidase II [Medicago truncatula]	XP_003592276.2	152 kDa	63303.6	65536	65991.8	80684.3	80127	84695.6	0.793589	0.000527199	XP_003592276.2	G7IAM4	5.98
ferritin [Medicago truncatula]	XP_003616685.1	28 kDa	32768	31216	32093.6	41476.3	39511.9	40063.5	0.793691	0.000351197	XP_003616685.1	G7K283	5.75
aldo/keto reductase family oxidoreductase [Medicago truncatula]	XP_003604924.1	34 kDa	167059	180295	164759	218913	221969	201441	0.797282	0.00564796	XP_003604924.1	G7JTF5	6.46
seed linoleate 9S-lipoxygenase [Medicago truncatula]	XP_003627196.1	97 kDa	62866.3	64633.7	65083.3	78478	81245.5	81810.6	0.797334	0.000187877	XP_003627196.1	G7LIZ2	6.21
dihydroorotate dehydrogenase family protein [Medicago truncatula]	XP_003619878.1	46 kDa	150562	150562	151609	179050	198668	189259	0.798506	0.0025684	XP_003619878.1	G7KQB6	7.05
heat shock protein 81-2 [Medicago truncatula]	XP_013452304.1	80 kDa	113317	110985	114105	137588	138545	147464	0.798886	0.000980306	XP_013452304.1	A0A072U9J1	4.96
leguminosin group578 secreted peptide [Medicago truncatula]	XP_003605978.2	16 kDa	18820.3	20171.1	20738.2	23987.6	26068.1	24662	0.799402	0.00394262	XP_003605978.2	G7JES0	6.07
fructosamine kinase [Medicago truncatula]	XP_013444949.1	36 kDa	131984	139509	144429	156956	185364	177813	0.799646	0.0197422	XP_013444949.1	A0A072TNA5	6.10
hypothetical protein MTR_4g087740 [Medicago truncatula]	XP_003608113.1	15 kDa	301124	313912	336442	425854	360590	402883	0.800014	0.0217781	XP_003608113.1	G7JPN5	4.90
seed maturation protein [Medicago truncatula]	XP_013447133.1	29 kDa	150562	148489	143431	176585	189259	186653	0.800879	0.00113914	XP_013447133.1	B7FIA7	9.02
senescence-associated protein [Medicago truncatula]	XP_013450874.1	66 kDa	38431.5	37122.3	36107.2	48308.9	44146.1	46663.3	0.802634	0.00271659	XP_013450874.1	A0A072U5B0	8.46
histone deacetylation protein Rxt3 [Medicago truncatula]	XP_013468814.1	94 kDa	86475.3	85284.7	85877.9	104998	105728	110218	0.802751	0.000224677	XP_013468814.1	A0A072VMP0	7.87
import inner membrane translocase subunit TIM22 [Medicago truncatula]	XP_003617683.1	21 kDa	619180	565826	645474	811370	696614	767603	0.8044	0.0220829	XP_003617683.1	G7K4C7	8.84
pfkB family carbohydrate kinase [Medicago truncatula]	XP_013456308.1	35 kDa	39239	37902.4	37902.4	47314.7	46987.8	48644.9	0.804798	0.000160497	XP_013456308.1	A0A072UKS2	5.17
receptor-like kinase [Medicago truncatula]	XP_003596253.2	68 kDa	95950.3	93975.7	92681.9	118129	116502	116502	0.804845	3.11012e-05	XP_003596253.2	G7IQY3	8.21
GDSL-like lipase/acylhydrolase [Medicago truncatula]	XP_003626493.1	40 kDa	28526.2	29532.2	28329.2	34397.1	34636.4	38166	0.805858	0.00552449	XP_003626493.1	G7L2Y7	8.66
aldo/keto reductase family oxidoreductase [Medicago truncatula]	XP_003626438.1	38 kDa	182812	189259	186653	220436	239555	233005	0.806243	0.00163406	XP_003626438.1	G7L1V8	6.13
ATP-dependent Clp protease [Medicago truncatula]	XP_003611217.1	26 kDa	411348	360590	341139	479111	466010	434802	0.806623	0.0227719	XP_003611217.1	G7KG47	9.16
UDP-glucosyltransferase family protein [Medicago truncatula]	XP_003608449.1	55 kDa	253214	263967	267652	294927	343512	334118	0.806979	0.0156285	XP_003608449.1	G7JCS1	5.62
calcium-dependent lipid-binding (CaLB domain) family protein [Medicago truncatula]	XP_003589656.1	19 kDa	35857.8	34877.3	37902.4	48308.9	39786.7	46341	0.808095	0.0343548	XP_003589656.1	G7I9Z6	6.59
glutathione gamma-glutamylcysteinyltransferase [Medicago truncatula]	XP_013449921.1	55 kDa	20594.9	20311.4	22851.5	25709.3	26249.5	26801	0.809522	0.00441396	XP_013449921.1	A0A072U2N3	5.54
FAD-binding berberine family protein [Medicago truncatula]	XP_013457300.1	129 kDa	87682.4	92681.9	100721	118950	114105	114105	0.80967	0.00593774	XP_013457300.1	A0A072UPP4	8.64
amine oxidase [Medicago truncatula]	XP_013457216.1	52 kDa	111757	111757	107950	134757	136638	137588	0.810455	6.97299e-05	XP_013457216.1	A0A072UNG5	6.91
DS12 from 2D-PAGE of leaf protein, putative [Medicago truncatula]	XP_013470279.1 (+1)	28 kDa	71220.3	68319	69272.7	87076.8	85284.7	84695.6	0.812318	0.000133957	XP_013470279.1	A0A072VRB6	4.98
nuclear transport factor 2 (NTF2) family protein [Medicago truncatula]	XP_013447749.1	25 kDa	23170.5	21321.2	23657.3	25355.3	30573.6	27939.1	0.812574	0.0346802	XP_013447749.1	A0A072TWG4	7.67
PPR containing plant-like protein [Medicago truncatula]	XP_003588687.1	67 kDa	108701	100721	109457	131984	118950	141457	0.812654	0.0259929	XP_003588687.1	G7I6B3	9.05
cinnamyl alcohol dehydrogenase [Medicago truncatula]	XP_003628601.1 (+2)	36 kDa	20882.4	17682.1	22693.6	23987.6	26432	24833.5	0.814028	0.0459221	XP_003628601.1	G7LEN2	5.68
trehalase [Medicago truncatula]	XP_013447258.1 (+3)	63 kDa	111757	107950	104998	133826	132902	131984	0.814384	0.000261753	XP_013447258.1	A0A072U621	6.35
aldo/keto reductase family oxidoreductase [Medicago truncatula]	XP_003621701.1	38 kDa	35610.1	37122.3	37640.5	43538.4	45387.3	46341	0.815967	0.00125897	XP_003621701.1	A2Q5B6	5.60
enoyl-(acyl carrier) reductase [Medicago truncatula]	XP_013449698.1	27 kDa	92041.7	85877.9	89524.8	106464	111757	109457	0.816184	0.00103987	XP_013449698.1	A0A072U2V3	6.76
All-trans-retinol 13,14-reductase [Medicago truncatula]	XP_013458731.1	63 kDa	69272.7	74244.7	73222.5	88292.3	86475.3	90774.5	0.816217	0.00115601	XP_013458731.1	A0A072UUM0	6.58
spermidine hydroxycinnamoyl transferase [Medicago truncatula]	XP_003610074.1	51 kDa	138545	142441	151609	179050	179050	171756	0.816441	0.002089	XP_003610074.1	G7JUC6	6.10
glutathione S-transferase, amino-terminal domain protein [Medicago truncatula]	XP_003628404.1 (+1)	26 kDa	114898	110985	121450	146445	145433	132902	0.817676	0.00831817	XP_003628404.1	G7LB15	5.26
mitotic phosphoprotein N' end (MPPN) family protein [Medicago truncatula]	XP_003597693.1	36 kDa	21027.6	20031.7	20171.1	27554.5	23493.9	23821.9	0.81782	0.0273907	XP_003597693.1	G7IUM0	9.16
hypothetical protein MTR_4g129320 [Medicago truncatula]	XP_003610222.1	16 kDa	191901	182812	181549	237901	233005	208545	0.818693	0.013092	XP_003610222.1	G7JEA5	10.11
selenium-binding-like protein [Medicago truncatula]	XP_003601694.1	54 kDa	138545	133826	132902	171756	168221	154795	0.819111	0.00543408	XP_003601694.1	A0A072V0B0	5.66
2-oxoglutarate/malate translocator [Medicago truncatula]	XP_013456179.1	59 kDa	57848.8	49667	52864.1	65991.8	66450.8	63303.6	0.819325	0.0101979	XP_013456179.1	A0A072UWF8	9.58
cellulose synthase-like protein A1 [Medicago truncatula]	XP_003606273.1 (+2)	63 kDa	11665.8	11828.7	10085.5	13873.1	13873.1	13216	0.819781	0.0146308	XP_003606273.1	G7JM38	9.01
uncoupling protein [Medicago truncatula]	XP_013449088.1	32 kDa	48983.2	46663.3	46987.8	59064.4	58656.4	56266.9	0.819796	0.000771693	XP_013449088.1	A0A072UB99	9.48
SPFH/band 7/PHB domain membrane-associated family protein [Medicago truncatula]	XP_013450931.1	31 kDa	163621	155872	156956	191901	193235	195933	0.819952	0.000206471	XP_013450931.1	A0A072U6I0	5.29
transmembrane protein, putative [Medicago truncatula]	XP_003608510.1	36 kDa	74761.1	75804.7	84695.6	89524.8	91405.9	105728	0.820702	0.0463528	XP_003608510.1	G7JE06	6.23
sesquiterpene synthase [Medicago truncatula]	XP_013451981.1	65 kDa	15936	16728.3	14972.2	21027.6	18561.2	18433	0.82101	0.0245911	XP_013451981.1	A0A072U8B8	5.00
plastid lipid-associated protein [Medicago truncatula]	XP_003594154.1	34 kDa	75281.1	75281.1	74244.7	88906.4	95950.3	88906.4	0.821173	0.00234364	XP_003594154.1	Q2HTH3	4.45
cinnamyl-alcohol dehydrogenase-like protein [Medicago truncatula]	XP_003598002.1 (+1)	36 kDa	52864.1	52136.3	50710.6	63743.9	64633.7	61147.3	0.821586	0.000768387	XP_003598002.1	G7IYC1	7.07
transducin/WD-like repeat-protein [Medicago truncatula]	XP_013450245.1	50 kDa	256749	263967	241222	334118	313912	279018	0.821897	0.0343011	XP_013450245.1	A0A072U548	8.73
phosphoribulokinase/uridine kinase family protein [Medicago truncatula]	XP_013449826.1 (+1)	34 kDa	47975.2	49323.9	44146.1	59888.9	54350.3	57848.8	0.821936	0.0103494	XP_013449826.1	A0A072U2E0	8.29
hypothetical protein MTR_7g019180 [Medicago truncatula]	XP_013447761.1	47 kDa	174154	169391	171756	233005	197296	195933	0.822857	0.0388783	XP_013447761.1	A0A072TXG6	7.29
auxin-induced in root cultures protein, putative [Medicago truncatula]	XP_003626890.1	25 kDa	88292.3	82379.6	87682.4	102837	102127	108701	0.823665	0.00277038	XP_003626890.1	G7LEE2	8.50
glycoside hydrolase family 20 domain protein [Medicago truncatula]	XP_013447851.1	64 kDa	83529.6	79023.8	82952.6	94629.3	100025	102837	0.825255	0.00343499	XP_013447851.1	A0A072TYG8	5.63
betaine aldehyde dehydrogenase [Medicago truncatula]	XP_013461050.1 (+1)	54 kDa	114105	114898	114105	136638	137588	141457	0.825408	8.58e-05	XP_013461050.1	A0A072UZ53	5.53
3-dehydroquinate synthase [Medicago truncatula]	XP_003612212.1	48 kDa	79023.8	75281.1	74761.1	90147.5	91405.9	95950.3	0.825452	0.0018845	XP_003612212.1	G7JXJ9	6.56
hypothetical protein MTR_1g059660 [Medicago truncatula]	XP_013467963.1	21 kDa	165905	171756	177813	207105	207105	209996	0.825809	0.00053012	XP_013467963.1	I3SI25	8.86
regulator of ribonuclease activity protein A [Medicago truncatula]	XP_013462438.1	18 kDa	453266	411348	422913	520666	535304	502931	0.825919	0.00441439	XP_013462438.1	A0A072V558	5.52
lipid transfer protein [Medicago truncatula]	XP_003601770.1	20 kDa	42642.4	46987.8	46663.3	50360.3	56658.3	57848.8	0.826685	0.0246048	XP_003601770.1	G7JBG6	7.72
1-aminocyclopropane-1-carboxylate oxidase-like protein [Medicago truncatula]	XP_013458217.1	41 kDa	59475.2	55878.3	58656.4	72214.5	65536	72716.7	0.826779	0.00896085	XP_013458217.1	A0A072UT40	5.87
HAD-family hydrolase IIA [Medicago truncatula]	XP_003608097.1	34 kDa	150562	129267	143431	177813	165905	168221	0.82678	0.0150789	XP_003608097.1	G7JNP6	5.87
RAP annotation release 2, galactose-binding-like domain protein [Medicago truncatula]	XP_003590247.2	25 kDa	78478	77397.5	76332	92681.9	90147.5	97966.4	0.826962	0.00245577	XP_003590247.2	G7I7C8	8.84
acetyl-CoA carboxylase, putative [Medicago truncatula]	XP_003590600.1	82 kDa	81245.5	77935.9	76332	100025	91405.9	93326.6	0.827067	0.00533914	XP_003590600.1	G7IDL5	6.36
hypothetical protein MTR_3g451630 [Medicago truncatula]	XP_013459699.1	17 kDa	577716	539028	517070	654485	687024	632191	0.827793	0.00893887	XP_013459699.1	A0A072V6C8	6.03
lactoylglutathione lyase-like protein [Medicago truncatula]	XP_003630757.1	39 kDa	57449.2	57848.8	57848.8	67847.1	72716.7	68319	0.828918	0.00156556	XP_003630757.1	G7L865	6.56
LRR receptor-like kinase [Medicago truncatula]	XP_003598256.1	53 kDa	68319	66913.1	69272.7	80684.3	82952.6	82952.6	0.829333	0.000162259	XP_003598256.1	G7IYL0	8.84
glyoxysomal fatty acid beta-oxidation MFP-A protein [Medicago truncatula]	XP_003609695.2	79 kDa	47314.7	43237.6	41764.8	56658.3	52864.1	50012.5	0.829393	0.0233875	XP_003609695.2	G7JLJ7	9.19
acetate-CoA ligase [Medicago truncatula]	XP_003624558.1	84 kDa	81810.6	76862.9	79023.8	97966.4	95287.5	93326.6	0.829426	0.00115356	XP_003624558.1	G7KYC5	6.74
myosin heavy chain-like protein, putative [Medicago truncatula]	XP_013460828.1	225 kDa	29125.6	32768	33225.4	38698.8	35610.1	40342.1	0.829639	0.0265764	XP_013460828.1	A0A072UZB2	5.06
thioredoxin [Medicago truncatula]	XP_003593373.1	14 kDa	94629.3	93975.7	85284.7	104998	114105	110985	0.82975	0.00964296	XP_003593373.1	B7FIZ6	4.63
glutathione S-transferase tau [Medicago truncatula]	XP_013468271.1 (+1)	27 kDa	25180.2	25888.1	27746.2	28526.2	33225.4	33225.4	0.829826	0.0365585	XP_013468271.1	A0A072VLL6	5.42
50S ribosomal protein L17 [Medicago truncatula]	XP_013460500.1	24 kDa	93975.7	88292.3	87076.8	76332	76332	71715.6	1.2004	0.00464997	XP_013460500.1	A0A072UXJ8	11.46
60S ribosomal protein L23a-2 [Medicago truncatula]	XP_003606611.1	17 kDa	256749	260333	260333	200050	226633	220436	1.20135	0.0058864	XP_003606611.1	G7JTN9	10.20
glucose-1-phosphate adenylyltransferase family protein [Medicago truncatula]	XP_003601480.1	56 kDa	168221	170569	171756	133826	149522	141457	1.20184	0.00355127	XP_003601480.1	G7J834	6.13
50S ribosomal protein L19-2 [Medicago truncatula]	XP_003611376.1	25 kDa	155872	150562	153726	122295	131984	128375	1.20255	0.00130983	XP_003611376.1	B7FKU8	9.34
50S ribosomal protein L21 [Medicago truncatula]	XP_013469523.1	24 kDa	200050	198668	198668	161369	170569	164759	1.20272	0.000249908	XP_013469523.1	A0A072VPH5	9.56
hypothetical protein MTR_1g102880 [Medicago truncatula]	XP_013469756.1 (+1)	35 kDa	50012.5	53974.9	53231.8	45073.8	43841.2	41764.8	1.20309	0.00468948	XP_013469756.1	A0A072VP42	4.70
aldo/keto reductase family oxidoreductase [Medicago truncatula]	XP_003608332.1	34 kDa	102127	94629.3	97966.4	83529.6	80127	81245.5	1.20343	0.00224882	XP_003608332.1	G7JTZ5	5.44
DUF3411 domain protein [Medicago truncatula]	XP_013443444.1	41 kDa	144429	130167	138545	126607	109457	107204	1.20355	0.0345063	XP_013443444.1	A0A072TIU5	7.71
acetate/butyrate-CoA ligase AAE7, peroxisomal protein [Medicago truncatula]	XP_003609738.1	62 kDa	151609	143431	140479	134757	115698	110985	1.20496	0.036599	XP_003609738.1	G7JMS0	8.78
aldose 1-epimerase family protein [Medicago truncatula]	XP_003612039.1	34 kDa	614903	606438	619180	489178	524288	513498	1.20535	0.000693839	XP_003612039.1	G7KEX7	6.39
GC-rich sequence DNA-binding factor, putative [Medicago truncatula]	XP_003610832.1	99 kDa	79573.5	75804.7	80684.3	68319	65083.3	62432.1	1.20542	0.00400178	XP_003610832.1	G7K6F2	5.94
S-adenosylmethionine synthase-like protein [Medicago truncatula]	XP_013463713.1	43 kDa	119778	117313	118129	95287.5	99334	100025	1.20558	0.000253531	XP_013463713.1	A0A072V8Q4	5.77
phosphogluco-mutase [Medicago truncatula]	XP_003592358.1 (+1)	69 kDa	105728	105728	108701	87076.8	90147.5	88292.3	1.20579	0.000166533	XP_003592358.1	G7IC40	5.84
single-stranded nucleic acid-binding protein R3H [Medicago truncatula]	XP_003591774.1	56 kDa	417090	394591	386471	338783	336442	318294	1.20597	0.00369461	XP_003591774.1	G7I367	7.32
30S ribosomal protein S15 [Medicago truncatula]	XP_003604158.1 (+1)	11 kDa	95287.5	94629.3	101421	69754.6	85284.7	86475.3	1.2063	0.0458641	XP_003604158.1	G7JVL8	10.41
LRR receptor-like kinase family protein [Medicago truncatula]	XP_013470080.1	42 kDa	431799	408507	383801	324982	350730	338783	1.20662	0.0113131	XP_013470080.1	A0A072VRP7	8.88
DUF1777 family protein [Medicago truncatula]	XP_003610094.1	22 kDa	65083.3	69272.7	68794.2	50710.6	57848.8	59475.2	1.20898	0.0175099	XP_003610094.1	G7JVD2	10.88
60S ribosomal protein L5-2 [Medicago truncatula]	XP_013444706.1	35 kDa	204253	202842	197296	158048	171756	169391	1.21073	0.00177192	XP_013444706.1	B7FJX5	9.06
legume lectin beta domain protein [Medicago truncatula]	XP_013459894.1	28 kDa	863598	817013	839983	668237	721180	691802	1.21111	0.00198652	XP_013459894.1	A0A072V711	5.89
60S ribosomal protein L3B [Medicago truncatula]	XP_003592084.2	45 kDa	146445	143431	139509	118950	118950	116502	1.21157	0.000322927	XP_003592084.2	G7IBY1	10.18
heat shock cognate 70 kDa protein [Medicago truncatula]	XP_003622010.1	69 kDa	170569	193235	197296	160254	143431	159147	1.21232	0.0299917	XP_003622010.1	G7L008	7.04
elongation factor Ts protein [Medicago truncatula]	XP_003620654.1	115 kDa	159147	162491	163621	130167	137588	131984	1.21394	0.000396904	XP_003620654.1	G7KPU0	4.77
heat shock 70 kDa protein [Medicago truncatula]	XP_003608351.1	72 kDa	79573.5	76862.9	75804.7	63303.6	62866.3	65083.3	1.21431	0.000479092	XP_003608351.1	G7JU14	5.87
50S ribosomal protein L2 [Medicago truncatula]	XP_003606061.1	44 kDa	176585	171756	180295	145433	142441	146445	1.21716	0.000333516	XP_003606061.1	G7JH62	10.72
thylakoid soluble phosphoprotein TSP9 protein [Medicago truncatula]	XP_013460172.1	10 kDa	217401	207105	217401	175365	176585	175365	1.21731	0.000381115	XP_013460172.1	I3SG71	9.85
RNA-binding (RRM/RBD/RNP motif) family protein [Medicago truncatula]	XP_003599052.1	26 kDa	237901	233005	233005	190575	194579	191901	1.21983	3.03309e-05	XP_003599052.1	G7J1T1	9.47
acetolactate synthase, small subunit [Medicago truncatula]	XP_003629945.1	52 kDa	125733	116502	121450	104998	97289.7	95287.5	1.22216	0.00522118	XP_003629945.1	G7L8T1	8.78
porphobilinogen deaminase [Medicago truncatula]	XP_003607331.1	40 kDa	176585	171756	169391	144429	143431	135694	1.22235	0.000835014	XP_003607331.1	G7JQM6	6.96
RNA recognition motif [Medicago truncatula]	XP_003609565.1	36 kDa	155872	159147	149522	124864	130167	124864	1.22281	0.00106658	XP_003609565.1	G7JJ12	11.26
eukaryotic-type carbonic anhydrase [Medicago truncatula]	XP_013467984.1 (+1)	28 kDa	71715.6	69754.6	73731.8	58251.2	57848.8	59888.9	1.22282	0.000561358	XP_013467984.1	A0A072VK70	7.19
Kunitz type trypsin inhibitor / miraculin [Medicago truncatula]	XP_003620169.1	22 kDa	121450	120611	124864	96617.7	99334	103552	1.22511	0.000724868	XP_003620169.1	G7KKP1	8.86
UDP-glucosyltransferase family protein [Medicago truncatula]	XP_013451827.1	56 kDa	119778	112534	109457	85877.9	102127	90774.5	1.22595	0.0211676	XP_013451827.1	G8A0S4	5.71
transmembrane protein, putative [Medicago truncatula]	XP_013448898.1	14 kDa	146445	143431	130167	111757	127488	102837	1.2279	0.0414355	XP_013448898.1	I3TAB7	9.33
biotin/lipoyl attachment domain protein [Medicago truncatula]	XP_003601001.1	29 kDa	271388	267652	260333	217401	220436	212927	1.22836	0.000223797	XP_003601001.1	G7J2E7	7.68
ribosomal protein S24e family protein, putative [Medicago truncatula]	XP_013451415.1	25 kDa	122295	124864	122295	110218	96617.7	93326.6	1.23084	0.0116239	XP_013451415.1	A0A072UI29	9.42
caffeoyl-CoA 3-O-methyltransferase [Medicago truncatula]	XP_003607927.1	28 kDa	62866.3	62000.8	65083.3	47975.2	50012.5	56266.9	1.23141	0.011022	XP_003607927.1	G7JK14	5.42
stem 28 kDa glycoprotein [Medicago truncatula]	XP_003627058.1	30 kDa	168221	165905	158048	133826	134757	131072	1.2315	0.000705912	XP_003627058.1	G7LGQ4	6.27
1,4-dihydroxy-2-naphthoyl-CoA synthase [Medicago truncatula]	XP_013446016.1	36 kDa	126607	123145	128375	100721	105728	100025	1.2338	0.000539535	XP_013446016.1	A0A072TT65	7.13
hypothetical protein MTR_5g091560 [Medicago truncatula]	XP_003617436.2	34 kDa	36865.9	37380.5	35857.8	32316.9	28526.2	28329.2	1.23474	0.00706333	XP_003617436.2	G7KD67	5.47
3-oxo-delta(4,5)-steroid 5-beta-reductase-like protein [Medicago truncatula]	XP_013461751.1	44 kDa	149522	123145	124864	109457	107204	104998	1.23588	0.0426003	XP_013461751.1	G8A2B2	5.47
NAD(P)-binding rossmann-fold protein [Medicago truncatula]	XP_013444899.1 (+1)	32 kDa	78478	82952.6	82379.6	69272.7	69272.7	58656.4	1.23635	0.0150975	XP_013444899.1	A0A072TN70	5.43
nitrilase/nitrile hydratase NIT4A-like protein [Medicago truncatula]	XP_013455790.1	38 kDa	78478	85284.7	92681.9	62866.3	70728.3	73731.8	1.23691	0.0350959	XP_013455790.1	A0A072UKA3	5.26
cysteine protease inhibitor cystatin [Medicago truncatula]	XP_003599710.2	11 kDa	269514	275177	277091	228210	217401	217401	1.23947	0.000241559	XP_003599710.2	I3S5L6	6.28
40S ribosomal protein S11-1 [Medicago truncatula]	XP_003589042.1	18 kDa	706338	736334	726196	535304	614903	598089	1.24056	0.0055459	XP_003589042.1	G7IBA9	10.48
pterin-4-alpha-carbinolamine dehydratase [Medicago truncatula]	XP_003611979.2	21 kDa	194579	180295	193235	155872	152664	148489	1.24306	0.00181492	XP_003611979.2	G7KDI6	8.63
40S ribosomal S8-like protein [Medicago truncatula]	XP_013448528.1	25 kDa	353169	360590	373306	277091	313912	282913	1.2439	0.00522943	XP_013448528.1	B7FMW0	10.37
peroxisome biogenesis protein [Medicago truncatula]	XP_003608711.1	28 kDa	36107.2	39786.7	38698.8	28526.2	31872	31651.8	1.2449	0.0080842	XP_003608711.1	G7JIW5	4.60
magnesium-protoporphyrin IX monomethyl ester cyclase [Medicago truncatula]	XP_003624856.1	47 kDa	57052.4	57848.8	58656.4	45387.3	46987.8	46987.8	1.24536	8.63063e-05	XP_003624856.1	G7L4R0	8.80
nucleoside diphosphate kinase-like protein [Medicago truncatula]	XP_013447193.1	25 kDa	331810	305328	329519	265803	260333	249728	1.24591	0.00279549	XP_013447193.1	A0A072U5V1	8.82
ubiquitin-fold modifier-conjugating enzyme [Medicago truncatula]	XP_003603682.1	20 kDa	54350.3	50710.6	53974.9	39511.9	40622.7	47314.7	1.24784	0.0174868	XP_003603682.1	G7J434	7.64
60S ribosomal L4-like protein [Medicago truncatula]	XP_003590168.1	45 kDa	21769.2	21920.6	21469.5	18951.2	17318.2	15936	1.24813	0.00805106	XP_003590168.1	G7I6N5	10.44
valyl-tRNA synthetase/valine-tRNA ligase [Medicago truncatula]	XP_013451528.1	112 kDa	120611	118129	125733	96617.7	97289.7	97966.4	1.24873	0.000440262	XP_013451528.1	A0A072U849	6.12
5'-adenylylsulfate reductase [Medicago truncatula]	XP_013462840.1	52 kDa	102127	102127	102837	88906.4	79023.8	77935.9	1.24901	0.00430013	XP_013462840.1	A0A072V4H5	6.70
tryptophan synthase beta type 2 [Medicago truncatula]	XP_003600046.1	45 kDa	234625	204253	207105	181549	170569	164759	1.24978	0.0166564	XP_003600046.1	G7IXJ6	6.06
60S ribosomal L4-like protein [Medicago truncatula]	XP_003612449.1	45 kDa	18820.3	21618.8	19893.4	16046.8	15716.6	16498	1.25012	0.00893143	XP_003612449.1	B7FHR0	10.40
chaperonin-like RbcX protein [Medicago truncatula]	XP_003600478.1	26 kDa	3743.05	4389.98	3983.99	3326.99	3213.66	3147.52	1.2507	0.0144619	XP_003600478.1	G7J266	8.89
30S ribosomal protein S2 [Medicago truncatula]	XP_003606031.2	27 kDa	443938	414209	402883	327242	345901	334118	1.25194	0.00322033	XP_003606031.2	S4SZI8	9.53
NAD(P)-binding rossmann-fold protein [Medicago truncatula]	XP_013444062.1	36 kDa	322737	320508	318294	236257	265803	265803	1.25223	0.0028898	XP_013444062.1	G7ZVT6	8.23
ribosomal protein L7Ae/L30e/S12e/Gadd45 family protein [Medicago truncatula]	XP_013456527.1	29 kDa	417090	402883	419991	322737	311744	355626	1.25235	0.0042225	XP_013456527.1	I3T063	10.19
co-chaperone GrpE family protein [Medicago truncatula]	XP_013459897.1	34 kDa	127488	110218	118950	93326.6	90774.5	100025	1.25527	0.013229	XP_013459897.1	A0A072UXX1	5.43
ribosomal L22e family protein [Medicago truncatula]	XP_003591158.1	14 kDa	284881	299044	309590	220436	251465	239555	1.2559	0.00623864	XP_003591158.1	G7I8Q9	9.47
60S ribosomal protein L27a-3 [Medicago truncatula]	XP_003613127.2	17 kDa	100721	93975.7	96617.7	80127	75281.1	76332	1.25707	0.00126523	XP_003613127.2	G7JYX5	10.71
uroporphyrinogen decarboxylase [Medicago truncatula]	XP_003601037.1	43 kDa	102127	102837	107204	81810.6	83529.6	82952.6	1.25726	0.000215917	XP_003601037.1	B7FIJ3	7.74
cinnamoyl-CoA reductase-like protein [Medicago truncatula]	XP_003615816.1	35 kDa	162491	139509	145433	129267	108701	117313	1.25938	0.0280087	XP_003615816.1	G7KEC3	5.82
GDSL-like lipase/acylhydrolase [Medicago truncatula]	XP_013441744.1	40 kDa	54728.3	53974.9	54728.3	42642.4	44762.4	42347.8	1.25956	0.000150314	XP_013441744.1	A0A072TE00	8.96
50S ribosomal protein L29 [Medicago truncatula]	XP_013446796.1	19 kDa	237901	237901	234625	170569	198668	194579	1.26003	0.00521398	XP_013446796.1	A0A072TVC3	10.16
caffeoyl-CoA 3-O-methyltransferase [Medicago truncatula]	XP_003620871.1	27 kDa	45387.3	45387.3	45703	37122.3	35119.9	35857.8	1.26251	9.09476e-05	XP_003620871.1	G7KJ71	5.35
serine carboxypeptidase-like protein [Medicago truncatula]	XP_003597272.1	57 kDa	101421	97289.7	100025	78478	79573.5	78478	1.263	8.16245e-05	XP_003597272.1	G7IU67	5.13
Cu/Zn-superoxide dismutase copper chaperone [Medicago truncatula]	XP_003608775.1	34 kDa	154795	146445	141457	124002	117313	108701	1.26479	0.00633792	XP_003608775.1	G7JK60	5.57
beta-galactosidase-like protein [Medicago truncatula]	XP_003597217.1 (+2)	91 kDa	28133.5	27939.1	28724.6	22536.9	22073.1	22381.2	1.2658	2.63606e-05	XP_003597217.1	G7IRQ2	7.19
plastid developmental protein DAG [Medicago truncatula]	XP_013467069.1	25 kDa	32768	37122.3	40905.3	27364.2	28724.6	31433.2	1.26592	0.0423383	XP_013467069.1	I3S5G0	8.56
protoporphyrin IX magnesium chelatase subunit ChlD [Medicago truncatula]	XP_003610971.1	83 kDa	160254	148489	158048	118950	125733	124002	1.2661	0.00139478	XP_003610971.1	G7K9A4	5.55
cell division FtsZ-like protein [Medicago truncatula]	XP_003625812.1	52 kDa	97966.4	95950.3	96617.7	78478	74244.7	76332	1.26841	0.000112495	XP_003625812.1	G7L633	6.22
MazG nucleotide pyrophosphohydrolase domain protein [Medicago truncatula]	XP_003622781.1	15 kDa	102837	101421	103552	81810.6	81810.6	79023.8	1.26856	4.17045e-05	XP_003622781.1	G7KY22	4.81
homeobox domain protein [Medicago truncatula]	XP_003603420.1	37 kDa	290867	277091	279018	220436	223513	223513	1.26895	0.000173432	XP_003603420.1	G7JB43	5.20
60S acidic ribosomal protein P0-1 [Medicago truncatula]	XP_003603496.1	34 kDa	73731.8	75804.7	74761.1	53602	64633.7	58251.2	1.2709	0.00805044	XP_003603496.1	G7JC94	5.22
60S ribosomal protein L32-1 [Medicago truncatula]	XP_013447508.1 (+1)	16 kDa	214408	217401	215899	165905	172951	168221	1.27734	3.11422e-05	XP_013447508.1	A0A072TVQ4	10.66
RALF-like protein [Medicago truncatula]	XP_003622081.1	19 kDa	141457	138545	136638	100025	116502	108701	1.28107	0.00356233	XP_003622081.1	B7FIQ2	9.28
S-adenosylmethionine synthase-like protein [Medicago truncatula]	XP_013468134.1	43 kDa	185364	171756	163621	139509	137588	129267	1.28146	0.0057455	XP_013468134.1	A0A072VKL5	6.47
60S ribosomal L34-like protein [Medicago truncatula]	XP_003613762.1 (+2)	14 kDa	260333	262144	253214	204253	205674	194579	1.28318	0.000208475	XP_003613762.1	G7KF74	11.67
zinc finger C-x8-C-x5-C-x3-H type family protein [Medicago truncatula]	XP_013467665.1	31 kDa	44762.4	45073.8	48644.9	34397.1	35610.1	37902.4	1.28331	0.00322419	XP_013467665.1	A0A072VIQ3	9.47
1-aminocyclopropane-1-carboxylate oxidase [Medicago truncatula]	XP_003601593.1	36 kDa	249728	258535	262144	218913	215899	163621	1.28737	0.035242	XP_003601593.1	G7J9K5	5.24
glutathione S-transferase, amino-terminal domain protein [Medicago truncatula]	XP_003623200.1	24 kDa	152664	134757	135694	112534	107204	108701	1.28826	0.006374	XP_003623200.1	G7L6H4	6.00
60S ribosomal L13-like protein [Medicago truncatula]	XP_003626150.1 (+1)	24 kDa	100721	99334	98647.9	74244.7	79023.8	78478	1.28892	0.000164284	XP_003626150.1	G7KWF6	10.93
ribosomal protein L16 (chloroplast) [Medicago truncatula]	YP_001381692.1	16 kDa	131072	129267	130167	97966.4	101421	102127	1.29515	2.82597e-05	YP_001381692.1	UPI0001596B85	NF
aldo/keto reductase family oxidoreductase [Medicago truncatula]	XP_013441999.1	36 kDa	47643.8	48644.9	48644.9	38431.5	36107.2	37122.3	1.29798	0.000122344	XP_013441999.1	A0A072TEP5	5.40
alpha-glucosidase [Medicago truncatula]	XP_003614705.1	103 kDa	132902	124002	123145	93975.7	96617.7	97289.7	1.32015	0.000722971	XP_003614705.1	G7JXA7	6.28
50S ribosomal protein L3P [Medicago truncatula]	XP_003604074.1	30 kDa	95287.5	90774.5	94629.3	68794.2	72716.7	70728.3	1.32252	0.000226197	XP_003604074.1	G7J8L6	10.54
high mobility group (HMG)-box protein [Medicago truncatula]	XP_003623293.1	19 kDa	469251	506429	492581	313912	402883	391866	1.32436	0.0162434	XP_003623293.1	G7KS90	5.02
polygalacturonase inhibitor [Medicago truncatula]	XP_013448102.1	40 kDa	195933	201441	202842	160254	154795	137588	1.32604	0.00233583	XP_013448102.1	A0A072TXA1	8.19
magnesium-chelatase subunit ChlI [Medicago truncatula]	XP_003593716.1	46 kDa	106464	104998	102837	79023.8	80127	77397.5	1.32869	3.94809e-05	XP_003593716.1	G7IK85	5.52
aspartic proteinase nepenthesin-like protein [Medicago truncatula]	XP_013466887.1	46 kDa	56658.3	53231.8	48308.9	43538.4	38698.8	36611.3	1.3311	0.0144791	XP_013466887.1	A0A072VHP3	8.98
gamma-glutamylhydrolase [Medicago truncatula]	XP_003596308.1	38 kDa	193235	185364	191901	150562	140479	134757	1.33983	0.000763183	XP_003596308.1	G7ITE1	5.92
60S ribosomal protein L36 [Medicago truncatula]	XP_003592267.1 (+2)	12 kDa	221969	202842	202842	146445	168221	153726	1.34002	0.00418956	XP_003592267.1	G7IAL7	11.47
ferredoxin-nitrite reductase [Medicago truncatula]	XP_003607969.1	65 kDa	75281.1	72214.5	69754.6	54350.3	54728.3	52864.1	1.34152	0.000407286	XP_003607969.1	G7JL79	6.47
saccharopine dehydrogenase [Medicago truncatula]	XP_003607310.2	46 kDa	74244.7	75281.1	80684.3	58656.4	55492.3	57052.4	1.34468	0.000858565	XP_003607310.2	G7JQK5	6.93
60S ribosomal L21-like protein [Medicago truncatula]	XP_013468487.1	19 kDa	520666	489178	492581	341139	397336	378517	1.34506	0.0026423	XP_013468487.1	I3T8M7	10.50
fasciclin domain protein [Medicago truncatula]	XP_003597210.2	31 kDa	77397.5	77935.9	76862.9	53602	59888.9	57848.8	1.35518	0.000416193	XP_003597210.2	G7IRP5	8.00
inositol polyphosphate multikinase beta-like protein [Medicago truncatula]	XP_003627882.1	48 kDa	23170.5	23493.9	26432	17198.6	17438.6	19215.7	1.35733	0.00620898	XP_003627882.1	G7LGR8	8.57
S-adenosylmethionine synthase-like protein [Medicago truncatula]	XP_003626035.1	43 kDa	77935.9	79573.5	83529.6	56658.3	60305.4	59888.9	1.36294	0.0004507	XP_003626035.1	A4PU48	5.59
polygalacturonase inhibitor [Medicago truncatula]	XP_013448100.1	38 kDa	28724.6	27554.5	28526.2	22381.2	19756	19893.4	1.36715	0.00120879	XP_013448100.1	A0A072TXF8	8.85
glycoside hydrolase family 79 amino-terminal domain protein [Medicago truncatula]	XP_013459048.1	58 kDa	55492.3	61147.3	55878.3	42055.3	45703	38166	1.37001	0.00543524	XP_013459048.1	A0A072UUP5	8.95
granule bound starch synthase I, putative [Medicago truncatula]	XP_013468877.1	67 kDa	137588	132902	137588	102837	97966.4	96617.7	1.37206	0.000113649	XP_013468877.1	A0A072VLQ9	6.27
beta-galactosidase [Medicago truncatula]	XP_013444317.1	93 kDa	131984	131072	129267	96617.7	96617.7	92041.7	1.37524	3.20098e-05	XP_013444317.1	A0A072TLH1	8.67
ATP sulfurylase [Medicago truncatula]	XP_013451165.1	55 kDa	105728	103552	101421	77935.9	74244.7	73222.5	1.37843	0.000115215	XP_013451165.1	G7ZV13	8.29
calcium-dependent lipid-binding (CaLB domain) family protein [Medicago truncatula]	XP_003607906.1	19 kDa	175365	180295	185364	128375	128375	135694	1.3786	0.000195834	XP_003607906.1	G7JJZ3	4.54
beta-xylosidase/alpha-L-arabinofuranosidase-like protein [Medicago truncatula]	XP_013457212.1	84 kDa	117313	114105	131984	89524.8	82379.6	90774.5	1.38344	0.00529277	XP_013457212.1	A0A072UQA9	8.54
thiazole biosynthetic enzyme [Medicago truncatula]	XP_013469882.1	37 kDa	161369	155872	147464	101421	123145	110218	1.38807	0.00445197	XP_013469882.1	A0A072W0W5	5.45
disease resistance response protein [Medicago truncatula]	XP_013454795.1	22 kDa	49667	53974.9	44762.4	36865.9	35364.2	34636.4	1.38869	0.00722411	XP_013454795.1	A0A072UHF1	8.69
60S ribosomal protein L15-1 [Medicago truncatula]	XP_003593619.1 (+1)	30 kDa	127488	123145	124864	88906.4	90774.5	87076.8	1.40763	2.5623e-05	XP_003593619.1	G7ISD7	11.51
fatty-acid desaturase [Medicago truncatula]	XP_003610331.1	52 kDa	82952.6	103552	100025	58251.2	63303.6	80684.3	1.41679	0.0392035	XP_003610331.1	G7JGR1	9.30
subtilisin-like serine protease [Medicago truncatula]	XP_003629621.2	84 kDa	1.17156e+06	998913	958222	851708	706338	636588	1.42561	0.0267984	XP_003629621.2	G7LH38	9.08
dentin sialophosphoprotein, putative [Medicago truncatula]	XP_003628559.1	82 kDa	74761.1	59888.9	69754.6	46341	47643.8	47975.2	1.43988	0.00908049	XP_003628559.1	G7LDS7	4.10
pterin-4-alpha-carbinolamine dehydratase [Medicago truncatula]	XP_013467305.1	24 kDa	97966.4	95950.3	104273	62866.3	71220.3	72214.5	1.44541	0.00139532	XP_013467305.1	A0A072VHS8	8.47
nascent proteinassociated complex alpha chain [Medicago truncatula]	XP_003602403.1 (+1)	24 kDa	177813	168221	167059	107204	129267	118129	1.44696	0.00185907	XP_003602403.1	G7J922	4.36
aspartate aminotransferase family protein [Medicago truncatula]	XP_003601073.2	44 kDa	411348	417090	434802	260333	309590	290867	1.46754	0.00110608	XP_003601073.2	G7J331	5.64
calcium ion-binding protein [Medicago truncatula]	XP_003615548.1	65 kDa	115698	113317	139509	82952.6	85877.9	78478	1.49014	0.00945212	XP_003615548.1	G7KE15	5.18
60S ribosomal protein L23a-2 [Medicago truncatula]	XP_003597322.1	17 kDa	167059	177813	175365	97966.4	126607	124002	1.49247	0.0041399	XP_003597322.1	B7FGR0	10.22
cystathionine gamma-synthase [Medicago truncatula]	XP_003621272.1	58 kDa	99334	94629.3	103552	67847.1	62866.3	66450.8	1.50897	0.000355707	XP_003621272.1	G7L227	6.50
GDSL-like lipase/acylhydrolase [Medicago truncatula]	XP_013462631.1	40 kDa	280959	273276	271388	167059	189259	187951	1.51694	0.000269464	XP_013462631.1	A0A072V4S0	5.38
white-brown-complex ABC transporter family protein [Medicago truncatula]	XP_003630284.1	72 kDa	129267	131072	135694	82952.6	84110.6	84695.6	1.57307	1.70846e-05	XP_003630284.1	G7LE38	8.84
early light-induced-like protein [Medicago truncatula]	XP_013469749.1 (+1)	20 kDa	102837	94629.3	100025	61572.6	62000.8	64187.3	1.58442	0.000135286	XP_013469749.1	A0A072VPQ0	10.05
polyketide cyclase/dehydrase and lipid transporter [Medicago truncatula]	XP_013453150.1	19 kDa	303219	365624	294927	187951	200050	215899	1.59591	0.00721019	XP_013453150.1	I3T927	5.94
LysM-domain receptor-like kinase [Medicago truncatula]	XP_003611890.1	71 kDa	492581	472515	459594	277091	307452	277091	1.65347	0.000176405	XP_003611890.1	G7KAT5	6.65
LHCP translocation defect protein, putative [Medicago truncatula]	XP_003598690.1	20 kDa	320508	309590	288858	177813	190575	182812	1.66719	0.000254005	XP_003598690.1	G7IW52	6.12
matrixin family protein [Medicago truncatula]	XP_003613406.1	42 kDa	273276	256749	254976	139509	151609	155872	1.75619	0.000121412	XP_003613406.1	G7K5K1	5.62
perchloric acid soluble translation inhibitor-like protein [Medicago truncatula]	XP_003617541.1	20 kDa	104998	102127	107950	56266.9	59064.4	59064.4	1.80666	1.67566e-05	XP_003617541.1	G7K8J9	8.80
CAP, cysteine-rich secretory protein, antigen 5 [Medicago truncatula]	XP_013463163.1	20 kDa	682278	535304	569762	327242	290867	329519	1.88612	0.00371997	XP_013463163.1	I3SBC6	8.49
thiazole biosynthetic enzyme [Medicago truncatula]	XP_003607681.1	37 kDa	121450	121450	108701	57848.8	68794.2	59475.2	1.88912	0.000535856	XP_003607681.1	G7JF12	5.57
eukaryotic translation initiation factor 5A4 [Medicago truncatula]	XP_003613947.2	17 kDa	100025	104273	106464	52498.9	54728.3	53602	1.93224	1.51219e-05	XP_003613947.2	B7FM94	5.72
UTP-glucose-1-phosphate uridylyltransferase [Medicago truncatula]	XP_003600631.1	31 kDa	15181.2	15825.9	16612.7	7281.4	6208.38	6888.62	2.33678	6.27555e-05	XP_003600631.1	G7J7Y8	5.12
pectinesterase/pectinesterase inhibitor [Medicago truncatula]	XP_003622699.1	61 kDa	1.5246e+06	1.51407e+06	1.48291e+06	645474	649964	623487	2.35631	5.2843e-07	XP_003622699.1	Q2HRX3	8.31
glycoside hydrolase family 18 protein [Medicago truncatula]	XP_013458141.1	40 kDa	118129	112534	124864	44762.4	48983.2	47975.2	2.50864	4.68434e-05	XP_013458141.1	A0A072UR60	4.58
bark storage-like protein [Medicago truncatula]	XP_013462016.1	39 kDa	397336	394591	397336	122295	117313	107950	3.42178	3.3151e-07	XP_013462016.1	A0A072V2Z8	5.16
