# Supplementary material for: iTRAQ-based comparative proteomic analysis of differences in the protein profiles of stems and leaves from two alfalfa genotypes
Source: BMC Plant Biol. 2020 Sep 29;20:447. doi: 10.1186/s12870-020-02671-2 (PMC7525974; doi:10.1186/s12870-020-02671-2)
Supplement: Supplementary file 7 — Additional file 7: Table S5. The GO annotation analysis of the differentially enriched proteins in MS and FS. [file 12870_2020_2671_MOESM7_ESM.xlsx]

## Sheet: Sheet1
Supplementary Table 5 The GO annotation analysis of the differentially enriched proteins in MS and FS
GO categories	GO-id	GO-term	number of proteins	proteins
biological process	GO:0008152	metabolic process	202	G7I8B8, A0A072U6R5, G7JLG0, B7FM94, G7I6N5, G7JTF7, I3SHU4, G7IL92, A0A072TVC3, G7JA07, G7KU63, G7IHC1, G7J9S0, G7IID6, G7J914, G7JWM6, G7IUL4, G7LE33, G7KD49, A0A072U870, G7JLU6, A0A072UP63, A0A072UQ86, G7ICF3, A0A072TFV7, G7LIY6, G7KD12, G7J8M7, G7IEZ6, G7JEW8, G7IZC1, G7ITY1, G7I4Z4, I3TAF1, A0A072V2Z8, G7K4T4, G7KGI6, A0A072U4Q2, G7I6M5, Q2HW53, G7KWH1, G7JVI7, G7JCT4, B7FKU8, G7J3D5, G7JXM8,…
	GO:0009987	cellular process	145	A0A072USS0, G7JAI2, G7JN21, A0A072U6R5, G7JKM7, G7JLG0, G7L1T8, G7KSR8, B7FM94, G7L805, G7L0A3, G7I6N5, A0A072VNE4, G7JTN9, G7JH60, G7IL92, A0A072TVC3, G7JA07, G7JGN3, B7FFD2, G7LAD5, G7KAG7, G7L1U4, G7LID2, A0A072UMH4, G7K0V9, G7KVQ1, A0A072TKG5, G7IHC1, G7J9S0, Q1RU62, G7IID6, G7JWM6, G7IUL4, G7IYL0, I3SVA3, B7FH07, G7LE33, G7KD49, A0A072VU52, A0A072UP63, A0A072UQ86, G7IW52, A0A072VMF0, G7I515,…
	GO:0044699	single-organism process	105	A0A072USS0, A0A072UT40, G7JAI2, G7I8B8, G7KNP7, G7JKM7, G7JLG0, B7FM94, G7L0A3, I3SHU4, G7IL92, Q2MJ15, G7JA07, A0A072UQP0, G7KAG7, G7LAD5, G7L1U4, G7K0V9, A0A072UMH4, A0A072TKG5, G7J9S0, A0A072UUX7, G7IID6, G7JWM6, I3SVA3, B7FH07, G7KD49, A0A072UGM6, A0A072VU52, A0A072UP63, A0A072TRV0, A0A072UQ86, G7JPU6, G7I515, G8A1N5, I3S6K0, A0A072U2K8, G7LIY6, S4T0X8, G7J8M7, G7KYC0, A0A072TLZ7, G7ITY1, G7I…
	GO:0050896	response to stimulus	33	G7KIR6, G7JAI2, G7J5V1, I3T217, G7JKM7, I3S7W3, G7L7T5, G8A1N5, G7IBZ5, A0A072VIC7, G7INA7, G7JTB1, G7INA6, B7FGP5, G7IMZ2, G7JA07, G7J2Y6, G7KAG7, B3SGL8, G7L1U4, G7K0V9, G7LID2, G7KEI7, B7FMF6, G7L6M1, G7J9S0, G7L7S7, A0A072U9J1, A0A072VAS3, G7I6M5, G7JXM8, G7IJU3, A0A072VFU7
	GO:0051179	localization	25	A0A072V4Y7, G7J7C6, G7JAI2, G7JCG0, G7JBG6, G7JR69, G7IW52, G7LGG8, A0A072V1D5, G7JIB4, G7K8P7, A0A072UWF8, S4T0X8, G7IBR3, A0A072TWG4, G7I9F5, D5LQ68, A0A072UPN1, A0A072UTX7, G7JP98, A0A072TKG5, G7JJJ6, A0A072VAS3, I3SVA3, A0A072TC88
	GO:0065007	biological regulation	23	I3S2W5, A0FK63, G7K6C8, A0A072UP63, G7JP98, B3SGL8, G7J5V1, G7K0V9, G7LID2, A0A072U6R5, G7JKM7, G7KEI7, G7IT45, B7FM94, I3S5L6, G8A1N5, G7IID6, A0A072TME4, A0A072U2K8, G7IVH5, Q2HRX3, G7IZC1, G7JA07
	GO:0071840	cellular component organization or biogenesis	19	G7JN21, G7JGN3, B7FKG0, G7JP98, G7LJ09, A0A072U6R5, G7IW52, G7IHC1, Q1RU62, A0A072U942, A0A072VMF0, B7FM94, G7JY18, B7FH07, G7J3D5, G7IVH5, Q2HRX3, G7I9F5, G7IZC1
	GO:0050789	regulation of biological process	19	A0FK63, I3S2W5, G7K6C8, A0A072UP63, B3SGL8, G7J5V1, G7K0V9, G7LID2, A0A072U6R5, G7JKM7, G7KEI7, B7FM94, I3S5L6, G8A1N5, G7IID6, A0A072TME4, A0A072U2K8, G7IZC1, G7JA07
	GO:0098754	detoxification	6	G7J2Y6, G7KAG7, G7JXM8, G7J9S0, G7IJU3, A0A072VFU7
	GO:0048519	negative regulation of biological process	5	I3S5L6, G7K6C8, A0A072UP63, A0A072TME4, G7LID2
	GO:0023052	signaling	5	G8A1N5, G7J5V1, G7K0V9, G7JKM7, G7JA07
	GO:0051704	multi-organism process	2	B3SGL8, G7KEI7
	GO:0032502	developmental process	2	Q2MJ09, G7IMV1
	GO:0048518	positive regulation of biological process	2	B7FM94, G7IZC1
	GO:0032501	multicellular organismal process	2	Q2MJ09, G7IMV1
	GO:0022414	reproductive process	1	G7IMV1
	GO:0040007	growth	1	Q2MJ09
	GO:0002376	immune system process	1	G7KEI7
	GO:0000003	reproduction	1	G7IMV1
molecular function	GO-id	GO-term	number of proteins	proteins
	GO:0003824	catalytic activity	196	G7I8B8, G7JLG0, Q84UE0, G7JTF7, I3SHU4, G7IL92, G7IYC1, G7JA07, G7KU63, G7J9S0, G7J914, G7IID6, G7JWM6, G7KXL9, G7LE38, G7KD49, A0A072U870, G7JLU6, F4ZG55, A0A072UP63, A0A072UQ86, G7ICF3, A0A072VLL6, G7IPP5, A0A072TWG0, A0A072U2K8, G7LIY6, G7J8M7, G7IEZ6, G7JEW8, G7ITY1, G7I4Z4, A0A072V2Z8, G7KGI6, G7K4T4, A0A072U4Q2, Q2HW53, G7KWH1, G7JCT4, G7JVI7, G7JXM8, G7J3D5, G7IJU3, G7KIR6, G7KU92, G7KUZ6,…
	GO:0005488	binding	133	A0A072USS0, A0A072UT40, G7I8B8, G7IED1, A0A072U6R5, G7JKM7, G7JLG0, G7L1T8, G7KSR8, G7JYY7, B7FM94, G7JNJ6, G7L805, A0A072VYK0, G7KRG6, A0A072VIC7, Q84UE0, A0A072UYN4, G7JTN9, I3SHU4, G7JH60, G7IL92, G7IYC1, Q2MJ15, A0A072UQP0, A0A072TSW6, G7KAG7, G7LID2, A0A072US38, G7KVQ1, A0A072UMH4, A0A072TKG5, A0A072UUX7, G7J9S0, Q1RU62, G7J914, G7JWM6, B7FH07, G7JRC4, G7LE38, A0A072UGM6, A0A072VU52, G7J7C6,…
	GO:0005198	structural molecule activity	24	A0A072USS0, G7JLT2, A2Q3Y9, B7FMK4, G7I4V0, B7FFD2, B7FGJ7, I3TAF1, B7FL29, G7IHC1, G7L6M1, B7FHR0, B7FGR0, G7IUL4, I3T617, G7I6N5, G7JTN9, A0A072TFV7, G7JH60, G7JVL8, B7FN77, B7FKU8, G7LE33, A0A072TVC3
	GO:0005215	transporter activity	14	A0A072V4Y7, D5LQ68, G7JAI2, A0A072UPN1, G7JCG0, A0A072TKG5, G7LGG8, A0A072V1D5, A0A072VAS3, S4T0X8, A0A072UWF8, I3SVA3, G7IBR3, A0A072TC88
	GO:0045735	nutrient reservoir activity	6	A0A072VYK0, G7L8W1, Q2HUY7, G7L6U5, A0A072VRM6, A0A072ULZ3
	GO:0016209	antioxidant activity	6	G7J2Y6, G7KAG7, G7JXM8, G7J9S0, G7IJU3, A0A072VFU7
	GO:0009055	electron carrier activity	5	A0A072VAS3, G7IID6, G7I6M5, I3S6K0, G7JW95
	GO:0098772	molecular function regulator	4	I3S5L6, G7LID2, G7IVH5, Q2HRX3
	GO:0004871	signal transducer activity	3	G8A1N5, G7K0V9, G7JA07
	GO:0000988	transcription factor activity, protein binding	1	A0A072TME4
	GO:0060089	molecular transducer activity	1	G8A1N5
cellular component	GO-id	GO-term	number of proteins	proteins
	GO:0005623	cell	112	G7JAI2, A0A072USS0, G7JN21, B7FGM7, A0A072U6R5, G7LGG8, A0A072V1D5, G7I6N5, G7JTN9, G7JH60, G7JA07, A0A072TVC3, G7JGN3, B7FFD2, G7KAG7, G7L1U4, G7KVQ1, G7LID2, A0A072TKG5, G7IHC1, Q1RU62, G7IID6, G7IUL4, G7IBW2, I3SVA3, B7FH07, G7LE33, G7J7C6, G7IW52, A0A072VMF0, A0A072TWG0, G7I515, I3S6K0, A0A072U2K8, A0A072TFV7, G7KD12, S4T0X8, G7JEW8, A0A072TWG4, G7IZC1, G7KDR6, A0A072USV6, A0A072UHP4, I3TAF1,…
	GO:0044464	cell part	110	G7JAI2, A0A072USS0, G7JN21, B7FGM7, A0A072U6R5, G7LGG8, A0A072V1D5, G7I6N5, G7JTN9, G7JH60, G7JA07, A0A072TVC3, G7JGN3, B7FFD2, G7KAG7, G7L1U4, G7KVQ1, G7LID2, A0A072TKG5, G7IHC1, Q1RU62, G7IID6, G7IUL4, G7IBW2, I3SVA3, B7FH07, G7LE33, G7J7C6, G7IW52, A0A072VMF0, A0A072TWG0, G7I515, I3S6K0, A0A072TFV7, G7KD12, S4T0X8, G7JEW8, A0A072TWG4, G7IZC1, G7KDR6, A0A072USV6, A0A072UHP4, I3TAF1, G7K2X9, G7L…
	GO:0043226	organelle	77	G7KIR6, G7JAI2, A0A072USS0, G7JN21, B7FL29, G7LJ09, A0A072VPV6, B7FGM7, G7JIM4, G7JR69, B7FGR0, I3T617, G7I6N5, G7JTN9, A0A072UWF8, G7JH60, G7IAX8, B7FN77, A0A072TVC3, G7IUG9, G7JLT2, G7JGN3, G7JNP1, B7FFD2, B7FGJ7, G7KAG7, G7L1U4, G7KVQ1, G7LID2, G7JW95, G7IHC1, Q1RU62, G7IID6, G7IUL4, G7IBW2, A0A072VFS9, G7LE33, A0A072V4Y7, G7J7C6, A2Q3Y9, B7FMK4, G7JCG0, B7FKG0, G7IW52, G7JLI3, A0A072VMF0, A0A…
	GO:0016020	membrane	61	G7JAI2, G7JBG6, G7JR69, G7LGG8, G7L2R9, A0A072V1D5, A0A072UWF8, G7IAX8, G7IBR3, G7JTB1, Q2MJ15, A0A072UQP0, A0A072UPN1, G7JGN3, G7KAG7, G7L1U4, G7LID2, A0A072TKG5, G7JW95, Q1RU62, G7I7U9, I3SVA3, G7ICQ0, A0A072VMU1, I3SSC7, B7FH07, G7LE38, A0A072VM16, A0A072V4Y7, G7JCG0, G7IRP5, G7JUJ2, I3S6K0, S4T0X8, G7KD12, G7KB58, B7FJN1, B7FN10, A0A072TWG4, G7I9F5, G7IZC1, D5LQ68, A0A072UTX7, G7K6C8, G7L0U7,…
	GO:0032991	macromolecular complex	47	G7JAI2, G7JN21, A2Q3Y9, B7FMK4, B7FKG0, B7FL29, A0A072VPV6, G7JIM4, B7FGM7, A0A072U6R5, A0A072VMF0, B7FHR0, B7FGR0, I3S6K0, I3T617, G7I6N5, G7JTN9, S4T0X8, G7KD12, A0A072TFV7, G7JH60, B7FN77, G7JVL8, A0A072TVC3, G7JLT2, A0A072USV6, G7IRY2, G7I4V0, B7FFD2, B7FGJ7, G7JP98, I3TAF1, G7KVQ1, A0A072TKG5, G7L6M1, G7IHC1, G7IT45, Q1RU62, G7IUL4, G7IBW2, A0A072TYH7, A0A072VFS9, B7FKU8, G7KWD1, G7LE33, A0A…
	GO:0044422	organelle part	44	G7KIR6, G7J7C6, G7JAI2, A0A072USS0, G7JN21, A2Q3Y9, G7JCG0, B7FKG0, G7JIM4, G7IW52, G7JR69, G7JLI3, A0A072VMF0, G7JY18, I3S6K0, A0A072UWF8, G7IAX8, G7JH60, B7FN77, G7JEW8, A0A072TWG4, G7IZC1, G7KDR6, G7IUG9, G7JGN3, G7IRY2, G7JNP1, A0A072UHP4, G7KAG7, G7L1U4, G7KEI7, G7JW95, G7IHC1, G7L6M1, A0A072U4Q2, A0A072TS46, Q1RU62, G7JQK5, G7JRM8, G7I6M5, A0A072VFS9, Q2MJ09, G7KWD1, G7K6C4
	GO:0044425	membrane part	41	A0A072V4Y7, G7JAI2, G7JCG0, G7JBG6, G7JR69, G7LGG8, G7IRP5, G7L2R9, A0A072V1D5, G7JUJ2, I3S6K0, S4T0X8, G7KD12, A0A072UWF8, G7KB58, B7FJN1, B7FN10, G7IBR3, G7I9F5, G7IZC1, Q2MJ15, A0A072UQP0, D5LQ68, A0A072UPN1, A0A072UTX7, G7L0U7, G7KQ87, G7K2X9, G7LID2, A0A072TKG5, G7IT45, A0A072VAS3, I3SVA3, G7ICQ0, A0A072TYH7, A0A072VMU1, I3SSC7, A0A072TC88, G7LE38, B7FN63, Q2HRX3
	GO:0005576	extracellular region	16	G7J2Y6, G7L6U5, A0A072VRM6, I3SBC6, G7JW95, G7J9S0, A0A072TS46, A0A072U942, G7K5K1, A0A072VYK0, Q2HUY7, G7JXM8, Q2HRX3, G7IJU3, A0A072VFU7, G7IMV1
	GO:0031974	membrane-enclosed lumen	5	G7J7C6, G7IRY2, B7FKG0, A0A072VFS9, Q1RU62
	GO:0030054	cell junction	3	Q2MJ09, G7JTB1, Q1RU62
	GO:0055044	symplast	3	Q2MJ09, G7JTB1, Q1RU62
	GO:0099080	supramolecular complex	2	A0A072USS0, G7JLI3
	GO:0044421	extracellular region part	2	G7K5K1, G7L6U5
	GO:0009295	nucleoid	1	G7JY18
