# Supplementary material for: iTRAQ-based comparative proteomic analysis of differences in the protein profiles of stems and leaves from two alfalfa genotypes
Source: BMC Plant Biol. 2020 Sep 29;20:447. doi: 10.1186/s12870-020-02671-2 (PMC7525974; doi:10.1186/s12870-020-02671-2)
Supplement: Supplementary file 8 — Additional file 8: Table S6. The GO annotation analysis of the differentially enriched proteins in ML and FL. [file 12870_2020_2671_MOESM8_ESM.xlsx]

## Sheet: ML VS FL
Supplementary Table 6 The GO annotation analysis of the differentially abundant proteins in ML and FL
GO categories	GO-id	GO-term	number of proteins	proteins
biological process	GO:0008152	metabolic process	169	A0A072UT40, G7L491, G7IAL7, G7K283, G7L4R0, A2Q4Q6, G7K2Q5, G7I787, A0A072TLH1, B7FM94, B7FIZ6, A0A072U849, G7I6N5, G7JTN9, A0A072UKS2, G7KF74, G7JTF5, G7KJ71, G7JH62, A0A072TVC3, G7KPU0, G7JL79, A0A072VHS8, B7FIJ3, G7I5V0, A0A072UMH4, G7J9S0, A0A072U621, A0A072V558, A4PU48, G7IYL0, A0A072V0K8, G7KUF1, G7IXJ6, G7K9G7, G7JKV1, G7IK85, A0A072UGT3, G7IAM4, A0A072U870, G7KYC5, G7KKP1, A0A072TLJ0, A0A…
	GO:0009987	cellular process	116	G7IAL7, G7K283, G7L4R0, A2Q4Q6, B7FM94, B7FIZ6, A0A072U849, G7I6N5, G7JTN9, A0A072UKS2, G7KF74, G7JH62, A0A072TVC3, G7KPU0, A0A072VHS8, B7FIJ3, A0A072UMH4, G7JU14, G7J9S0, A0A072U621, A0A072V558, A4PU48, G7IYL0, G7KUF1, G7IXJ6, G7K9G7, G7JKV1, A0A072UGT3, G7IK85, G7KYC5, A0A072TLJ0, G7KKP1, G7L633, A0A072VRP7, G7IW52, G7KD96, G7KAT5, G7K6F2, G7LIY0, G7LIY6, G7KD12, G7LI02, A0A072UXX1, G7IJU6, G7I…
	GO:0044699	single-organism process	91	A0A072UT40, A0A072VKL5, G7K283, G7L4R0, G7JBG6, A0A072U2V3, G7J5V1, A2Q4Q6, G7K2Q5, G7I787, G7J834, A0A072U2N3, B7FM94, B7FIZ6, A0A072U849, G7ITE1, A0A072UWF8, A0A072UKS2, G7JTF5, G7JXJ9, G7J2Y6, G7JL79, G7JK14, G7IPW7, B7FIJ3, A0A072UIL2, A0A072VLG5, G7L227, A0A072UMH4, A0A072UZ53, G7J9S0, A0A072U621, A0A072U029, Q7X9B3, A4PU48, G7KQB6, G7LIX6, G7IXJ6, G7KVD1, G7K9G7, G7JGR1, G7JKV1, G7IK85, A0A…
	GO:0050896	response to stimulus	25	G7L491, B7FH09, G7JTY4, G7J5V1, I3T217, G7KCB8, A0A072U2N3, G7KAT5, A0A072VIC7, G7JB43, G7INA7, G7LI02, G7IJU6, G7J2Y6, A0A072W0W5, B7FIJ3, A0A072VLG5, G7KEI7, G7J9S0, A0A072U9J1, A0A072VAS3, G7JF12, G7JKV1, G7IJU3, A0A072VH43
	GO:0065007	biological regulation	18	A0A072UGP9, A0A072UXX1, G7K283, G7KKP1, G7JTY4, G7J5V1, G7KEI7, A0A072V558, B7FM94, I3S5L6, A0A072V4H5, B7FIZ6, A0A072U849, G7K6F2, G7JB43, G7JK60, G7K9G7, Q2HRX3
	GO:0051179	localization	15	G7K283, G7JCG0, G7JBG6, G7IRS0, G7KW31, Q38JD9, G7IW52, G7IUM0, A0A072V1D5, A0A072VAS3, A0A072UB99, G7JB43, A0A072UWF8, G7JK60, A0A072TWG4
	GO:0050789	regulation of biological process	14	A0A072UGP9, G7KKP1, G7JTY4, G7J5V1, G7KEI7, A0A072V558, I3S5L6, B7FM94, A0A072V4H5, B7FIZ6, A0A072U849, G7K6F2, G7JB43, G7K9G7
	GO:0098754	detoxification	8	G7IJU6, G7J2Y6, A0A072VLG5, G7JKV1, G7J9S0, G7LI02, G7IJU3, A0A072VH43
	GO:0071840	cellular component organization or biogenesis	7	B7FM94, I3T063, G7JC94, A0A072VPH5, G7KUF1, G7IW52, Q2HRX3
	GO:0002376	immune system process	4	G7KAT5, G7JB43, G7JTY4, G7KEI7
	GO:0023052	signaling	3	G7JB43, G7J5V1, G7JTY4
	GO:0048519	negative regulation of biological process	3	A0A072UGP9, I3S5L6, G7KKP1
	GO:0051704	multi-organism process	3	G7JB43, G7JTY4, G7KEI7
	GO:0032502	developmental process	3	A0A072VPH5, G7JM38, G7KVD1
	GO:0032501	multicellular organismal process	3	A0A072VPH5, G7JM38, G7KVD1
	GO:0022414	reproductive process	2	A0A072VPH5, G7JM38
	GO:0000003	reproduction	2	A0A072VPH5, G7JM38
	GO:0048518	positive regulation of biological process	1	B7FM94
molecular function	GO-id	GO-term	number of proteins	proteins
	GO:0003824	catalytic activity	158	A0A072UT40, A0A072V4S0, G7K283, G7L4R0, A2Q4Q6, G7K2Q5, G7I787, A0A072TLH1, B7FIZ6, G7K3B0, A0A072U849, A0A072UKS2, G7KJ71, G7JTF5, G7IYC1, G7JL79, A0A072VHS8, B7FIJ3, G7I5V0, A0A072UMH4, A0A072UUP5, G7J9S0, A0A072U621, A0A072V558, A4PU48, G7IYL0, A0A072V0K8, G7KUF1, G7IXJ6, G7K9G7, G7LE38, G7JKV1, G7IK85, G7IAM4, A0A072U870, G7KYC5, A0A072TLJ0, A0A072TRV0, G7J331, G7L633, A0A072VRP7, A0A072UGE8,…
	GO:0005488	binding	95	A0A072UI29, A0A072UT40, A0A072VKL5, G7L491, G7K283, G7L4R0, G7JBG6, A2Q4Q6, A0A072TLH1, G7J834, A0A072U2N3, B7FM94, B7FJX5, B7FGR0, A0A072V0B0, A0A072VIC7, A0A072U2E0, A0A072U849, G7JTN9, G7JH62, G7IYC1, G7KPU0, G7J2Y6, G7JL79, G7IPW7, A0A072U8B8, A0A072UIL2, A0A072VLG5, G7KEC3, G7L227, A0A072UMH4, G7L865, G7JU14, G7J9S0, G7IUM0, A0A072V558, A0A072V711, Q7X9B3, A4PU48, G7K5K1, G7IC40, G7LIX6, A0A…
	GO:0005198	structural molecule activity	24	G7IAL7, A0A072TVQ4, G7JYX5, G7IBY1, G7IBA9, B7FJX5, S4SZI8, B7FMW0, B7FHR0, B7FGR0, A0A072VPH5, G7I6N5, G7I8Q9, G7JTN9, G7J8L6, B7FKU8, G7JVL8, G7KF74, G7JH62, G7ISD7, G7KWF6, A0A072UXJ8, A0A072TVC3, I3T8M7
	GO:0016209	antioxidant activity	8	G7IJU6, G7J2Y6, A0A072VLG5, G7JKV1, G7J9S0, G7LI02, G7IJU3, A0A072VH43
	GO:0098772	molecular function regulator	7	A0A072UXX1, A0A072UGP9, I3S5L6, G7KKP1, G7JK60, Q2HRX3, A0A072V558
	GO:0005215	transporter activity	6	A0A072V1D5, A0A072VAS3, G7JCG0, G7IRS0, Q38JD9, A0A072UWF8
	GO:0009055	electron carrier activity	4	A0A072VAS3, G7KHG0, A0A072TQN9, B7FGK4
	GO:0001071	nucleic acid binding transcription factor activity	1	G7K6F2
	GO:0016530	metallochaperone activity	1	G7JK60
cellular component	GO-id	GO-term	number of proteins	proteins
	GO:0005623	cell	102	G7KQV2, G7L491, G7IAL7, G7K283, A2Q4Q6, B7FIA7, G7I787, G7KCB8, A0A072V1D5, B7FIZ6, A0A072U849, G7I6N5, G7LHY2, G7JTN9, G7KF74, G7JH62, A0A072TVC3, A0A072V034, G7KPU0, A0A072VHS8, B7FIJ3, G7IUM0, A4PU48, A0A072UB99, A0A072V0K8, G7KUF1, G7K9G7, G7IK85, A0A072UGT3, G7KYC5, G7L633, G7IW52, G7KUS9, G7KD96, G7K6F2, G7KAT5, G7KD12, G7JIW5, A0A072TWG4, A0A072UXX1, A0A072UHP4, G7K2X9, G7K315, G7JYX5, G7I…
	GO:0044464	cell part	98	G7KQV2, G7L491, G7IAL7, A2Q4Q6, B7FIA7, G7I787, G7KCB8, A0A072V1D5, A0A072U849, G7I6N5, G7LHY2, G7JTN9, G7KF74, G7JH62, A0A072TVC3, A0A072V034, G7KPU0, A0A072VHS8, B7FIJ3, G7IUM0, A4PU48, A0A072UB99, A0A072V0K8, G7KUF1, G7IK85, A0A072UGT3, G7KYC5, G7L633, G7IW52, G7KUS9, G7KD96, G7K6F2, G7KAT5, G7KD12, G7JIW5, A0A072TWG4, A0A072UXX1, A0A072UHP4, G7K2X9, G7K315, G7JYX5, G7I8Q9, G7ZV13, B7FKU8, G7J…
	GO:0043226	organelle	83	G7KQV2, A0A072UI29, G7IAL7, A2Q4Q6, B7FIA7, G7I787, G7KCB8, G7J834, G7IBA9, B7FJX5, B7FGR0, G7I6N5, G7LHY2, G7JTN9, A0A072UWF8, G7KF74, G7JH62, G7JXJ9, A0A072TVC3, A0A072V034, I3T063, A0A072VHS8, B7FIJ3, G7IPW7, G7L227, A0A072TVQ4, G7IUM0, G7JQM6, A0A072UB99, B7FMW0, A0A072V0K8, G7JC94, G7KUF1, G7KQB6, G7J8L6, G7ISD7, G7IK85, A0A072UGT3, G7KWF6, G7JMS0, G7KYC5, G7JCG0, G7JTY4, A0A072UUM0, G7IW52,…
	GO:0016020	membrane	44	G7JE06, G7KQV2, G7JCG0, G7LEE2, G7JBG6, B7FH09, A2Q4Q6, B7FIA7, G7KHB0, A0A072V7S2, A0A072U0L0, G7IRP5, A0A072V1D5, A0A072U6I0, G7I717, G7KAT5, G7LHY2, A0A072UWF8, G7KD12, G7KE15, A0A072TWG4, A0A072V034, A0A072UHP4, G7IPW7, G7IRS0, G7K2X9, G7JM38, B7FGY0, A0A072UUP5, I3TAB7, G7IUM0, A0A072UX32, A0A072VAS3, A0A072UB99, G7KUF1, B7FGK4, G7LE38, G7JIX5, G7JKV1, G7JGR1, Q2HRX3, A0A072UGT3, G7K4C7, A0A…
	GO:0044422	organelle part	41	G7KQV2, G7KYC5, G7JCG0, G7JTY4, B7FIA7, G7IW52, G7KCB8, S4SZI8, G7KD96, A0A072UWF8, G7JK60, G7KEX7, A0A072TWG4, G7JXJ9, A0A072V034, A0A072UXX1, G7K9A4, A0A072UHP4, A0A072W0W5, B7FIJ3, G7IPW7, G7J266, G7L227, G7KEI7, I3TAB7, A0A072UX32, G7IUM0, G7JYX5, G7JQK5, G7JQM6, A0A072UB99, A0A072UNG5, A0A072VPH5, G7ZV13, G7KUF1, G7KQB6, G7JF12, G7KG47, G7JIX5, A0A072UGT3, A0A072VH43
	GO:0044425	membrane part	33	G7JE06, G7JCG0, G7LEE2, G7JBG6, B7FH09, A2Q4Q6, B7FIA7, G7KHB0, A0A072U0L0, G7IRP5, A0A072V1D5, G7I717, G7KAT5, G7LHY2, G7KD12, A0A072UWF8, G7KE15, G7IPW7, G7IRS0, G7K2X9, G7JM38, B7FGY0, I3TAB7, A0A072VAS3, A0A072UB99, B7FGK4, G7LE38, G7JIX5, G7JKV1, G7JGR1, Q2HRX3, A0A072UGT3, G7K4C7
	GO:0032991	macromolecular complex	30	A0A072UI29, G7IAL7, G7IBA9, S4SZI8, B7FJX5, B7FHR0, B7FGR0, G7I6N5, G7JTN9, G7KD12, G7JVL8, G7KF74, G7JH62, A0A072UXJ8, A0A072TVC3, I3T063, A0A072TVQ4, G7JYX5, G7IUM0, G7IBY1, B7FMW0, A0A072VPH5, G7JC94, G7I8Q9, G7J8L6, B7FKU8, G7ISD7, A0A072UGT3, G7KWF6, I3T8M7
	GO:0005576	extracellular region	12	G7JQM6, G7K5K1, G7IJU6, G7J2Y6, G7KUF1, A0A072VLG5, I3SBC6, G7KEX7, G7JKV1, G7J9S0, Q2HRX3, G7IJU3
	GO:0044421	extracellular region part	1	G7K5K1
	GO:0031974	membrane-enclosed lumen	1	A0A072UXX1
