# Supplementary material for: iTRAQ-based comparative proteomic analysis of differences in the protein profiles of stems and leaves from two alfalfa genotypes
Source: BMC Plant Biol. 2020 Sep 29;20:447. doi: 10.1186/s12870-020-02671-2 (PMC7525974; doi:10.1186/s12870-020-02671-2)
Supplement: Supplementary file 9 — Additional file 9: Table S7. The KEGG enrichment analysis of the differentially enriched proteins in MS and FS. [file 12870_2020_2671_MOESM9_ESM.xlsx]

## Sheet: Sheet1
Supplementary Table 7 The KEGG enrichment analysis of the differentially enriched proteins in MS and FS.
#Term	Database	ID	Input number	Background number	P-Value	Corrected P-Value	Input	Hyperlink
Metabolic pathways	KEGG PATHWAY	mtr01100	91	2552	2.18513e-35	1.79181e-33	A0A072VDV1|G7J0U6|G7ICQ0|G7JPU6|Q2MJ09|A0A072ULB0|G7JEN5|G7JG19|I3SHU4|G7JD16|A0A072VCE6|A0A072UQP0|G7IJU3|G7KYC0|G7J7Y8|B7FHB2|A0A072TYH7|G7JVI7|A0A072TC88|G7LGR8|A8TVQ0|G7KWH1|G7JXM8|I3S6K0|A0A072U029|G7JTF7|A0A072TWZ7|B7FN63|G7JYY7|A0A072TKG5|G7JLG0|A0A072URR0|A0A072UZ53|G7JJF7|A0A072TVR8|G7JFU3|G7LAD5|G7J9S0|G7L058|G7IEZ6|A0A072TZ36|G7J2Y6|G7KGI6|G7KD49|A0A072U2U7|G7K4T4|S4T0X8|A0A072U5V1|G7J…	http://www.genome.jp/kegg-bin/show_pathway?mtr01100/mtr:MTR_7g056747%09red/mtr:MTR_4g015460%09red/mtr:MTR_5g075450%09red/mtr:MTR_4g085590%09red/mtr:MTR_4g102280%09red/mtr:MTR_7g111760%09red/mtr:MTR_7g075090%09red/mtr:MTR_1g094780%09red/mtr:MTR_5g022300%09red/mtr:MTR_5g031300%09red/mtr:MTR_2g105570%09red/mtr:MetrCp041%09red/mtr:MTR_2g008120%09red/mtr:MTR_1g094010%09red/mtr:MTR_3g069280%09red/mtr:M…
Biosynthesis of secondary metabolites	KEGG PATHWAY	mtr01110	59	1405	3.76462e-26	1.5435e-24	G7J2Y6|A0A072UP63|G7JLG0|G7ICQ0|G7JPU6|A0A072U2U7|Q2MJ09|A0A072ULB0|G7IEZ6|G7JTF7|G7JEN5|G7KSE8|A0A072U5V1|G7J8M7|G7JYY7|G7KEI7|G7J9S0|G7JTB1|G7I9Z0|A0A072VCE6|G7KGI6|G7JDJ4|A0A072URR0|A0A072UID0|A0A072URX8|G7JJF7|G7JN11|A0A072TVR8|G7IJU3|G7ZYW6|G7K008|A0A072TWG0|A0A072UMH4|G7JFU3|G7JVI7|A0A072VFU7|G7K6C8|G7IT44|A0A072TH37|A8TVQ0|G7IBI3|G7IL92|G7KWH1|G7J914|G7K4T4|A0A072UQ86|G7JK14|A0A072U7N4|G7L…	http://www.genome.jp/kegg-bin/show_pathway?mtr01110/mtr:MTR_5g022870%09red/mtr:MTR_5g023740%09red/mtr:MTR_6g027920%09red/mtr:MTR_4g092750%09red/mtr:MTR_7g056747%09red/mtr:MTR_4g085590%09red/mtr:MTR_1g071110%09red/mtr:MTR_2g091205%09red/mtr:MTR_4g015420%09red/mtr:MTR_5g033230%09red/mtr:MTR_4g071880%09red/mtr:MTR_4g048190%09red/mtr:MTR_4g005750%09red/mtr:MTR_1g025950%09red/mtr:MTR_4g024940%09red/mt…
Ribosome	KEGG PATHWAY	mtr03010	26	430	1.6223e-15	4.43428e-14	G7I4V0|I3T617|G7JTN9|G7I6N5|G7JLT2|G7IHC1|B7FGR0|G7IBW2|B7FGM7|B7FMK4|I3TAF1|A2Q3Y9|B7FFD2|G7IUL4|G7JH60|A0A072VPV6|A0A072TVC3|G7L6M1|B7FGJ7|B7FN77|G7JVL8|B7FHR0|B7FKU8|A0A072TFV7|G7LE33|B7FL29	http://www.genome.jp/kegg-bin/show_pathway?mtr03010/mtr:MTR_4g024550%09red/mtr:MTR_4g051410%09red/mtr:MTR_1g098350%09red/mtr:MTR_4g014590%09red/mtr:MTR_7g078800%09red/mtr:MTR_1g022385%09red/mtr:MTR_2g100410%09red/mtr:MTR_4g057210%09red/mtr:MTR_5g018940%09red/mtr:MTR_2g086610%09red/mtr:MTR_1g075720%09red/mtr:MTR_2g096340%09red/mtr:MTR_2g082410%09red/mtr:MTR_4g063060%09red/mtr:MTR_0316s0010%09red/m…
Carbon metabolism	KEGG PATHWAY	mtr01200	22	289	3.12127e-15	6.3986e-14	A0A072VDV1|B7FHB2|A0A072ULB0|G7JEN5|G7KSE8|G7JG19|I3SHU4|G7JYY7|G7I4Z4|G7I9Z0|G7JDJ4|G7JJF7|G7KYC0|G7K008|G7IUG9|G7L1U4|G7IU25|G7KWH1|A0A072U7N4|G7J013|G7K882|G7K4T4	http://www.genome.jp/kegg-bin/show_pathway?mtr01200/mtr:MTR_5g023740%09red/mtr:MTR_7g084800%09red/mtr:MTR_5g033230%09red/mtr:MTR_4g071880%09red/mtr:MTR_4g048190%09red/mtr:MTR_6g018310%09red/mtr:MTR_2g099910%09red/mtr:MTR_7g114900%09red/mtr:MTR_7g111760%09red/mtr:MTR_4g024630%09red/mtr:MTR_1g009850%09red/mtr:MTR_8g028120%09red/mtr:MTR_2g092930%09red/mtr:MTR_4g051270%09red/mtr:MTR_6g034195%09red/mt…
Phenylpropanoid biosynthesis	KEGG PATHWAY	mtr00940	22	296	4.94334e-15	8.10708e-14	G7J2Y6|A0A072U2U7|Q2MJ09|G7JTB1|G7KGI6|A0A072URR0|A0A072URX8|G7IJU3|G7JN11|G7ZYW6|G7JVI7|A0A072VFU7|A0A072TH37|A8TVQ0|G7IBI3|G7J9S0|G7J914|G7JK14|G7I8B8|G7JXM8|G7I515|A0A072TZ36	http://www.genome.jp/kegg-bin/show_pathway?mtr00940/mtr:MTR_5g022870%09red/mtr:MTR_7g056747%09red/mtr:MTR_4g085590%09red/mtr:MTR_4g015420%09red/mtr:MTR_4g128337%09red/mtr:MTR_4g005750%09red/mtr:MTR_1g025950%09red/mtr:MTR_4g015460%09red/mtr:MTR_1g064090%09red/mtr:MTR_2g029815%09red/mtr:MTR_5g075450%09red/mtr:MTR_2g029830%09red/mtr:MTR_1g094780%09red/mtr:MTR_7g101425%09red/mtr:MTR_5g031300%09red/mt…
Carbon fixation in photosynthetic organisms	KEGG PATHWAY	mtr00710	12	92	2.18392e-11	2.98469e-10	A0A072VDV1|G7I4Z4|G7JYY7|B7FHB2|G7IU25|A0A072ULB0|G7JEN5|G7K4T4|G7JG19|G7L1U4|G7K882|G7KYC0	http://www.genome.jp/kegg-bin/show_pathway?mtr00710/mtr:MTR_1g009850%09red/mtr:MTR_6g018310%09red/mtr:MTR_1g094010%09red/mtr:MTR_7g084800%09red/mtr:MTR_4g024630%09red/mtr:MTR_5g027530%09red/mtr:MTR_5g033230%09red/mtr:MTR_4g071880%09red/mtr:MTR_7g114900%09red/mtr:MTR_5g096670%09red/mtr:MTR_2g092930%09red/mtr:MTR_4g051270%09red
Glyoxylate and dicarboxylate metabolism	KEGG PATHWAY	mtr00630	11	89	2.54094e-10	2.97652e-09	B7FHB2|G7I9Z0|G7JDJ4|G7J013|Q2HW53|G7IUG9|G7KSE8|G7JG19|I3SHU4|G7JYY7|G7JJF7	http://www.genome.jp/kegg-bin/show_pathway?mtr00630/mtr:MTR_5g033230%09red/mtr:MTR_6g018310%09red/mtr:MTR_8g028120%09red/mtr:MTR_1g016230%09red/mtr:MTR_7g080530%09red/mtr:MTR_2g099910%09red/mtr:MTR_7g089970%09red/mtr:MTR_4g048190%09red/mtr:MTR_3g053890%09red/mtr:MTR_4g013100%09red/mtr:MTR_4g051270%09red
Biosynthesis of amino acids	KEGG PATHWAY	mtr01230	14	249	1.38799e-08	1.42269e-07	G7K008|G7JFU3|A0A072VCE6|A0A072U7N4|G7JWM6|G7JLG0|G7JDJ4|A0A072UID0|A0A072ULB0|G7L0A3|G7K4T4|G7JEN5|G7L1U4|G7JYY7	http://www.genome.jp/kegg-bin/show_pathway?mtr01230/mtr:MTR_7g075090%09red/mtr:MTR_5g023740%09red/mtr:MTR_4g103680%09red/mtr:MTR_6g034195%09red/mtr:MTR_2g091205%09red/mtr:MTR_5g033230%09red/mtr:MTR_4g071880%09red/mtr:MTR_7g114900%09red/mtr:MTR_4g048190%09red/mtr:MTR_5g096670%09red/mtr:MTR_4g024940%09red/mtr:MTR_6g027920%09red/mtr:MTR_5g042880%09red/mtr:MTR_4g024630%09red
Phenylalanine metabolism	KEGG PATHWAY	mtr00360	8	59	3.79089e-08	3.45392e-07	G7ZYW6|G7JK14|G7JVI7|A0A072U2U7|Q2MJ09|A0A072URX8|G7I515|G7IBI3	http://www.genome.jp/kegg-bin/show_pathway?mtr00360/mtr:MTR_1g064090%09red/mtr:MTR_1g094780%09red/mtr:MTR_5g075450%09red/mtr:MTR_4g085590%09red/mtr:MTR_7g101425%09red/mtr:MTR_2g105570%09red/mtr:MTR_4g128337%09red/mtr:MTR_4g005750%09red
Ubiquinone and other terpenoid-quinone biosynthesis	KEGG PATHWAY	mtr00130	7	50	2.24643e-07	1.84207e-06	G7ZYW6|A0A072UP63|G7ICQ0|G7JVI7|G7K6C8|Q2MJ09|A0A072URX8	http://www.genome.jp/kegg-bin/show_pathway?mtr00130/mtr:MTR_5g075450%09red/mtr:MTR_1g071110%09red/mtr:MTR_2g105570%09red/mtr:MTR_4g128337%09red/mtr:MTR_4g005750%09red/mtr:MTR_4g091900%09red/mtr:MTR_5g070030%09red
Photosynthesis	KEGG PATHWAY	mtr00195	10	145	2.83152e-07	2.11077e-06	G7JAI2|A0A072TYH7|G7KD12|A0A072TKG5|B7FN10|A0A072TC88|G7JW95|S4T0X8|B7FN63|I3S6K0	http://www.genome.jp/kegg-bin/show_pathway?mtr00195/mtr:MTR_3g106820%09red/mtr:MTR_4g052420%09red/mtr:MTR_7g023290%09red/mtr:MetrCp051%09red/mtr:MTR_1829s0010%09red/mtr:MTR_5g090410%09red/mtr:MetrCp041%09red/mtr:MTR_0002s0550%09red/mtr:MTR_2g101820%09red/mtr:MTR_5g022300%09red
Linoleic acid metabolism	KEGG PATHWAY	mtr00591	6	36	6.7027e-07	4.58018e-06	G7LIY6|G7L7K0|G7IS29|A0A072UMH4|A0A072TLZ7|G7K036	http://www.genome.jp/kegg-bin/show_pathway?mtr00591/mtr:MTR_2g099560%09red/mtr:MTR_8g018620%09red/mtr:MTR_5g024020%09red/mtr:MTR_8g020990%09red/mtr:MTR_8g018735%09red/mtr:MTR_4g066170%09red
Glutathione metabolism	KEGG PATHWAY	mtr00480	8	126	7.86895e-06	4.96349e-05	G7L6H6|G7L6H4|A0A072U4C4|G7K8A6|G7KAG7|A0A072VNK7|G7LB15|G7KWH1	http://www.genome.jp/kegg-bin/show_pathway?mtr00480/mtr:MTR_1g088825%09red/mtr:MTR_5g064610%09red/mtr:MTR_7g065640%09red/mtr:MTR_8g056940%09red/mtr:MTR_7g065660%09red/mtr:MTR_5g037380%09red/mtr:MTR_7g111760%09red/mtr:MTR_8g087425%09red
Alanine, aspartate and glutamate metabolism	KEGG PATHWAY	mtr00250	5	53	7.25578e-05	0.000424981	G7J013|G7JLG0|G7JWM6|G7J8M7|G7JYY7	http://www.genome.jp/kegg-bin/show_pathway?mtr00250/mtr:MTR_5g033230%09red/mtr:MTR_4g103680%09red/mtr:MTR_5g042880%09red/mtr:MTR_3g053890%09red/mtr:MTR_3g064740%09red
Pyruvate metabolism	KEGG PATHWAY	mtr00620	6	96	0.000118406	0.000647288	A0A072VDV1|G7I4Z4|A0A072U7N4|G7JPU6|G7IU25|G7L865	http://www.genome.jp/kegg-bin/show_pathway?mtr00620/mtr:MTR_6g034195%09red/mtr:MTR_1g009850%09red/mtr:MTR_1g094010%09red/mtr:MTR_4g107040%09red/mtr:MTR_8g102980%09red/mtr:MTR_2g092930%09red
Pentose phosphate pathway	KEGG PATHWAY	mtr00030	5	62	0.00014481	0.000742152	A0A072ULB0|G7L1U4|G7JEN5|G7K4T4|G7KWH1	http://www.genome.jp/kegg-bin/show_pathway?mtr00030/mtr:MTR_4g071880%09red/mtr:MTR_4g024630%09red/mtr:MTR_7g114900%09red/mtr:MTR_5g096670%09red/mtr:MTR_7g111760%09red
Arginine biosynthesis	KEGG PATHWAY	mtr00220	4	38	0.000266911	0.00128745	G7JFU3|G7JLG0|G7JWM6|G7JYY7	http://www.genome.jp/kegg-bin/show_pathway?mtr00220/mtr:MTR_5g033230%09red/mtr:MTR_4g024940%09red/mtr:MTR_4g103680%09red/mtr:MTR_5g042880%09red
Glycine, serine and threonine metabolism	KEGG PATHWAY	mtr00260	5	84	0.000544883	0.00248225	A0A072UZ53|G7J013|G7JYY7|G7I9Z0|G7JJF7	http://www.genome.jp/kegg-bin/show_pathway?mtr00260/mtr:MTR_5g033230%09red/mtr:MTR_1g016230%09red/mtr:MTR_3g053890%09red/mtr:MTR_3g078550%09red/mtr:MTR_4g013100%09red
Butanoate metabolism	KEGG PATHWAY	mtr00650	3	20	0.000642195	0.00277158	I3SHU4|G7IUG9|G7J8M7	http://www.genome.jp/kegg-bin/show_pathway?mtr00650/mtr:MTR_2g099910%09red/mtr:MTR_3g064740%09red/mtr:MTR_8g028120%09red
2-Oxocarboxylic acid metabolism	KEGG PATHWAY	mtr01210	4	57	0.00111409	0.00456776	G7K008|G7JYY7|G7JDJ4|A0A072VCE6	http://www.genome.jp/kegg-bin/show_pathway?mtr01210/mtr:MTR_5g033230%09red/mtr:MTR_5g023740%09red/mtr:MTR_4g048190%09red/mtr:MTR_2g091205%09red
Inositol phosphate metabolism	KEGG PATHWAY	mtr00562	4	64	0.00166938	0.00651852	G7LAD5|G7JA07|G7LGR8|G7J4B5	http://www.genome.jp/kegg-bin/show_pathway?mtr00562/mtr:MTR_3g087590%09red/mtr:MTR_8g039530%09red/mtr:MTR_3g069280%09red/mtr:MTR_8g091320%09red
Stilbenoid, diarylheptanoid and gingerol biosynthesis	KEGG PATHWAY	mtr00945	3	31	0.00204286	0.0076143	G7JK14|A0A072URR0|Q2MJ09	http://www.genome.jp/kegg-bin/show_pathway?mtr00945/mtr:MTR_4g007540%09red/mtr:MTR_5g075450%09red/mtr:MTR_4g085590%09red
Ascorbate and aldarate metabolism	KEGG PATHWAY	mtr00053	3	39	0.00375146	0.0128525	G7JPU6|G7JTZ5|G7KAG7	http://www.genome.jp/kegg-bin/show_pathway?mtr00053/mtr:MTR_4g107040%09red/mtr:MTR_4g092750%09red/mtr:MTR_5g064610%09red
Flavonoid biosynthesis	KEGG PATHWAY	mtr00941	4	81	0.0037617	0.0128525	G7IEZ6|G7JK14|A0A072URR0|Q2MJ09	http://www.genome.jp/kegg-bin/show_pathway?mtr00941/mtr:MTR_4g007540%09red/mtr:MTR_1g115820%09red/mtr:MTR_5g075450%09red/mtr:MTR_4g085590%09red
Cyanoamino acid metabolism	KEGG PATHWAY	mtr00460	4	83	0.00408786	0.0134082	A8TVQ0|G7JN11|A0A072TH37|A0A072TZ36	http://www.genome.jp/kegg-bin/show_pathway?mtr00460/mtr:MTR_7g056747%09red/mtr:MTR_4g015460%09red/mtr:MTR_4g015420%09red/mtr:MTR_0110s0040%09red
Starch and sucrose metabolism	KEGG PATHWAY	mtr00500	8	335	0.00437239	0.0137898	G7KD49|G7IVH5|A0A072TH37|Q2HRX3|A8TVQ0|G7JN11|A0A072TZ36|G7J7Y8	http://www.genome.jp/kegg-bin/show_pathway?mtr00500/mtr:MTR_5g091340%09red/mtr:MTR_7g056747%09red/mtr:MTR_7g050980%09red/mtr:MTR_4g015420%09red/mtr:MTR_0110s0040%09red/mtr:MTR_3g064490%09red/mtr:MTR_4g015460%09red/mtr:MTR_3g010770%09red
Citrate cycle (TCA cycle)	KEGG PATHWAY	mtr00020	3	53	0.00839385	0.0254924	G7K008|G7JDJ4|G7IT44	http://www.genome.jp/kegg-bin/show_pathway?mtr00020/mtr:MTR_5g023740%09red/mtr:MTR_4g048190%09red/mtr:MTR_2g062920%09red
Pentose and glucuronate interconversions	KEGG PATHWAY	mtr00040	5	168	0.00967327	0.0283289	G7IVH5|G7JMP6|G7JPU6|Q2HRX3|G7J7Y8	http://www.genome.jp/kegg-bin/show_pathway?mtr00040/mtr:MTR_4g107040%09red/mtr:MTR_4g104320%09red/mtr:MTR_3g010770%09red/mtr:MTR_3g064490%09red/mtr:MTR_7g050980%09red
Purine metabolism	KEGG PATHWAY	mtr00230	5	196	0.0174952	0.0494692	A0A072U5V1|Q84UE0|A0A072TWZ7|G7KZD1|A0A072U7N4	http://www.genome.jp/kegg-bin/show_pathway?mtr00230/mtr:MTR_8g010550%09red/mtr:MTR_6g034195%09red/mtr:MTR_7g085180%09red/mtr:MTR_7g085200%09red/mtr:MTR_8g099450%09red
Glycolysis / Gluconeogenesis	KEGG PATHWAY	mtr00010	4	137	0.0212659	0.0581267	A0A072ULB0|G7JPU6|G7K4T4|A0A072U7N4	http://www.genome.jp/kegg-bin/show_pathway?mtr00010/mtr:MTR_4g107040%09red/mtr:MTR_4g071880%09red/mtr:MTR_6g034195%09red/mtr:MTR_5g096670%09red
Oxidative phosphorylation	KEGG PATHWAY	mtr00190	5	213	0.023848	0.0630818	A0A072TC88|I3SMR6|A0A072TKG5|G7JAI2|S4T0X8	http://www.genome.jp/kegg-bin/show_pathway?mtr00190/mtr:MTR_3g106820%09red/mtr:MTR_0002s0550%09red/mtr:MTR_1829s0010%09red/mtr:MTR_8g077180%09red/mtr:MetrCp051%09red
Histidine metabolism	KEGG PATHWAY	mtr00340	2	31	0.0249021	0.0638116	G7IL92|G7JPU6	http://www.genome.jp/kegg-bin/show_pathway?mtr00340/mtr:MTR_4g107040%09red/mtr:MTR_2g008120%09red
Tropane, piperidine and pyridine alkaloid biosynthesis	KEGG PATHWAY	mtr00960	2	33	0.0277919	0.0690587	A0A072U029|A0A072UZ65	http://www.genome.jp/kegg-bin/show_pathway?mtr00960/mtr:MTR_3g068065%09red/mtr:MTR_7g063260%09red
beta-Alanine metabolism	KEGG PATHWAY	mtr00410	2	49	0.0551446	0.132996	G7J8M7|G7JPU6	http://www.genome.jp/kegg-bin/show_pathway?mtr00410/mtr:MTR_4g107040%09red/mtr:MTR_3g064740%09red
Valine, leucine and isoleucine degradation	KEGG PATHWAY	mtr00280	2	50	0.0570768	0.133723	G7JPU6|G7JTF7	http://www.genome.jp/kegg-bin/show_pathway?mtr00280/mtr:MTR_4g107040%09red/mtr:MTR_4g021470%09red
Riboflavin metabolism	KEGG PATHWAY	mtr00740	1	11	0.0854768	0.194697	A0A072TVR8	http://www.genome.jp/kegg-bin/show_pathway?mtr00740/mtr:MTR_0004s0220%09red
alpha-Linolenic acid metabolism	KEGG PATHWAY	mtr00592	2	69	0.0977344	0.216601	A0A072UMH4|A0A072TWG0	http://www.genome.jp/kegg-bin/show_pathway?mtr00592/mtr:MTR_4g066170%09red/mtr:MTR_7g417750%09red
Phosphatidylinositol signaling system	KEGG PATHWAY	mtr04070	2	71	0.102388	0.219446	G7JA07|G7LGR8	http://www.genome.jp/kegg-bin/show_pathway?mtr04070/mtr:MTR_8g039530%09red/mtr:MTR_3g069280%09red
Plant-pathogen interaction	KEGG PATHWAY	mtr04626	4	236	0.104371	0.219446	A0A072U9J1|A0A072UAF1|G7JQ36|I3SBC6	http://www.genome.jp/kegg-bin/show_pathway?mtr04626/mtr:MTR_6g053290%09red/mtr:MTR_2g435490%09red/mtr:MTR_6g452990%09red/mtr:MTR_4g123870%09red
Monobactam biosynthesis	KEGG PATHWAY	mtr00261	1	15	0.112318	0.222821	G7L0A3	http://www.genome.jp/kegg-bin/show_pathway?mtr00261/mtr:MTR_7g075090%09red
Pyrimidine metabolism	KEGG PATHWAY	mtr00240	3	157	0.116735	0.222821	A0A072U5V1|G7KZD1|Q84UE0	http://www.genome.jp/kegg-bin/show_pathway?mtr00240/mtr:MTR_7g085180%09red/mtr:MTR_7g085200%09red/mtr:MTR_8g099450%09red
Taurine and hypotaurine metabolism	KEGG PATHWAY	mtr00430	1	16	0.118904	0.222821	G7J8M7	http://www.genome.jp/kegg-bin/show_pathway?mtr00430/mtr:MTR_3g064740%09red
Arginine and proline metabolism	KEGG PATHWAY	mtr00330	2	78	0.119129	0.222821	G7JPU6|G7JFU3	http://www.genome.jp/kegg-bin/show_pathway?mtr00330/mtr:MTR_4g024940%09red/mtr:MTR_4g107040%09red
Protein processing in endoplasmic reticulum	KEGG PATHWAY	mtr04141	5	344	0.119563	0.222821	A0A072U9J1|A0A072TL89|Q2HTU2|Q2HT97|G7KSR8	http://www.genome.jp/kegg-bin/show_pathway?mtr04141/mtr:MTR_4g091590%09red/mtr:MTR_7g099680%09red/mtr:MTR_7g109340%09red/mtr:MTR_6g452990%09red/mtr:MTR_0004s0510%09red
Valine, leucine and isoleucine biosynthesis	KEGG PATHWAY	mtr00290	1	18	0.131931	0.228406	A0A072VCE6	http://www.genome.jp/kegg-bin/show_pathway?mtr00290/mtr:MTR_2g091205%09red
Lysine biosynthesis	KEGG PATHWAY	mtr00300	1	18	0.131931	0.228406	G7L0A3	http://www.genome.jp/kegg-bin/show_pathway?mtr00300/mtr:MTR_7g075090%09red
AGE-RAGE signaling pathway in diabetic complications	KEGG PATHWAY	mtr04933	1	18	0.131931	0.228406	G7JA07	http://www.genome.jp/kegg-bin/show_pathway?mtr04933/mtr:MTR_3g069280%09red
Fructose and mannose metabolism	KEGG PATHWAY	mtr00051	2	85	0.136487	0.228406	A0A072ULB0|G7K4T4	http://www.genome.jp/kegg-bin/show_pathway?mtr00051/mtr:MTR_4g071880%09red/mtr:MTR_5g096670%09red
Glycerolipid metabolism	KEGG PATHWAY	mtr00561	2	85	0.136487	0.228406	G7JPU6|A0A072TYS3	http://www.genome.jp/kegg-bin/show_pathway?mtr00561/mtr:MTR_4g107040%09red/mtr:MTR_8g027905%09red
Selenocompound metabolism	KEGG PATHWAY	mtr00450	1	20	0.144766	0.232762	A0A072UID0	http://www.genome.jp/kegg-bin/show_pathway?mtr00450/mtr:MTR_6g027920%09red
Glycosaminoglycan degradation	KEGG PATHWAY	mtr00531	1	20	0.144766	0.232762	G7J0U6	http://www.genome.jp/kegg-bin/show_pathway?mtr00531/mtr:MTR_3g032980%09red
Biotin metabolism	KEGG PATHWAY	mtr00780	1	21	0.151113	0.235086	G7JD16	http://www.genome.jp/kegg-bin/show_pathway?mtr00780/mtr:MTR_4g128620%09red
Amino sugar and nucleotide sugar metabolism	KEGG PATHWAY	mtr00520	3	178	0.151946	0.235086	I3STX0|A0A072U6Y0|G7J7Y8	http://www.genome.jp/kegg-bin/show_pathway?mtr00520/mtr:MTR_3g110320%09red/mtr:MTR_6g015905%09red/mtr:MTR_3g064490%09red
Ribosome biogenesis in eukaryotes	KEGG PATHWAY	mtr03008	2	109	0.199312	0.302659	G7LJ09|B7FKG0	http://www.genome.jp/kegg-bin/show_pathway?mtr03008/mtr:MTR_8g018890%09red/mtr:MTR_4g114330%09red
Folate biosynthesis	KEGG PATHWAY	mtr00790	1	32	0.217898	0.324866	G7L058	http://www.genome.jp/kegg-bin/show_pathway?mtr00790/mtr:MTR_7g055700%09red
Propanoate metabolism	KEGG PATHWAY	mtr00640	1	33	0.223703	0.327565	G7JTF7	http://www.genome.jp/kegg-bin/show_pathway?mtr00640/mtr:MTR_4g021470%09red
mRNA surveillance pathway	KEGG PATHWAY	mtr03015	2	126	0.245555	0.353255	G7KDR6|G7L805	http://www.genome.jp/kegg-bin/show_pathway?mtr03015/mtr:MTR_5g030020%09red/mtr:MTR_8g087950%09red
Nitrogen metabolism	KEGG PATHWAY	mtr00910	1	38	0.25209	0.356403	Q2HW53	http://www.genome.jp/kegg-bin/show_pathway?mtr00910/mtr:MTR_7g089970%09red
Pantothenate and CoA biosynthesis	KEGG PATHWAY	mtr00770	1	41	0.268623	0.37334	A0A072VCE6	http://www.genome.jp/kegg-bin/show_pathway?mtr00770/mtr:MTR_2g091205%09red
Fatty acid elongation	KEGG PATHWAY	mtr00062	1	43	0.279442	0.381904	I3SVG6	http://www.genome.jp/kegg-bin/show_pathway?mtr00062/mtr:MTR_7g007760%09red
Porphyrin and chlorophyll metabolism	KEGG PATHWAY	mtr00860	1	45	0.290101	0.389972	G7KEI7	http://www.genome.jp/kegg-bin/show_pathway?mtr00860/mtr:MTR_5g096150%09red
Lysine degradation	KEGG PATHWAY	mtr00310	1	47	0.300603	0.393586	G7JPU6	http://www.genome.jp/kegg-bin/show_pathway?mtr00310/mtr:MTR_4g107040%09red
SNARE interactions in vesicular transport	KEGG PATHWAY	mtr04130	1	48	0.305796	0.393586	G7I9F5	http://www.genome.jp/kegg-bin/show_pathway?mtr04130/mtr:MTR_1g083790%09red
Cutin, suberine and wax biosynthesis	KEGG PATHWAY	mtr00073	1	51	0.321144	0.393586	G7J3D5	http://www.genome.jp/kegg-bin/show_pathway?mtr00073/mtr:MTR_3g098980%09red
Fatty acid degradation	KEGG PATHWAY	mtr00071	1	51	0.321144	0.393586	G7JPU6	http://www.genome.jp/kegg-bin/show_pathway?mtr00071/mtr:MTR_4g107040%09red
Tryptophan metabolism	KEGG PATHWAY	mtr00380	1	52	0.326185	0.393586	G7JPU6	http://www.genome.jp/kegg-bin/show_pathway?mtr00380/mtr:MTR_4g107040%09red
Protein export	KEGG PATHWAY	mtr03060	1	52	0.326185	0.393586	I3SVA3	http://www.genome.jp/kegg-bin/show_pathway?mtr03060/mtr:MTR_7g115180%09red
Basal transcription factors	KEGG PATHWAY	mtr03022	1	53	0.331188	0.393586	G7IRY2	http://www.genome.jp/kegg-bin/show_pathway?mtr03022/mtr:MTR_2g097740%09red
ABC transporters	KEGG PATHWAY	mtr02010	1	53	0.331188	0.393586	G7IBR3	http://www.genome.jp/kegg-bin/show_pathway?mtr02010/mtr:MTR_1g086150%09red
Terpenoid backbone biosynthesis	KEGG PATHWAY	mtr00900	1	58	0.355654	0.416623	A0A072UQ86	http://www.genome.jp/kegg-bin/show_pathway?mtr00900/mtr:MTR_4g095055%09red
Spliceosome	KEGG PATHWAY	mtr03040	3	299	0.388444	0.448625	B7FGH6|Q2HT97|B7FKG0	http://www.genome.jp/kegg-bin/show_pathway?mtr03040/mtr:MTR_7g099680%09red/mtr:MTR_4g114330%09red/mtr:MTR_7g105220%09red
Aminoacyl-tRNA biosynthesis	KEGG PATHWAY	mtr00970	1	77	0.440756	0.495095	A0A072VU52	http://www.genome.jp/kegg-bin/show_pathway?mtr00970/mtr:MTR_1g053270%09red
Galactose metabolism	KEGG PATHWAY	mtr00052	1	77	0.440756	0.495095	G7J7Y8	http://www.genome.jp/kegg-bin/show_pathway?mtr00052/mtr:MTR_3g064490%09red
Fatty acid metabolism	KEGG PATHWAY	mtr01212	1	82	0.461223	0.511085	I3SVG6	http://www.genome.jp/kegg-bin/show_pathway?mtr01212/mtr:MTR_7g007760%09red
Peroxisome	KEGG PATHWAY	mtr04146	1	89	0.488628	0.534234	G7J013	http://www.genome.jp/kegg-bin/show_pathway?mtr04146/mtr:MTR_3g053890%09red
RNA transport	KEGG PATHWAY	mtr03013	2	225	0.502974	0.536365	G7JP98|G7KDR6	http://www.genome.jp/kegg-bin/show_pathway?mtr03013/mtr:MTR_5g030020%09red/mtr:MTR_4g033850%09red
Phagosome	KEGG PATHWAY	mtr04145	1	93	0.50366	0.536365	A0A072USS0	http://www.genome.jp/kegg-bin/show_pathway?mtr04145/mtr:MTR_4g017630%09red
Glycerophospholipid metabolism	KEGG PATHWAY	mtr00564	1	107	0.552882	0.581235	G7KPT7	http://www.genome.jp/kegg-bin/show_pathway?mtr00564/mtr:MTR_6g069600%09red
Cysteine and methionine metabolism	KEGG PATHWAY	mtr00270	1	116	0.581923	0.604021	A0A072UID0	http://www.genome.jp/kegg-bin/show_pathway?mtr00270/mtr:MTR_6g027920%09red
RNA degradation	KEGG PATHWAY	mtr03018	1	120	0.594218	0.609073	G7KDR6	http://www.genome.jp/kegg-bin/show_pathway?mtr03018/mtr:MTR_5g030020%09red
Endocytosis	KEGG PATHWAY	mtr04144	1	264	0.861673	0.872311	Q2HT97	http://www.genome.jp/kegg-bin/show_pathway?mtr04144/mtr:MTR_7g099680%09red
Plant hormone signal transduction	KEGG PATHWAY	mtr04075	1	383	0.94329	0.94329	I3SBC6	http://www.genome.jp/kegg-bin/show_pathway?mtr04075/mtr:MTR_2g435490%09red
