# Supplementary material for: iTRAQ-based comparative proteomic analysis of differences in the protein profiles of stems and leaves from two alfalfa genotypes
Source: BMC Plant Biol. 2020 Sep 29;20:447. doi: 10.1186/s12870-020-02671-2 (PMC7525974; doi:10.1186/s12870-020-02671-2)
Supplement: Supplementary file 10 — Additional file 10: Table S8. The KEGG enrichment analysis of the differentially enriched proteins in ML and FL. [file 12870_2020_2671_MOESM10_ESM.xlsx]

## Sheet: ML VS FL 
Supplementary Table 8 The KEGG enrichment analysis of the differentially enriched proteins in ML and FL.
#Term	Database	ID	Input number	Background number	P-Value	Corrected P-Value	Input	Hyperlink
Metabolic pathways	KEGG PATHWAY	mtr01100	66	2552	6.23039e-25	4.7351e-23	G7J2Y6|A0A072UMH4|G7JKV1|G7J9K5|G7JTY4|A0A072UGE8|G7KY22|G7JF12|Q7X9B3|A0A072U0L0|A0A072U5V1|G7JLJ7|G7I4Z4|G7IK85|A0A072U621|G7JXJ9|A0A072TLJ0|G7KEX7|A0A072UQA9|G7IJU6|G7ZV13|G7K315|G7IJU3|A0A072UKS2|G7KYC5|G7L8T1|A0A072TVR8|G7J7Y8|A0A072V8Q4|G7LJL7|G7L4R0|G7K9A4|G7IDL5|A0A072TYG8|G7KHG0|G7L227|A0A072UZ53|G7JTZ5|G7KJ71|A0A072VLG5|A4PU48|A0A072W0W5|A0A072UU47|G7LGR8|G7K2Q5|G7J9S0|G7KD12|B7FIJ3|G7K…	http://www.genome.jp/kegg-bin/show_pathway?mtr01100/mtr:MTR_6g091680%09red/mtr:MTR_3g072330%09red/mtr:MTR_4g092750%09red/mtr:MTR_7g050980%09red/mtr:MTR_7g052230%09red/mtr:MTR_5g090410%09red/mtr:MTR_5g020640%09red/mtr:MTR_3g064490%09red/mtr:MTR_3g023690%09red/mtr:MTR_5g089280%09red/mtr:MTR_3g078550%09red/mtr:MTR_6g011870%09red/mtr:MTR_5g025250%09red/mtr:MTR_3g051120%09red/mtr:MTR_4g031140%09red/mt…
Biosynthesis of secondary metabolites	KEGG PATHWAY	mtr01110	44	1405	1.26951e-19	4.82413e-18	G7J2Y6|G7KEX7|G7JKV1|G7J9K5|G7JTY4|G7JLJ7|G7L4R0|A0A072U0L0|A0A072U5V1|G7KEI7|G7IK85|G7JXJ9|A0A072UMH4|G7IJU6|G7L227|G7IJU3|G7KYC5|G7L8T1|A0A072TVR8|A0A072V8Q4|G7LJL7|G7K9A4|G7KJ71|G7KHG0|G7JTZ5|A0A072VLG5|A4PU48|A0A072TN70|A0A072UU47|G7K2Q5|G7J9S0|B7FIJ3|G7KWH1|G7JUC6|A0A072UKA3|G7JQM6|G7JK14|G7J834|G7IC40|Q7X9B3|G7IXJ6|G7JV43|A0A072U029|A0A072TT65	http://www.genome.jp/kegg-bin/show_pathway?mtr01110/mtr:MTR_3g072330%09red/mtr:MTR_4g092750%09red/mtr:MTR_4g085590%09red/mtr:MTR_5g020640%09red/mtr:MTR_5g025250%09red/mtr:MTR_3g051120%09red/mtr:MTR_4g031140%09red/mtr:MTR_7g011230%09red/mtr:MTR_2g029830%09red/mtr:MTR_4g052390%09red/mtr:MTR_5g087410%09red/mtr:MTR_5g096150%09red/mtr:MTR_2g015390%09red/mtr:MTR_4g066170%09red/mtr:MTR_7g111760%09red/mt…
Ribosome	KEGG PATHWAY	mtr03010	26	430	2.26163e-18	5.72946e-17	G7JTN9|G7IAL7|G7I6N5|G7JVL8|B7FHR0|B7FGR0|I3T8M7|A0A072UXJ8|B7FJX5|G7IBY1|S4SZI8|G7JYX5|G7JC94|G7IBA9|G7JH62|A0A072TVC3|I3T063|G7KWF6|G7I8Q9|G7J8L6|A0A072VPH5|B7FKU8|G7ISD7|A0A072TVQ4|G7KF74|B7FMW0	http://www.genome.jp/kegg-bin/show_pathway?mtr03010/mtr:MTR_1g096460%09red/mtr:MTR_3g108280%09red/mtr:MTR_7g053450%09red/mtr:MTR_1g100960%09red/mtr:MTR_3g118210%09red/mtr:MTR_5g033090%09red/mtr:MTR_4g074260%09red/mtr:MTR_1g083430%09red/mtr:MTR_2g014220%09red/mtr:MTR_4g051430%09red/mtr:MTR_7g111590%09red/mtr:MTR_1g098540%09red/mtr:MTR_8g028125%09red/mtr:MTR_2g096340%09red/mtr:MTR_1g017780%09red/mt…
Porphyrin and chlorophyll metabolism	KEGG PATHWAY	mtr00860	7	45	1.86473e-08	3.54299e-07	G7K9A4|G7JQM6|B7FIJ3|G7IK85|G7L4R0|A0A072U0L0|G7KEI7	http://www.genome.jp/kegg-bin/show_pathway?mtr00860/mtr:MTR_3g072330%09red/mtr:MTR_7g069210%09red/mtr:MTR_7g088340%09red/mtr:MTR_4g076600%09red/mtr:MTR_5g096150%09red/mtr:MTR_2g015390%09red/mtr:MTR_5g009070%09red
Phenylpropanoid biosynthesis	KEGG PATHWAY	mtr00940	11	296	1.72133e-06	2.61642e-05	G7JUC6|G7LJL7|G7JKV1|G7JK14|G7J2Y6|G7KJ71|A0A072VLG5|G7IJU6|A0A072UU47|G7IJU3|G7J9S0	http://www.genome.jp/kegg-bin/show_pathway?mtr00940/mtr:MTR_2g029830%09red/mtr:MTR_6g091680%09red/mtr:MTR_4g085590%09red/mtr:MTR_4g127650%09red/mtr:MTR_1g077000%09red/mtr:MTR_2g029860%09red/mtr:MTR_3g072190%09red/mtr:MTR_3g094630%09red/mtr:MTR_8g101900%09red/mtr:MTR_3g026400%09red/mtr:MTR_4g031140%09red
Linoleic acid metabolism	KEGG PATHWAY	mtr00591	5	36	3.56275e-06	4.51282e-05	G7LIZ2|G7LIY0|A0A072UMH4|G7LIY6|G7LIX6	http://www.genome.jp/kegg-bin/show_pathway?mtr00591/mtr:MTR_8g018690%09red/mtr:MTR_8g018620%09red/mtr:MTR_8g018510%09red/mtr:MTR_4g066170%09red/mtr:MTR_8g018550%09red
Stilbenoid, diarylheptanoid and gingerol biosynthesis	KEGG PATHWAY	mtr00945	4	31	4.5875e-05	0.000498071	G7JUC6|G7LJL7|G7JK14|G7KJ71	http://www.genome.jp/kegg-bin/show_pathway?mtr00945/mtr:MTR_6g091680%09red/mtr:MTR_8g101900%09red/mtr:MTR_4g127650%09red/mtr:MTR_4g085590%09red
Amino sugar and nucleotide sugar metabolism	KEGG PATHWAY	mtr00520	7	178	9.64267e-05	0.000916053	A0A072TYG8|G7J834|G7IC40|A0A072UQA9|A0A072UR60|A0A072UKS2|G7J7Y8	http://www.genome.jp/kegg-bin/show_pathway?mtr00520/mtr:MTR_3g082150%09red/mtr:MTR_4g116920%09red/mtr:MTR_3g064490%09red/mtr:MTR_4g094285%09red/mtr:MTR_7g023060%09red/mtr:MTR_1g102010%09red/mtr:MTR_4g067310%09red
Biosynthesis of amino acids	KEGG PATHWAY	mtr01230	7	249	0.000689243	0.00582027	A0A072V8Q4|A4PU48|G7L8T1|G7JTY4|G7IXJ6|G7L227|G7JXJ9	http://www.genome.jp/kegg-bin/show_pathway?mtr01230/mtr:MTR_2g046710%09red/mtr:MTR_4g092620%09red/mtr:MTR_8g088600%09red/mtr:MTR_5g022580%09red/mtr:MTR_3g051120%09red/mtr:MTR_7g011230%09red/mtr:MTR_7g110310%09red
Starch and sucrose metabolism	KEGG PATHWAY	mtr00500	8	335	0.000821341	0.00624219	A0A072U621|A0A072UKS2|G7J834|G7IC40|A0A072UQA9|A0A072UU47|Q2HRX3|G7J7Y8	http://www.genome.jp/kegg-bin/show_pathway?mtr00500/mtr:MTR_3g082150%09red/mtr:MTR_7g050980%09red/mtr:MTR_3g064490%09red/mtr:MTR_4g094285%09red/mtr:MTR_3g026400%09red/mtr:MTR_8g099985%09red/mtr:MTR_1g102010%09red/mtr:MTR_4g067310%09red
Glutathione metabolism	KEGG PATHWAY	mtr00480	5	126	0.000935101	0.0064607	G7LB15|G7L6H4|G7KWH1|G7K3B0|A0A072VNK7	http://www.genome.jp/kegg-bin/show_pathway?mtr00480/mtr:MTR_8g056940%09red/mtr:MTR_5g090910%09red/mtr:MTR_7g065640%09red/mtr:MTR_1g088825%09red/mtr:MTR_7g111760%09red
Flavonoid biosynthesis	KEGG PATHWAY	mtr00941	4	81	0.00142134	0.00900185	G7JUC6|G7LJL7|G7JK14|G7KJ71	http://www.genome.jp/kegg-bin/show_pathway?mtr00941/mtr:MTR_6g091680%09red/mtr:MTR_8g101900%09red/mtr:MTR_4g127650%09red/mtr:MTR_4g085590%09red
Pantothenate and CoA biosynthesis	KEGG PATHWAY	mtr00770	3	41	0.0020032	0.011711	G7KQB6|G7K315|G7L8T1	http://www.genome.jp/kegg-bin/show_pathway?mtr00770/mtr:MTR_5g089280%09red/mtr:MTR_6g071210%09red/mtr:MTR_8g088600%09red
Pyruvate metabolism	KEGG PATHWAY	mtr00620	4	96	0.00257656	0.013987	G7KYC5|G7I4Z4|G7L865|A0A072TLJ0	http://www.genome.jp/kegg-bin/show_pathway?mtr00620/mtr:MTR_7g084850%09red/mtr:MTR_8g102980%09red/mtr:MTR_0002s0890%09red/mtr:MTR_1g094010%09red
Glycosphingolipid biosynthesis - globo series	KEGG PATHWAY	mtr00603	2	14	0.00363727	0.0184289	A0A072TYG8|A0A072V0K8	http://www.genome.jp/kegg-bin/show_pathway?mtr00603/mtr:MTR_7g023060%09red/mtr:MTR_3g094160%09red
Thiamine metabolism	KEGG PATHWAY	mtr00730	2	16	0.00460305	0.0218645	A0A072W0W5|G7JF12	http://www.genome.jp/kegg-bin/show_pathway?mtr00730/mtr:MTR_1g105480%09red/mtr:MTR_4g081130%09red
Cysteine and methionine metabolism	KEGG PATHWAY	mtr00270	4	116	0.00494384	0.0221019	A0A072V8Q4|A4PU48|G7L227|G7J9K5	http://www.genome.jp/kegg-bin/show_pathway?mtr00270/mtr:MTR_2g046710%09red/mtr:MTR_3g083370%09red/mtr:MTR_7g011230%09red/mtr:MTR_7g110310%09red
Phenylalanine metabolism	KEGG PATHWAY	mtr00360	3	59	0.00530826	0.0224127	G7LJL7|G7JK14|G7KJ71	http://www.genome.jp/kegg-bin/show_pathway?mtr00360/mtr:MTR_6g091680%09red/mtr:MTR_8g101900%09red/mtr:MTR_4g085590%09red
Pentose phosphate pathway	KEGG PATHWAY	mtr00030	3	62	0.00605505	0.0241433	G7JV43|G7IC40|G7KWH1	http://www.genome.jp/kegg-bin/show_pathway?mtr00030/mtr:MTR_1g102010%09red/mtr:MTR_4g093620%09red/mtr:MTR_7g111760%09red
Selenocompound metabolism	KEGG PATHWAY	mtr00450	2	20	0.00684692	0.0241433	G7ZV13|G7L227	http://www.genome.jp/kegg-bin/show_pathway?mtr00450/mtr:MTR_6g016335%09red/mtr:MTR_7g011230%09red
Glycosaminoglycan degradation	KEGG PATHWAY	mtr00531	2	20	0.00684692	0.0241433	A0A072TYG8|A0A072UUP5	http://www.genome.jp/kegg-bin/show_pathway?mtr00531/mtr:MTR_7g023060%09red/mtr:MTR_3g023690%09red
Carbon metabolism	KEGG PATHWAY	mtr01200	6	289	0.00698886	0.0241433	G7I4Z4|A0A072TLJ0|A0A072UGE8|G7JV43|G7KYC5|G7KWH1	http://www.genome.jp/kegg-bin/show_pathway?mtr01200/mtr:MTR_6g007170%09red/mtr:MTR_0002s0890%09red/mtr:MTR_1g094010%09red/mtr:MTR_7g111760%09red/mtr:MTR_7g084850%09red/mtr:MTR_4g093620%09red
alpha-Linolenic acid metabolism	KEGG PATHWAY	mtr00592	3	69	0.00803156	0.0265391	Q7X9B3|A0A072UMH4|G7JLJ7	http://www.genome.jp/kegg-bin/show_pathway?mtr00592/mtr:MTR_4g068550%09red/mtr:MTR_4g120130%09red/mtr:MTR_4g066170%09red
Glycolysis / Gluconeogenesis	KEGG PATHWAY	mtr00010	4	137	0.00866214	0.0274301	G7KYC5|G7KEX7|G7IC40|G7JV43	http://www.genome.jp/kegg-bin/show_pathway?mtr00010/mtr:MTR_7g084850%09red/mtr:MTR_1g102010%09red/mtr:MTR_5g020640%09red/mtr:MTR_4g093620%09red
Galactose metabolism	KEGG PATHWAY	mtr00052	3	77	0.010705	0.0325431	A0A072V0K8|G7IC40|G7J7Y8	http://www.genome.jp/kegg-bin/show_pathway?mtr00052/mtr:MTR_1g102010%09red/mtr:MTR_3g094160%09red/mtr:MTR_3g064490%09red
Pyrimidine metabolism	KEGG PATHWAY	mtr00240	4	157	0.0135693	0.0396642	G7KQB6|G7KY22|G7K315|A0A072U5V1	http://www.genome.jp/kegg-bin/show_pathway?mtr00240/mtr:MTR_5g089280%09red/mtr:MTR_6g071210%09red/mtr:MTR_8g099450%09red/mtr:MTR_7g052230%09red
Carbon fixation in photosynthetic organisms	KEGG PATHWAY	mtr00710	3	92	0.0169557	0.0477273	G7I4Z4|G7JV43|A0A072TLJ0	http://www.genome.jp/kegg-bin/show_pathway?mtr00710/mtr:MTR_0002s0890%09red/mtr:MTR_4g093620%09red/mtr:MTR_1g094010%09red
Sulfur metabolism	KEGG PATHWAY	mtr00920	2	38	0.0216276	0.0566792	G7ZV13|G7L227	http://www.genome.jp/kegg-bin/show_pathway?mtr00920/mtr:MTR_6g016335%09red/mtr:MTR_7g011230%09red
Nitrogen metabolism	KEGG PATHWAY	mtr00910	2	38	0.0216276	0.0566792	A0A072VK70|G7JL79	http://www.genome.jp/kegg-bin/show_pathway?mtr00910/mtr:MTR_1g059960%09red/mtr:MTR_4g086020%09red
Carotenoid biosynthesis	KEGG PATHWAY	mtr00906	2	39	0.022653	0.0573875	G7KHG0|G7K2Q5	http://www.genome.jp/kegg-bin/show_pathway?mtr00906/mtr:MTR_5g025250%09red/mtr:MTR_5g087410%09red
Phenylalanine, tyrosine and tryptophan biosynthesis	KEGG PATHWAY	mtr00400	2	44	0.0280706	0.0688183	G7JXJ9|G7IXJ6	http://www.genome.jp/kegg-bin/show_pathway?mtr00400/mtr:MTR_5g022580%09red/mtr:MTR_3g051120%09red
beta-Alanine metabolism	KEGG PATHWAY	mtr00410	2	49	0.0339502	0.0806316	G7KQB6|G7K315	http://www.genome.jp/kegg-bin/show_pathway?mtr00410/mtr:MTR_5g089280%09red/mtr:MTR_6g071210%09red
C5-Branched dibasic acid metabolism	KEGG PATHWAY	mtr00660	1	8	0.0498185	0.114733	G7L8T1	http://www.genome.jp/kegg-bin/show_pathway?mtr00660/mtr:MTR_8g088600%09red
Riboflavin metabolism	KEGG PATHWAY	mtr00740	1	11	0.0658687	0.147236	A0A072TVR8	http://www.genome.jp/kegg-bin/show_pathway?mtr00740/mtr:MTR_0004s0220%09red
Fatty acid metabolism	KEGG PATHWAY	mtr01212	2	82	0.0823149	0.170289	A0A072U2V3|G7JLJ7	http://www.genome.jp/kegg-bin/show_pathway?mtr01212/mtr:MTR_7g094510%09red/mtr:MTR_4g120130%09red
Cyanoamino acid metabolism	KEGG PATHWAY	mtr00460	2	83	0.0839946	0.170289	A0A072UKA3|A0A072UU47	http://www.genome.jp/kegg-bin/show_pathway?mtr00460/mtr:MTR_4g052390%09red/mtr:MTR_3g026400%09red
Glycine, serine and threonine metabolism	KEGG PATHWAY	mtr00260	2	84	0.0856848	0.170289	A0A072UZ53|G7IXJ6	http://www.genome.jp/kegg-bin/show_pathway?mtr00260/mtr:MTR_3g051120%09red/mtr:MTR_3g078550%09red
Monobactam biosynthesis	KEGG PATHWAY	mtr00261	1	15	0.0868496	0.170289	G7ZV13	http://www.genome.jp/kegg-bin/show_pathway?mtr00261/mtr:MTR_6g016335%09red
Fructose and mannose metabolism	KEGG PATHWAY	mtr00051	2	85	0.0873852	0.170289	G7JV43|A0A072UKS2	http://www.genome.jp/kegg-bin/show_pathway?mtr00051/mtr:MTR_4g067310%09red/mtr:MTR_4g093620%09red
Other glycan degradation	KEGG PATHWAY	mtr00511	1	17	0.0971632	0.184061	A0A072TYG8	http://www.genome.jp/kegg-bin/show_pathway?mtr00511/mtr:MTR_7g023060%09red
Valine, leucine and isoleucine biosynthesis	KEGG PATHWAY	mtr00290	1	18	0.102276	0.184061	G7L8T1	http://www.genome.jp/kegg-bin/show_pathway?mtr00290/mtr:MTR_8g088600%09red
Lysine biosynthesis	KEGG PATHWAY	mtr00300	1	18	0.102276	0.184061	G7JTY4	http://www.genome.jp/kegg-bin/show_pathway?mtr00300/mtr:MTR_4g092620%09red
Purine metabolism	KEGG PATHWAY	mtr00230	3	196	0.10414	0.184061	A0A072U5V1|G7ZV13|G7IC40	http://www.genome.jp/kegg-bin/show_pathway?mtr00230/mtr:MTR_6g016335%09red/mtr:MTR_1g102010%09red/mtr:MTR_8g099450%09red
Butanoate metabolism	KEGG PATHWAY	mtr00650	1	20	0.112416	0.194174	G7L8T1	http://www.genome.jp/kegg-bin/show_pathway?mtr00650/mtr:MTR_8g088600%09red
Biotin metabolism	KEGG PATHWAY	mtr00780	1	21	0.117444	0.198349	A0A072U2V3	http://www.genome.jp/kegg-bin/show_pathway?mtr00780/mtr:MTR_7g094510%09red
Protein processing in endoplasmic reticulum	KEGG PATHWAY	mtr04141	4	344	0.136385	0.221968	A0A072U9J1|G7L008|Q2HTU2|G7IPW7	http://www.genome.jp/kegg-bin/show_pathway?mtr04141/mtr:MTR_4g091590%09red/mtr:MTR_7g026140%09red/mtr:MTR_6g452990%09red/mtr:MTR_2g019520%09red
Photosynthesis - antenna proteins	KEGG PATHWAY	mtr00196	1	25	0.13727	0.221968	A0A072UGT3	http://www.genome.jp/kegg-bin/show_pathway?mtr00196/mtr:MTR_6g011870%09red
Folate biosynthesis	KEGG PATHWAY	mtr00790	1	32	0.170904	0.26168	G7ITE1	http://www.genome.jp/kegg-bin/show_pathway?mtr00790/mtr:MTR_2g075770%09red
Biosynthesis of unsaturated fatty acids	KEGG PATHWAY	mtr01040	1	33	0.175601	0.26168	A0A072U2V3	http://www.genome.jp/kegg-bin/show_pathway?mtr01040/mtr:MTR_7g094510%09red
Propanoate metabolism	KEGG PATHWAY	mtr00640	1	33	0.175601	0.26168	G7KYC5	http://www.genome.jp/kegg-bin/show_pathway?mtr00640/mtr:MTR_7g084850%09red
Tropane, piperidine and pyridine alkaloid biosynthesis	KEGG PATHWAY	mtr00960	1	33	0.175601	0.26168	A0A072U029	http://www.genome.jp/kegg-bin/show_pathway?mtr00960/mtr:MTR_7g063260%09red
Sphingolipid metabolism	KEGG PATHWAY	mtr00600	1	36	0.189533	0.271783	A0A072V0K8	http://www.genome.jp/kegg-bin/show_pathway?mtr00600/mtr:MTR_3g094160%09red
Monoterpenoid biosynthesis	KEGG PATHWAY	mtr00902	1	36	0.189533	0.271783	A0A072TN70	http://www.genome.jp/kegg-bin/show_pathway?mtr00902/mtr:MTR_8g031630%09red
Ascorbate and aldarate metabolism	KEGG PATHWAY	mtr00053	1	39	0.203231	0.286029	G7JTZ5	http://www.genome.jp/kegg-bin/show_pathway?mtr00053/mtr:MTR_4g092750%09red
Spliceosome	KEGG PATHWAY	mtr03040	3	299	0.244904	0.318643	G7L008|G7JVD2|G7JJ12	http://www.genome.jp/kegg-bin/show_pathway?mtr03040/mtr:MTR_7g026140%09red/mtr:MTR_4g127860%09red/mtr:MTR_4g118630%09red
Pentose and glucuronate interconversions	KEGG PATHWAY	mtr00040	2	168	0.250364	0.318643	Q2HRX3|G7J7Y8	http://www.genome.jp/kegg-bin/show_pathway?mtr00040/mtr:MTR_3g064490%09red/mtr:MTR_7g050980%09red
Ubiquinone and other terpenoid-quinone biosynthesis	KEGG PATHWAY	mtr00130	1	50	0.251511	0.318643	A0A072TT65	http://www.genome.jp/kegg-bin/show_pathway?mtr00130/mtr:MTR_8g064990%09red
Valine, leucine and isoleucine degradation	KEGG PATHWAY	mtr00280	1	50	0.251511	0.318643	G7IDL5	http://www.genome.jp/kegg-bin/show_pathway?mtr00280/mtr:MTR_1g071610%09red
Fatty acid degradation	KEGG PATHWAY	mtr00071	1	51	0.255753	0.318643	G7JLJ7	http://www.genome.jp/kegg-bin/show_pathway?mtr00071/mtr:MTR_4g120130%09red
N-Glycan biosynthesis	KEGG PATHWAY	mtr00510	1	51	0.255753	0.318643	G7IPW7	http://www.genome.jp/kegg-bin/show_pathway?mtr00510/mtr:MTR_2g019520%09red
Base excision repair	KEGG PATHWAY	mtr03410	1	51	0.255753	0.318643	G7KS90	http://www.genome.jp/kegg-bin/show_pathway?mtr03410/mtr:MTR_7g068280%09red
Fatty acid biosynthesis	KEGG PATHWAY	mtr00061	1	56	0.276606	0.338629	A0A072U2V3	http://www.genome.jp/kegg-bin/show_pathway?mtr00061/mtr:MTR_7g094510%09red
2-Oxocarboxylic acid metabolism	KEGG PATHWAY	mtr01210	1	57	0.280706	0.338629	G7L8T1	http://www.genome.jp/kegg-bin/show_pathway?mtr01210/mtr:MTR_8g088600%09red
Inositol phosphate metabolism	KEGG PATHWAY	mtr00562	1	64	0.308765	0.366659	G7LGR8	http://www.genome.jp/kegg-bin/show_pathway?mtr00562/mtr:MTR_8g039530%09red
Phosphatidylinositol signaling system	KEGG PATHWAY	mtr04070	1	71	0.335734	0.39255	G7LGR8	http://www.genome.jp/kegg-bin/show_pathway?mtr04070/mtr:MTR_8g039530%09red
Aminoacyl-tRNA biosynthesis	KEGG PATHWAY	mtr00970	1	77	0.358013	0.412258	A0A072U849	http://www.genome.jp/kegg-bin/show_pathway?mtr00970/mtr:MTR_6g027620%09red
RNA transport	KEGG PATHWAY	mtr03013	2	225	0.36842	0.417909	G7IUM0|G7J1T1	http://www.genome.jp/kegg-bin/show_pathway?mtr03013/mtr:MTR_3g027140%09red/mtr:MTR_2g101270%09red
Glycerolipid metabolism	KEGG PATHWAY	mtr00561	1	85	0.386565	0.428558	A0A072V0K8	http://www.genome.jp/kegg-bin/show_pathway?mtr00561/mtr:MTR_3g094160%09red
Plant-pathogen interaction	KEGG PATHWAY	mtr04626	2	236	0.390514	0.428558	A0A072U9J1|I3SBC6	http://www.genome.jp/kegg-bin/show_pathway?mtr04626/mtr:MTR_2g435490%09red/mtr:MTR_6g452990%09red
Peroxisome	KEGG PATHWAY	mtr04146	1	89	0.400363	0.428558	G7JIW5	http://www.genome.jp/kegg-bin/show_pathway?mtr04146/mtr:MTR_4g100930%09red
Glyoxylate and dicarboxylate metabolism	KEGG PATHWAY	mtr00630	1	89	0.400363	0.428558	A0A072UGE8	http://www.genome.jp/kegg-bin/show_pathway?mtr00630/mtr:MTR_6g007170%09red
RNA degradation	KEGG PATHWAY	mtr03018	1	120	0.49732	0.524948	G7J1T1	http://www.genome.jp/kegg-bin/show_pathway?mtr03018/mtr:MTR_3g027140%09red
mRNA surveillance pathway	KEGG PATHWAY	mtr03015	1	126	0.514196	0.535327	G7J1T1	http://www.genome.jp/kegg-bin/show_pathway?mtr03015/mtr:MTR_3g027140%09red
Photosynthesis	KEGG PATHWAY	mtr00195	1	145	0.564	0.579243	G7KD12	http://www.genome.jp/kegg-bin/show_pathway?mtr00195/mtr:MTR_5g090410%09red
Endocytosis	KEGG PATHWAY	mtr04144	1	264	0.778755	0.789139	G7L008	http://www.genome.jp/kegg-bin/show_pathway?mtr04144/mtr:MTR_7g026140%09red
Plant hormone signal transduction	KEGG PATHWAY	mtr04075	1	383	0.887911	0.887911	I3SBC6	http://www.genome.jp/kegg-bin/show_pathway?mtr04075/mtr:MTR_2g435490%09red
