# Supplementary material for: iTRAQ-based comparative proteomic analysis of differences in the protein profiles of stems and leaves from two alfalfa genotypes
Source: BMC Plant Biol. 2020 Sep 29;20:447. doi: 10.1186/s12870-020-02671-2 (PMC7525974; doi:10.1186/s12870-020-02671-2)
Supplement: Supplementary file 11 — Additional file 11: Table S9. The significant KEGG enrichment analysis of the differentially enriched proteins in MS and FS. [file 12870_2020_2671_MOESM11_ESM.xlsx]

## Sheet: Sheet1
Supplementary Table 9 The significant KEGG enrichment analysis of the differentially enriched proteins in MS and FS
#Term	Input number	Background number	P-Value
Metabolic pathways	91	2552	2.18513e-35
Biosynthesis of secondary metabolites	59	1405	3.76462e-26
Ribosome	26	430	1.6223e-15
Carbon metabolism	22	289	3.12127e-15
Phenylpropanoid biosynthesis	22	296	4.94334e-15
Carbon fixation in photosynthetic organisms	12	92	2.18392e-11
Glyoxylate and dicarboxylate metabolism	11	89	2.54094e-10
Biosynthesis of amino acids	14	249	1.38799e-08
Phenylalanine metabolism	8	59	3.79089e-08
Ubiquinone and other terpenoid-quinone biosynthesis	7	50	2.24643e-07
Photosynthesis	10	145	2.83152e-07
Linoleic acid metabolism	6	36	6.7027e-07
Glutathione metabolism	8	126	7.86895e-06
Alanine, aspartate and glutamate metabolism	5	53	7.25578e-05
Pyruvate metabolism	6	96	0.000118406
Pentose phosphate pathway	5	62	0.00014481
Arginine biosynthesis	4	38	0.000266911
Glycine, serine and threonine metabolism	5	84	0.000544883
Butanoate metabolism	3	20	0.000642195
2-Oxocarboxylic acid metabolism	4	57	0.00111409
Inositol phosphate metabolism	4	64	0.00166938
Stilbenoid, diarylheptanoid and gingerol biosynthesis	3	31	0.00204286
Ascorbate and aldarate metabolism	3	39	0.00375146
Flavonoid biosynthesis	4	81	0.0037617
Cyanoamino acid metabolism	4	83	0.00408786
Starch and sucrose metabolism	8	335	0.00437239
Citrate cycle (TCA cycle)	3	53	0.00839385
Pentose and glucuronate interconversions	5	168	0.00967327
