# Supplementary material for: iTRAQ-based comparative proteomic analysis of differences in the protein profiles of stems and leaves from two alfalfa genotypes
Source: BMC Plant Biol. 2020 Sep 29;20:447. doi: 10.1186/s12870-020-02671-2 (PMC7525974; doi:10.1186/s12870-020-02671-2)
Supplement: Supplementary file 12 — Additional file 12: Table S10. The significant KEGG enrichment analysis of the differentially enriched proteins in ML and FL. [file 12870_2020_2671_MOESM12_ESM.xlsx]

## Sheet: ML VS FL
Supplementary Table 10 The significant KEGG enrichment analysis of the differentially enriched proteins in ML and FL.
#Term	Input number	Background number	P-Value
Metabolic pathways	66	2552	6.23039e-25
Biosynthesis of secondary metabolites	44	1405	1.26951e-19
Ribosome	26	430	2.26163e-18
Porphyrin and chlorophyll metabolism	7	45	1.86473e-08
Phenylpropanoid biosynthesis	11	296	1.72133e-06
Linoleic acid metabolism	5	36	3.56275e-06
Stilbenoid, diarylheptanoid and gingerol biosynthesis	4	31	4.5875e-05
Amino sugar and nucleotide sugar metabolism	7	178	9.64267e-05
Biosynthesis of amino acids	7	249	0.000689243
Starch and sucrose metabolism	8	335	0.000821341
Glutathione metabolism	5	126	0.000935101
Flavonoid biosynthesis	4	81	0.00142134
Pantothenate and CoA biosynthesis	3	41	0.0020032
Pyruvate metabolism	4	96	0.00257656
Glycosphingolipid biosynthesis - globo series	2	14	0.00363727
Thiamine metabolism	2	16	0.00460305
Cysteine and methionine metabolism	4	116	0.00494384
Phenylalanine metabolism	3	59	0.00530826
Pentose phosphate pathway	3	62	0.00605505
Selenocompound metabolism	2	20	0.00684692
Glycosaminoglycan degradation	2	20	0.00684692
Carbon metabolism	6	289	0.00698886
alpha-Linolenic acid metabolism	3	69	0.00803156
Glycolysis / Gluconeogenesis	4	137	0.00866214
