# Supplementary material for: iTRAQ-based comparative proteomic analysis of differences in the protein profiles of stems and leaves from two alfalfa genotypes
Source: BMC Plant Biol. 2020 Sep 29;20:447. doi: 10.1186/s12870-020-02671-2 (PMC7525974; doi:10.1186/s12870-020-02671-2)
Supplement: Supplementary file 13 — Additional file 13: Table S11. The primer sequences used in this study. [file 12870_2020_2671_MOESM13_ESM.xlsx]

## Sheet: primer sequence
Supplementary table 11 The primer sequences used in this study.
protein name	primer name	primer sequence(5'-3')
β-actin	MsActin-qF	CAAAAGATGGCAGATGCTGAGGAT
	MsActin-qR	CATGACACCAGTATGACGAGGTCG
red chlorophyll catabolite reductase	MsRCCR-qF	CCAAGCAACACTGATTCCCC
	MsRCCR-qR	CGGATCAGCTCGAACACGAA
white-brown-complex ABC transporter family protein	MsWBC-ABC-qF	CACACAAACAAAGCAGAACACC
	MsWBC-ABC-qR	ATGGTCTGGCTTGGAAACTCA
pectinesterase/pectinesterase inhibitor	MsPectinI-qF	CGTTGGTGATGGAATGGATGC
	MsPectinI-qR	GCTGCGCCTGCCATATTTTG
NAD(P)H dehydrogenase B2	MsNADPH-B2-qF	CCCTCACCACTCACCCTTTC
	MsNADPH-B2-qR	TTTTCGGGGCTGCTGATCTT
magnesium-protoporphyrin IX monomethyl ester cyclase	MsMPEC-qF	ACCCTGTGGTGGCTGAGATT
	MsMPEC-qR	CAAGAATCCCAAGTCCAATGCC
magnesium-chelatase subunit ChlI	MsCHLI-qF	ATGTCTTCAACAACACTAGGCA
	MschlI-qR	CCAATTCCTCCATAAAGCTTCTTAC
light-harvesting complex I chlorophyll A/B-binding protein	MsLHCI-qF	TTCCCCATCCACCCAAGACA
	MsLHCI-qR	GACCGTACCAAGGACTTCCAG
auxin-induced in root cultures protein	MsAIR-qF	TTCTCTCATAACACCTTCACACTCA
	MsAIR-qR	GTAGGAAAAGTGGAGTGTGGCT
auxin-repressed/dormancy-associated protein	MsARP-qF	AGCTAACTACCAGCATCATCA
	MsARP-qR	GGATTGAACACGCTCCTCCA
bark storage-like protein	MsBSL-F	GGTAATGACGGGATTGAGCGT
	MsBSL-R	GAAGGGTTTGCATTTCCAGC
cytochrome b5-like heme/steroid-binding domain protein	MsCYB5-qF	TCCACAGGGAAAGATGCGT
	MsCYB5-qR	AGTGAGGTTGTTTCGGTGGAG
4-coumarate:CoA ligase-like protein	Ms4CL-qF	GGTGCTCCACTTGGTAAAGA
	Ms4CL-qR	TTAACACTGGCCCTGCCTCA
auxin-binding protein ABP19a	MsAuxin-qF	GTTCAAGATTTCTGTGTAGC
	MsAuxin-qR	TGTTATGTTTCCAGGTGC
NAD(P)H: quinone oxidoreductase	MsNAD(P)H-qF	ACTCTTATTGTTTGATCTTGTTGTC
	MsNAD(P)H-qR	GCCCCCTTGTGTACTTCTCT
horseradish peroxidase-like protein	MsHRP-qF	AACGTATGCCCCGGAGTTGT
	MsHRP-qR	ATGGCAGTGTTAGCAGCGGA
phosphoenolpyruvate carboxylase	MsPPPC-qF	TGATGCTTTGTTGTTGGATAGGT
	MsPPPC-qR	TTTCTCTGGCCTATGCTCCC
phenylalanine ammonia-lyase-like protein	MsPAL-qF	TGTGACCACTGGGTTTGGTG
	MsPAL-qR	GTGGCTGTGGGAGGTAATGT
fasciclin domain protein	MsFasciclin-qF	CAGGGTTCCTCAACTCACTCT
	MsFasciclin-qR	CCAGCAAGTGTTCTCACAGGG
cinnamyl alcohol dehydrogenase	MsCAD-qF	AAGGTGTTTGTTGGCGGAGA
	MsCAD-qR	TGGCATATACGGTCCATCATCC
HAD-family hydrolase IIA	MsHAD-qF	TGGTTGTTGGATCAGTTCGGT
	MsHAD-qR	CACCATCTTCCCACCAGTCTTT
caffeoyl-CoA 3-O-methyltransferase	MsCCOMT-qF	GAGAAGGTCCAGCTCTTCCAG
	MsCCOMT-qR	TTGTCTTTGTCAGCATCCACA
riboflavin synthase alpha chain	MsRISY-qF	TTGGTTGCTTACACTCAG
	MsRISY-qR	CCTCTCCACATACTTGCC
shikimate/quinate hydroxycinnamoyl-transferase	Ms-HCT-qF	TTGTGATGGTCAAGGGGT
	Ms-HCT-qR	AAGCGTGGGAGCAAAGTC
caffeic acid O-methyltransferase	MsCOMT-qF	GATGGTGTATCCATTTCTGCTCT
	MsCOMT-qR	CCTTGTTGAATGGAATGCCCC
