# Supplementary material for: iTRAQ-based comparative proteomic analysis of differences in the protein profiles of stems and leaves from two alfalfa genotypes
Source: BMC Plant Biol. 2020 Sep 29;20:447. doi: 10.1186/s12870-020-02671-2 (PMC7525974; doi:10.1186/s12870-020-02671-2)
Supplement: Supplementary file 14 — Additional file 14: Table S12. The raw data of qRT-PCR in stems. [file 12870_2020_2671_MOESM14_ESM.xlsx]

## Sheet: Sheet1
Supplementary table 12 The raw data of qRT-PCR in stems
Protein name	Genotype	CT(internal reference gene)			CT(target gene)
MsABP19a	MS	17.417	17.439	17.485	20.72	20.327	20.243
	FS	18.064	18.029	17.91	19.35	19.442	19.218
MsNDB2	MS	17.417	17.439	17.485	27.682	27.621	27.641
	FS	18.064	18.029	17.91	25.448	25.489	25.601
MsPPPC	MS	17.417	17.439	17.485	21.874	21.99	22.082
	FS	18.064	18.029	17.91	20.615	20.796	20.666
MsFLA	MS	17.417	17.439	17.485	23.298	23.347	23.378
	FS	18.064	18.029	17.91	22.854	22.744	22.863
MsHAD	MS	17.417	17.439	17.485	26.109	26.103	26.099
	FS	18.064	18.029	17.91	28.204	28.303	28.429
MsHRP	MS	17.417	17.439	17.485	25.025	25.001	25.044
	FS	18.064	18.029	17.91	24.161	24.153	24.109
MsCAD	MS	17.417	17.439	17.485	21.671	21.558	21.616
	FS	18.064	18.029	17.91	21.971	22.002	21.97
MsPAL	MS	17.417	17.439	17.485	21.579	21.797	21.479
	FS	18.064	18.029	17.91	20.524	20.602	20.635
Ms4CL	MS	18.109	18.109	18.113	21.079	20.991	20.866
	FS	18.144	18.152	18.219	20.807	20.768	20.736
MsCCOAMT	MS	18.109	18.109	18.113	19.241	19.234	19.318
	FS	18.144	18.152	18.219	19.089	19.166	19.138
MsCCoAOMT	MS	18.109	18.109	18.113	18.269	18.204	18.141
	FS	18.144	18.152	18.219	18.828	18.784	18.885
MsHCT	MS	18.109	18.109	18.113	20.671	20.692	20.814
	FS	18.144	18.152	18.219	20.306	20.396	20.362
MsRS	MS	18.109	18.109	18.113	22.734	22.932	22.957
	FS	18.144	18.152	18.219	22.315	22.447	22.452
