# Supplementary material for: iTRAQ-based comparative proteomic analysis of differences in the protein profiles of stems and leaves from two alfalfa genotypes
Source: BMC Plant Biol. 2020 Sep 29;20:447. doi: 10.1186/s12870-020-02671-2 (PMC7525974; doi:10.1186/s12870-020-02671-2)
Supplement: Supplementary file 15 — Additional file 15: Table S13. The raw data of qRT-PCR in leaves. [file 12870_2020_2671_MOESM15_ESM.xlsx]

## Sheet: Sheet1
Supplementary table 13 The raw data of qRT-PCR in leaves
Protein name	Genotype	CT(internal reference gene)			CT(target gene)
MsRCCR	ML	20.146	20.399	19.805	26.725	26.226	26.419
	FL	20.478	20.411	20.446	27.194	26.88	27.058
MsWBC-ABC	ML	20.146	20.399	19.805	27.496	27.084	27.103
	FL	20.478	20.411	20.446	29.717	30.032	29.943
Ms-NADPH	ML	20.146	20.399	19.805	31.866	31.935	31.584
	FL	20.478	20.411	20.446	31.426	31.173	31.477
MsMEPC	ML	20.146	20.399	19.805	17.059	17.34	16.996
	FL	20.478	20.411	20.446	19.303	19.175	19.383
MsCHLI	ML	20.146	20.399	19.805	22	21.828	21.947
	FL	20.478	20.411	20.446	21.916	22.372	21.626
Ms-LHCI	ML	20.146	20.399	19.805	20.242	19.869	20.222
	FL	20.478	20.411	20.446	20.598	20.343	20.525
MsAIR	ML	20.146	20.399	19.805	24.076	23.739	23.91
	FL	20.478	20.411	20.446	23.39	24.434	24.494
MsARP	ML	20.146	20.399	19.805	25.221	25.192	25.357
	FL	20.478	20.411	20.446	25.116	25.174	25.478
MsBSL	ML	20.146	20.399	19.805	23.519	23.87	23.792
	FL	20.478	20.411	20.446	30.2	30.451	30.39
MsCYB5	ML	17.575	17.537	17.569	22.076	22.105	21.951
	FL	17.687	17.673	17.783	21.173	21.245	21.222
